# Supplementary material for: Knowledge and attitude about organ donation and transplantation among Omani university students
Source: Front Public Health. 2023 May 25;11:1115531. doi: 10.3389/fpubh.2023.1115531 (PMC10248022; doi:10.3389/fpubh.2023.1115531)
Supplement: Supplementary file 1 [file Table_1.XLSX]

## Sheet: Demographics
#N	Age	Sex	Nationality	Marital status	College	Degree	Semester	Governorates
1	21-24	male	Omani	Unmarried	Medicine and Health Science	Bachelor's degree / Doctor of Medicine (MD)	S7	The North Batinah
2	17-20	male	Omani	Unmarried	Medicine and Health Science	Bachelor's degree / Doctor of Medicine (MD)	S4	Muscat
3	21-24	male	Omani	Unmarried	Agricultural and Marine Sciences	Bachelor's degree / Doctor of Medicine (MD)	Foundation student	Muscat
4	17-20	male	Omani	Unmarried	Medicine and Health Science	Master's degree	S4	The North Batinah
5	17-20	female	Omani	Unmarried	Medicine and Health Science	Bachelor's degree / Doctor of Medicine (MD)	S5	The Dakhiliyah
6	21-24	male	Omani	Unmarried	Medicine and Health Science	Bachelor's degree / Doctor of Medicine (MD)	S5	The South Batinah
7	21-24	male	Omani	Unmarried	Education	Bachelor's degree / Doctor of Medicine (MD)	S3	The South Batinah
8	17-20	male	Omani	Unmarried	Medicine and Health Science	Bachelor's degree / Doctor of Medicine (MD)	S3	The North Sharqiyah
9	17-20	male	Omani	Unmarried	Agricultural and Marine Sciences	Bachelor's degree / Doctor of Medicine (MD)	S1	The North Batinah
10	17-20	male	Omani	Unmarried	Education	Bachelor's degree / Doctor of Medicine (MD)	S5	The Dakhiliyah
11	25-28	male	Omani	Unmarried	Education	Bachelor's degree / Doctor of Medicine (MD)	S9	The North Batinah
12	21-24	male	Omani	Unmarried	Engineering	Bachelor's degree / Doctor of Medicine (MD)	S9	The South Batinah
13	17-20	male	Omani	Unmarried	Education	Bachelor's degree / Doctor of Medicine (MD)	S1	The North Batinah
14	21-24	male	Omani	Unmarried	Engineering	Bachelor's degree / Doctor of Medicine (MD)	S7	The North Sharqiyah
15	21-24	male	Omani	Unmarried	Economics and Political Science	Bachelor's degree / Doctor of Medicine (MD)	S6	The North Batinah
16	17-20	male	Omani	Unmarried	Education	Bachelor's degree / Doctor of Medicine (MD)	S1	The South Sharqiyah
17	17-20	female	Omani	Unmarried	Medicine and Health Science	Bachelor's degree / Doctor of Medicine (MD)	S3	The Dakhiliyah
18	21-24	male	Omani	Unmarried	Law	Bachelor's degree / Doctor of Medicine (MD)	S6	Muscat
19	17-20	male	Omani	Unmarried	Engineering	Bachelor's degree / Doctor of Medicine (MD)	S2	Muscat
20	17-20	male	Omani	Unmarried	Engineering	Bachelor's degree / Doctor of Medicine (MD)	S1	Muscat
21	21-24	male	Omani	Unmarried	Medicine and Health Science	Bachelor's degree / Doctor of Medicine (MD)	S3	Muscat
22	21-24	male	Omani	Unmarried	Art and Social Sciences	Bachelor's degree / Doctor of Medicine (MD)	S4	The North Batinah
23	21-24	female	Omani	Unmarried	Engineering	Bachelor's degree / Doctor of Medicine (MD)	S9	Muscat
24	17-20	male	Omani	Unmarried	Medicine and Health Science	Bachelor's degree / Doctor of Medicine (MD)	S4	The North Batinah
25	21-24	female	Omani	Unmarried	Science	Bachelor's degree / Doctor of Medicine (MD)	S8	The North Batinah
26	21-24	male	Omani	Unmarried	Science	Bachelor's degree / Doctor of Medicine (MD)	S7	The North Batinah
27	21-24	male	Omani	Unmarried	Science	Bachelor's degree / Doctor of Medicine (MD)	S7	The South Batinah
28	17-20	male	Omani	Unmarried	Agricultural and Marine Sciences	Bachelor's degree / Doctor of Medicine (MD)	Foundation student	The Dakhiliyah
29	17-20	female	Omani	Unmarried	Medicine and Health Science	Bachelor's degree / Doctor of Medicine (MD)	S3	The North Batinah
30	21-24	male	Omani	Unmarried	Agricultural and Marine Sciences	Bachelor's degree / Doctor of Medicine (MD)	S9	The North Batinah
31	21-24	male	Omani	Unmarried	Medicine and Health Science	Bachelor's degree / Doctor of Medicine (MD)	phase 3	Muscat
32	21-24	male	Omani	Unmarried	Economics and Political Science	Bachelor's degree / Doctor of Medicine (MD)	S5	The Dhahirah
33	21-24	male	Omani	Unmarried	Agricultural and Marine Sciences	Bachelor's degree / Doctor of Medicine (MD)	S3	The South Batinah
34	17-20	male	Omani	Unmarried	Agricultural and Marine Sciences	Bachelor's degree / Doctor of Medicine (MD)	S2	Muscat
35	17-20	female	Omani	Unmarried	Medicine and Health Science	Bachelor's degree / Doctor of Medicine (MD)	S3	The North Sharqiyah
36	17-20	female	Omani	Unmarried	Medicine and Health Science	Bachelor's degree / Doctor of Medicine (MD)	S2	The North Sharqiyah
37	17-20	male	Omani	Unmarried	Medicine and Health Science	Bachelor's degree / Doctor of Medicine (MD)	S3	Muscat
38	17-20	male	Omani	Unmarried	Medicine and Health Science	Bachelor's degree / Doctor of Medicine (MD)	S3	The Dakhiliyah
39	21-24	male	Omani	Unmarried	Agricultural and Marine Sciences	Bachelor's degree / Doctor of Medicine (MD)	S5	The North Batinah
40	17-20	female	Omani	Unmarried	Medicine and Health Science	Bachelor's degree / Doctor of Medicine (MD)	S3	The North Batinah
41	17-20	female	Omani	Unmarried	Medicine and Health Science	Bachelor's degree / Doctor of Medicine (MD)	S2	The North Batinah
42	17-20	female	Omani	Unmarried	Medicine and Health Science	Bachelor's degree / Doctor of Medicine (MD)	S2	The South Batinah
43	17-20	male	Omani	Unmarried	Medicine and Health Science	Bachelor's degree / Doctor of Medicine (MD)	S2	The North Batinah
44	17-20	male	Omani	Unmarried	Medicine and Health Science	Bachelor's degree / Doctor of Medicine (MD)	S2	The Dhahirah
45	17-20	female	Omani	Unmarried	Medicine and Health Science	Bachelor's degree / Doctor of Medicine (MD)	S2	The South Sharqiyah
46	17-20	male	Omani	Unmarried	Medicine and Health Science	Bachelor's degree / Doctor of Medicine (MD)	S3	The Dakhiliyah
47	17-20	female	Omani	Unmarried	Medicine and Health Science	Bachelor's degree / Doctor of Medicine (MD)	S3	Muscat
48	17-20	male	Omani	Unmarried	Medicine and Health Science	Bachelor's degree / Doctor of Medicine (MD)	S2	The Dakhiliyah
49	17-20	female	Omani	Unmarried	Medicine and Health Science	Bachelor's degree / Doctor of Medicine (MD)	S3	The Dakhiliyah
50	17-20	female	Omani	Unmarried	Medicine and Health Science	Bachelor's degree / Doctor of Medicine (MD)	S2	The South Batinah
51	17-20	male	Omani	Unmarried	Medicine and Health Science	Bachelor's degree / Doctor of Medicine (MD)	S2	The South Batinah
52	17-20	male	Omani	Unmarried	Medicine and Health Science	Bachelor's degree / Doctor of Medicine (MD)	S2	Muscat
53	17-20	female	Omani	Unmarried	Medicine and Health Science	Bachelor's degree / Doctor of Medicine (MD)	S2	The South Batinah
54	17-20	male	Omani	Unmarried	Medicine and Health Science	Bachelor's degree / Doctor of Medicine (MD)	S5	The South Batinah
55	17-20	female	Omani	Unmarried	Medicine and Health Science	Bachelor's degree / Doctor of Medicine (MD)	S3	The North Batinah
56	17-20	male	Omani	Unmarried	Medicine and Health Science	Bachelor's degree / Doctor of Medicine (MD)	S2	The Dakhiliyah
57	17-20	female	Omani	Unmarried	Medicine and Health Science	Bachelor's degree / Doctor of Medicine (MD)	S2	The South Sharqiyah
58	17-20	male	Omani	Unmarried	Medicine and Health Science	Bachelor's degree / Doctor of Medicine (MD)	S2	Muscat
59	17-20	male	Omani	Married	Medicine and Health Science	Bachelor's degree / Doctor of Medicine (MD)	S3	The Dakhiliyah
60	17-20	male	Omani	Unmarried	Medicine and Health Science	Bachelor's degree / Doctor of Medicine (MD)	S2	The North Batinah
61	17-20	female	Omani	Unmarried	Medicine and Health Science	Bachelor's degree / Doctor of Medicine (MD)	S2	Muscat
62	17-20	female	Omani	Unmarried	Medicine and Health Science	Bachelor's degree / Doctor of Medicine (MD)	S2	The Dakhiliyah
63	17-20	male	Omani	Unmarried	Medicine and Health Science	Bachelor's degree / Doctor of Medicine (MD)	S2	The North Batinah
64	17-20	female	Omani	Unmarried	Medicine and Health Science	Bachelor's degree / Doctor of Medicine (MD)	S3	The Dakhiliyah
65	17-20	male	Omani	Unmarried	Medicine and Health Science	Bachelor's degree / Doctor of Medicine (MD)	S1	The Dakhiliyah
66	17-20	female	Omani	Unmarried	Medicine and Health Science	Bachelor's degree / Doctor of Medicine (MD)	Foundation student	Muscat
67	17-20	male	Omani	Unmarried	Medicine and Health Science	Bachelor's degree / Doctor of Medicine (MD)	S3	The Dhahirah
68	17-20	female	Omani	Unmarried	Medicine and Health Science	Bachelor's degree / Doctor of Medicine (MD)	S2	The North Batinah
69	17-20	female	Omani	Unmarried	Medicine and Health Science	Bachelor's degree / Doctor of Medicine (MD)	S2	The North Batinah
70	17-20	male	Omani	Unmarried	Medicine and Health Science	Bachelor's degree / Doctor of Medicine (MD)	S3	The Dakhiliyah
71	17-20	female	Omani	Unmarried	Medicine and Health Science	Bachelor's degree / Doctor of Medicine (MD)	S2	The Dakhiliyah
72	17-20	female	Omani	Unmarried	Medicine and Health Science	Bachelor's degree / Doctor of Medicine (MD)	S2	The North Batinah
73	17-20	female	Omani	Unmarried	Medicine and Health Science	Bachelor's degree / Doctor of Medicine (MD)	S2	The North Sharqiyah
74	17-20	female	Omani	Unmarried	Medicine and Health Science	Bachelor's degree / Doctor of Medicine (MD)	S2	Muscat
75	17-20	female	Omani	Unmarried	Medicine and Health Science	Bachelor's degree / Doctor of Medicine (MD)	S3	The Dakhiliyah
76	17-20	female	Omani	Unmarried	Medicine and Health Science	Bachelor's degree / Doctor of Medicine (MD)	S2	The Dakhiliyah
77	17-20	female	Omani	Unmarried	Medicine and Health Science	Bachelor's degree / Doctor of Medicine (MD)	S2	The South Batinah
78	17-20	female	Omani	Unmarried	Medicine and Health Science	Bachelor's degree / Doctor of Medicine (MD)	S3	The North Batinah
79	17-20	female	Omani	Unmarried	Medicine and Health Science	Bachelor's degree / Doctor of Medicine (MD)	S3	The Dakhiliyah
80	17-20	female	Omani	Unmarried	Medicine and Health Science	Bachelor's degree / Doctor of Medicine (MD)	S2	The North Batinah
81	17-20	male	Omani	Unmarried	Medicine and Health Science	Bachelor's degree / Doctor of Medicine (MD)	S2	Muscat
82	17-20	female	Omani	Unmarried	Medicine and Health Science	Bachelor's degree / Doctor of Medicine (MD)	S2	The North Batinah
83	17-20	female	Omani	Unmarried	Medicine and Health Science	Bachelor's degree / Doctor of Medicine (MD)	S2	The South Batinah
84	17-20	female	Omani	Unmarried	Medicine and Health Science	Bachelor's degree / Doctor of Medicine (MD)	S5	The North Sharqiyah
85	17-20	male	Omani	Unmarried	Medicine and Health Science	Bachelor's degree / Doctor of Medicine (MD)	S3	The Dakhiliyah
86	17-20	female	Omani	Unmarried	Nursing	Bachelor's degree / Doctor of Medicine (MD)	S2	The South Sharqiyah
87	17-20	male	Omani	Unmarried	Medicine and Health Science	Bachelor's degree / Doctor of Medicine (MD)	S2	The Dakhiliyah
88	17-20	female	Omani	Unmarried	Medicine and Health Science	Bachelor's degree / Doctor of Medicine (MD)	Foundation student	The North Sharqiyah
89	17-20	male	Omani	Unmarried	Medicine and Health Science	Bachelor's degree / Doctor of Medicine (MD)	S3	The Dhahirah
90	17-20	male	Omani	Unmarried	Medicine and Health Science	Bachelor's degree / Doctor of Medicine (MD)	S3	The Dhahirah
91	21-24	female	Omani	Unmarried	Economics and Political Science	Bachelor's degree / Doctor of Medicine (MD)	S9	Muscat
92	21-24	female	Omani	Unmarried	Education	Bachelor's degree / Doctor of Medicine (MD)	S9	The North Batinah
93	17-20	female	Omani	Unmarried	Economics and Political Science	Bachelor's degree / Doctor of Medicine (MD)	S2	Muscat
94	17-20	female	Omani	Unmarried	Education	Bachelor's degree / Doctor of Medicine (MD)	S1	The Dakhiliyah
95	17-20	female	Omani	Unmarried	Art and Social Sciences	Bachelor's degree / Doctor of Medicine (MD)	S3	The Dakhiliyah
96	17-20	male	Omani	Unmarried	Economics and Political Science	Bachelor's degree / Doctor of Medicine (MD)	S2	The North Batinah
97	17-20	female	Omani	Unmarried	Economics and Political Science	Bachelor's degree / Doctor of Medicine (MD)	S2	Muscat
98	25-28	female	Omani	Married	Agricultural and Marine Sciences	Bachelor's degree / Doctor of Medicine (MD)	graduated	Muscat
99	21-24	male	Omani	Unmarried	Education	Bachelor's degree / Doctor of Medicine (MD)	S9	The North Batinah
100	21-24	male	Omani	Unmarried	Economics and Political Science	Bachelor's degree / Doctor of Medicine (MD)	S7	Muscat
101	17-20	male	Omani	Unmarried	Agricultural and Marine Sciences	Bachelor's degree / Doctor of Medicine (MD)	S6	The North Batinah
102	21-24	female	Omani	Unmarried	Science	Bachelor's degree / Doctor of Medicine (MD)	S6	Muscat
103	21-24	female	Omani	Unmarried	Art and Social Sciences	Bachelor's degree / Doctor of Medicine (MD)	S6	The South Sharqiyah
104	21-24	female	Omani	Unmarried	Law	Bachelor's degree / Doctor of Medicine (MD)	S9	Muscat
105	17-20	female	Omani	Unmarried	Education	Bachelor's degree / Doctor of Medicine (MD)	S3	The North Batinah
106	17-20	female	Omani	Unmarried	Law	Bachelor's degree / Doctor of Medicine (MD)	S2	Muscat
107	17-20	female	Omani	Unmarried	Science	Bachelor's degree / Doctor of Medicine (MD)	S2	The North Batinah
108	17-20	male	Omani	Unmarried	Agricultural and Marine Sciences	Bachelor's degree / Doctor of Medicine (MD)	S1	Dhofar
109	17-20	male	Omani	Unmarried	Science	Bachelor's degree / Doctor of Medicine (MD)	S1	The North Batinah
110	17-20	female	Omani	Unmarried	Science	Bachelor's degree / Doctor of Medicine (MD)	S2	The South Batinah
111	21-24	female	Omani	Unmarried	Science	Bachelor's degree / Doctor of Medicine (MD)	S7	The South Batinah
112	17-20	female	Omani	Unmarried	Medicine and Health Science	Bachelor's degree / Doctor of Medicine (MD)	S2	The Dakhiliyah
113	17-20	female	Omani	Unmarried	Law	Bachelor's degree / Doctor of Medicine (MD)	S2	The North Batinah
114	17-20	female	Omani	Unmarried	Law	Bachelor's degree / Doctor of Medicine (MD)	S2	The North Batinah
115	21-24	female	Omani	Unmarried	Economics and Political Science	Bachelor's degree / Doctor of Medicine (MD)	S9	The South Batinah
116	17-20	female	Omani	Unmarried	Economics and Political Science	Bachelor's degree / Doctor of Medicine (MD)	S3	Muscat
117	21-24	female	Omani	Unmarried	Engineering	Bachelor's degree / Doctor of Medicine (MD)	S5	Muscat
118	21-24	female	Omani	Unmarried	Economics and Political Science	Bachelor's degree / Doctor of Medicine (MD)	S7	The South Batinah
119	17-20	female	Omani	Unmarried	Law	Bachelor's degree / Doctor of Medicine (MD)	S2	Muscat
120	25-28	female	Omani	Unmarried	Agricultural and Marine Sciences	Bachelor's degree / Doctor of Medicine (MD)	graduated	The North Batinah
121	17-20	female	Omani	Unmarried	Art and Social Sciences	Bachelor's degree / Doctor of Medicine (MD)	S1	Dhofar
122	21-24	female	Omani	Unmarried	Economics and Political Science	Bachelor's degree / Doctor of Medicine (MD)	S4	Musandam
123	17-20	female	Omani	Unmarried	Science	Bachelor's degree / Doctor of Medicine (MD)	Foundation student	The Dakhiliyah
124	21-24	female	Omani	Unmarried	Education	Bachelor's degree / Doctor of Medicine (MD)	graduated	Buraymi
125	17-20	male	Omani	Unmarried	Medicine and Health Science	Bachelor's degree / Doctor of Medicine (MD)	S5	Muscat
126	17-20	male	Omani	Unmarried	Economics and Political Science	Bachelor's degree / Doctor of Medicine (MD)	S4	Muscat
127	21-24	female	Omani	Unmarried	Education	Bachelor's degree / Doctor of Medicine (MD)	S9	The Dhahirah
128	21-24	female	Omani	Unmarried	Medicine and Health Science	Bachelor's degree / Doctor of Medicine (MD)	S9	Muscat
129	17-20	male	Omani	Unmarried	Art and Social Sciences	Bachelor's degree / Doctor of Medicine (MD)	S2	Buraymi
130	17-20	female	Omani	Unmarried	Art and Social Sciences	Bachelor's degree / Doctor of Medicine (MD)	S1	The Dhahirah
131	21-24	female	Omani	Unmarried	Nursing	Bachelor's degree / Doctor of Medicine (MD)	graduated	The Dakhiliyah
132	21-24	female	Omani	Unmarried	Engineering	Bachelor's degree / Doctor of Medicine (MD)	S8	The North Batinah
133	21-24	female	Omani	Unmarried	Engineering	Bachelor's degree / Doctor of Medicine (MD)	S5	Muscat
134	17-20	male	Omani	Unmarried	Economics and Political Science	Bachelor's degree / Doctor of Medicine (MD)	S3	Muscat
135	21-24	female	Omani	Unmarried	Agricultural and Marine Sciences	Bachelor's degree / Doctor of Medicine (MD)	S4	Muscat
136	17-20	male	Omani	Unmarried	Medicine and Health Science	Bachelor's degree / Doctor of Medicine (MD)	S7	The Dakhiliyah
137	17-20	female	Omani	Unmarried	Agricultural and Marine Sciences	Bachelor's degree / Doctor of Medicine (MD)	S6	The Dhahirah
138	21-24	female	Omani	Married	Engineering	Bachelor's degree / Doctor of Medicine (MD)	S1	Muscat
139	17-20	male	Omani	Unmarried	Medicine and Health Science	Bachelor's degree / Doctor of Medicine (MD)	S3	Buraymi
140	17-20	female	Omani	Unmarried	Science	Bachelor's degree / Doctor of Medicine (MD)	S1	The Dakhiliyah
141	21-24	female	Omani	Unmarried	Engineering	Bachelor's degree / Doctor of Medicine (MD)	S11	Muscat
142	21-24	female	Omani	Unmarried	Science	Bachelor's degree / Doctor of Medicine (MD)	S6	The South Batinah
143	17-20	male	Omani	Unmarried	Medicine and Health Science	Bachelor's degree / Doctor of Medicine (MD)	S3	The South Sharqiyah
144	17-20	male	Omani	Unmarried	Medicine and Health Science	Bachelor's degree / Doctor of Medicine (MD)	S6	The Dakhiliyah
145	21-24	female	Omani	Unmarried	Agricultural and Marine Sciences	Bachelor's degree / Doctor of Medicine (MD)	S9	The Dakhiliyah
146	17-20	male	Omani	Unmarried	Medicine and Health Science	Bachelor's degree / Doctor of Medicine (MD)	S4	The Dakhiliyah
147	21-24	female	Omani	Unmarried	Science	Bachelor's degree / Doctor of Medicine (MD)	S9	The Dakhiliyah
148	17-20	male	Omani	Unmarried	Medicine and Health Science	Bachelor's degree / Doctor of Medicine (MD)	S5	The Dakhiliyah
149	17-20	male	Omani	Unmarried	Medicine and Health Science	Bachelor's degree / Doctor of Medicine (MD)	S4	The North Batinah
150	17-20	male	Omani	Unmarried	Science	Bachelor's degree / Doctor of Medicine (MD)	S1	Dhofar
151	17-20	female	Omani	Unmarried	Economics and Political Science	Bachelor's degree / Doctor of Medicine (MD)	S2	Muscat
152	17-20	male	Omani	Unmarried	Medicine and Health Science	Bachelor's degree / Doctor of Medicine (MD)	S5	Muscat
153	21-24	female	Omani	Unmarried	Art and Social Sciences	Bachelor's degree / Doctor of Medicine (MD)	S7	The Dakhiliyah
154	21-24	female	Omani	Unmarried	Law	Bachelor's degree / Doctor of Medicine (MD)	S7	The Dakhiliyah
155	17-20	female	Omani	Unmarried	Engineering	Bachelor's degree / Doctor of Medicine (MD)	Foundation student	The Dakhiliyah
156	17-20	male	Omani	Unmarried	Medicine and Health Science	Bachelor's degree / Doctor of Medicine (MD)	S5	The Dakhiliyah
157	17-20	male	Omani	Unmarried	Medicine and Health Science	Bachelor's degree / Doctor of Medicine (MD)	S4	The North Batinah
158	17-20	female	Omani	Unmarried	Art and Social Sciences	Bachelor's degree / Doctor of Medicine (MD)	S4	The South Batinah
159	21-24	female	Omani	Unmarried	Economics and Political Science	Bachelor's degree / Doctor of Medicine (MD)	S9	Muscat
160	17-20	male	Omani	Unmarried	Medicine and Health Science	Bachelor's degree / Doctor of Medicine (MD)	S4	Muscat
161	21-24	female	Omani	Unmarried	Economics and Political Science	Bachelor's degree / Doctor of Medicine (MD)	S7	Muscat
162	17-20	female	Omani	Unmarried	Art and Social Sciences	Bachelor's degree / Doctor of Medicine (MD)	S1	Buraymi
163	17-20	male	Omani	Unmarried	Engineering	Bachelor's degree / Doctor of Medicine (MD)	S3	The South Batinah
164	21-24	female	Omani	Unmarried	Art and Social Sciences	Bachelor's degree / Doctor of Medicine (MD)	Foundation student	The North Batinah
165	21-24	female	Omani	Unmarried	Education	Bachelor's degree / Doctor of Medicine (MD)	S7	The North Batinah
166	17-20	male	Omani	Unmarried	Nursing	Bachelor's degree / Doctor of Medicine (MD)	S5	The North Batinah
167	21-24	male	Omani	Unmarried	Medicine and Health Science	Bachelor's degree / Doctor of Medicine (MD)	S6	The North Sharqiyah
168	21-24	male	Omani	Unmarried	Art and Social Sciences	Bachelor's degree / Doctor of Medicine (MD)	S1	The North Sharqiyah
169	17-20	male	Omani	Unmarried	Medicine and Health Science	Bachelor's degree / Doctor of Medicine (MD)	S6	Muscat
170	21-24	male	Omani	Unmarried	Medicine and Health Science	Bachelor's degree / Doctor of Medicine (MD)	S5	Muscat
171	17-20	female	Omani	Unmarried	Medicine and Health Science	Bachelor's degree / Doctor of Medicine (MD)	S5	The North Batinah
172	21-24	male	Omani	Unmarried	Medicine and Health Science	Bachelor's degree / Doctor of Medicine (MD)	S5	The Dakhiliyah
173	21-24	female	Omani	Unmarried	Medicine and Health Science	Bachelor's degree / Doctor of Medicine (MD)	S7	The North Sharqiyah
174	17-20	female	Omani	Unmarried	Nursing	Bachelor's degree / Doctor of Medicine (MD)	S1	The Dakhiliyah
175	21-24	male	Omani	Unmarried	Medicine and Health Science	Bachelor's degree / Doctor of Medicine (MD)	S5	The Dakhiliyah
176	17-20	female	Omani	Unmarried	Science	Bachelor's degree / Doctor of Medicine (MD)	S3	The Dakhiliyah
177	21-24	female	Omani	Unmarried	Medicine and Health Science	Bachelor's degree / Doctor of Medicine (MD)	S8	The Dhahirah
178	25-28	male	Omani	Unmarried	Economics and Political Science	Bachelor's degree / Doctor of Medicine (MD)	S2	Muscat
179	21-24	female	Omani	Unmarried	Law	Bachelor's degree / Doctor of Medicine (MD)	S8	Muscat
180	21-24	female	Omani	Unmarried	Medicine and Health Science	Bachelor's degree / Doctor of Medicine (MD)	S7	Muscat
181	17-20	female	Omani	Unmarried	Economics and Political Science	Bachelor's degree / Doctor of Medicine (MD)	S5	Muscat
182	17-20	male	Omani	Unmarried	Engineering	Bachelor's degree / Doctor of Medicine (MD)	S5	Muscat
183	17-20	female	Omani	Unmarried	Art and Social Sciences	Bachelor's degree / Doctor of Medicine (MD)	S3	The Dakhiliyah
184	21-24	female	Omani	Unmarried	Art and Social Sciences	Bachelor's degree / Doctor of Medicine (MD)	S9	Muscat
185	21-24	female	Omani	Unmarried	Economics and Political Science	Bachelor's degree / Doctor of Medicine (MD)	S7	Muscat
186	21-24	male	Omani	Unmarried	Medicine and Health Science	Bachelor's degree / Doctor of Medicine (MD)	S9	The Dakhiliyah
187	21-24	male	Omani	Unmarried	Engineering	Bachelor's degree / Doctor of Medicine (MD)	S9	The Dakhiliyah
188	21-24	male	Omani	Unmarried	Education	Bachelor's degree / Doctor of Medicine (MD)	S6	The North Sharqiyah
189	17-20	female	Omani	Unmarried	Art and Social Sciences	Bachelor's degree / Doctor of Medicine (MD)	S7	Muscat
190	21-24	male	Omani	Unmarried	Medicine and Health Science	Bachelor's degree / Doctor of Medicine (MD)	S5	The Dakhiliyah
191	21-24	male	Omani	Unmarried	Medicine and Health Science	Bachelor's degree / Doctor of Medicine (MD)	S9	Muscat
192	17-20	female	Omani	Unmarried	Economics and Political Science	Bachelor's degree / Doctor of Medicine (MD)	S2	Muscat
193	21-24	male	Omani	Unmarried	Engineering	Bachelor's degree / Doctor of Medicine (MD)	graduated	The Dhahirah
194	17-20	female	Omani	Unmarried	Economics and Political Science	Bachelor's degree / Doctor of Medicine (MD)	S1	Muscat
195	17-20	female	Omani	Unmarried	Law	Bachelor's degree / Doctor of Medicine (MD)	S2	The North Sharqiyah
196	17-20	male	Omani	Unmarried	Art and Social Sciences	Bachelor's degree / Doctor of Medicine (MD)	S2	Buraymi
197	17-20	male	Omani	Unmarried	Medicine and Health Science	Bachelor's degree / Doctor of Medicine (MD)	S6	Muscat
198	21-24	male	Omani	Unmarried	Education	Bachelor's degree / Doctor of Medicine (MD)	S5	The North Batinah
199	21-24	female	Omani	Unmarried	Agricultural and Marine Sciences	Bachelor's degree / Doctor of Medicine (MD)	S8	The Dhahirah
200	17-20	female	Omani	Unmarried	Medicine and Health Science	Bachelor's degree / Doctor of Medicine (MD)	S7	Muscat
201	21-24	female	Omani	Unmarried	Education	Bachelor's degree / Doctor of Medicine (MD)	S10	The North Sharqiyah
202	17-20	female	Omani	Unmarried	Science	Bachelor's degree / Doctor of Medicine (MD)	S3	The Dhahirah
203	17-20	female	Omani	Unmarried	Science	Bachelor's degree / Doctor of Medicine (MD)	S3	The Dhahirah
204	17-20	female	Omani	Unmarried	Science	Bachelor's degree / Doctor of Medicine (MD)	S3	The North Sharqiyah
205	17-20	female	Omani	Unmarried	Economics and Political Science	Bachelor's degree / Doctor of Medicine (MD)	S3	The Dhahirah
206	21-24	female	Omani	Unmarried	Education	Bachelor's degree / Doctor of Medicine (MD)	S7	The Dhahirah
207	17-20	male	Omani	Unmarried	Education	Bachelor's degree / Doctor of Medicine (MD)	S2	Dhofar
208	21-24	male	Omani	Unmarried	Education	Bachelor's degree / Doctor of Medicine (MD)	S7	Muscat
209	17-20	female	Omani	Unmarried	Science	Bachelor's degree / Doctor of Medicine (MD)	S3	The Dhahirah
210	21-24	female	Omani	Unmarried	Education	Master's degree	S7	The North Batinah
211	17-20	male	Omani	Unmarried	Education	Bachelor's degree / Doctor of Medicine (MD)	S1	The Dhahirah
212	21-24	female	Omani	Unmarried	Education	Bachelor's degree / Doctor of Medicine (MD)	S9	Dhofar
213	21-24	male	Omani	Unmarried	Education	Bachelor's degree / Doctor of Medicine (MD)	S6	The North Batinah
214	17-20	male	Omani	Unmarried	Education	Bachelor's degree / Doctor of Medicine (MD)	S5	The Dhahirah
215	21-24	female	Omani	Unmarried	Education	Bachelor's degree / Doctor of Medicine (MD)	S6	The North Batinah
216	21-24	female	Omani	Unmarried	Education	Bachelor's degree / Doctor of Medicine (MD)	S7	The South Batinah
217	17-20	male	Omani	Unmarried	Law	Bachelor's degree / Doctor of Medicine (MD)	S7	Muscat
218	17-20	male	Omani	Unmarried	Education	Bachelor's degree / Doctor of Medicine (MD)	S5	The South Batinah
219	21-24	male	Omani	Unmarried	Education	Bachelor's degree / Doctor of Medicine (MD)	S8	The North Batinah
220	17-20	male	Omani	Unmarried	Science	Bachelor's degree / Doctor of Medicine (MD)	S1	The Dhahirah
221	17-20	female	Omani	Unmarried	Art and Social Sciences	Bachelor's degree / Doctor of Medicine (MD)	S3	Muscat
222	21-24	male	Omani	Unmarried	Engineering	Bachelor's degree / Doctor of Medicine (MD)	S9	The Dakhiliyah
223	21-24	male	Omani	Unmarried	Engineering	Bachelor's degree / Doctor of Medicine (MD)	S8	The Dakhiliyah
224	17-20	female	Omani	Unmarried	Economics and Political Science	Bachelor's degree / Doctor of Medicine (MD)	S3	The South Batinah
225	21-24	male	Omani	Unmarried	Engineering	Bachelor's degree / Doctor of Medicine (MD)	S9	Dhofar
226	17-20	female	Omani	Unmarried	Law	Bachelor's degree / Doctor of Medicine (MD)	S5	The North Batinah
227	17-20	female	Omani	Unmarried	Law	Bachelor's degree / Doctor of Medicine (MD)	S6	Muscat
228	21-24	female	Omani	Unmarried	Engineering	Bachelor's degree / Doctor of Medicine (MD)	S7	Muscat
229	17-20	female	Omani	Unmarried	Law	Bachelor's degree / Doctor of Medicine (MD)	S4	The North Sharqiyah
230	21-24	male	Omani	Unmarried	Law	Bachelor's degree / Doctor of Medicine (MD)	S6	The Dhahirah
231	21-24	female	Omani	Unmarried	Agricultural and Marine Sciences	Bachelor's degree / Doctor of Medicine (MD)	S10	Muscat
232	21-24	female	Omani	Unmarried	Art and Social Sciences	Bachelor's degree / Doctor of Medicine (MD)	S7	The Dakhiliyah
233	21-24	female	Omani	Married	Agricultural and Marine Sciences	Bachelor's degree / Doctor of Medicine (MD)	graduated	The Dhahirah
234	21-24	female	Omani	Unmarried	Law	Bachelor's degree / Doctor of Medicine (MD)	graduated	Dhofar
235	17-20	male	Omani	Unmarried	Art and Social Sciences	Bachelor's degree / Doctor of Medicine (MD)	S7	Muscat
236	21-24	male	Omani	Unmarried	Art and Social Sciences	Bachelor's degree / Doctor of Medicine (MD)	S10	The Dakhiliyah
237	17-20	female	Omani	Unmarried	Education	Bachelor's degree / Doctor of Medicine (MD)	S4	The Dhahirah
238	17-20	female	Omani	Unmarried	Medicine and Health Science	Bachelor's degree / Doctor of Medicine (MD)	S6	The North Batinah
239	21-24	male	Omani	Unmarried	Medicine and Health Science	Bachelor's degree / Doctor of Medicine (MD)	S6	The Dakhiliyah
240	17-20	male	Omani	Unmarried	Medicine and Health Science	Bachelor's degree / Doctor of Medicine (MD)	S3	The South Batinah
241	21-24	male	Omani	Unmarried	Medicine and Health Science	Bachelor's degree / Doctor of Medicine (MD)	S5	The Dakhiliyah
242	21-24	male	Omani	Unmarried	Medicine and Health Science	Bachelor's degree / Doctor of Medicine (MD)	S5	The North Batinah
243	21-24	male	Omani	Unmarried	Medicine and Health Science	Bachelor's degree / Doctor of Medicine (MD)	S7	The Dakhiliyah
244	21-24	male	Omani	Unmarried	Medicine and Health Science	Bachelor's degree / Doctor of Medicine (MD)	S7	Muscat
245	21-24	female	Omani	Unmarried	Economics and Political Science	Bachelor's degree / Doctor of Medicine (MD)	S6	Muscat
246	17-20	female	Omani	Unmarried	Education	Bachelor's degree / Doctor of Medicine (MD)	S5	Buraymi
247	21-24	female	Omani	Unmarried	Education	Bachelor's degree / Doctor of Medicine (MD)	S6	Dhofar
248	17-20	female	Omani	Unmarried	Economics and Political Science	Bachelor's degree / Doctor of Medicine (MD)	S2	Muscat
249	21-24	male	Omani	Unmarried	Medicine and Health Science	Bachelor's degree / Doctor of Medicine (MD)	S6	The North Batinah
250	21-24	female	Omani	Unmarried	Economics and Political Science	Bachelor's degree / Doctor of Medicine (MD)	S8	Muscat
251	17-20	female	Omani	Unmarried	Nursing	Bachelor's degree / Doctor of Medicine (MD)	S4	The North Batinah
252	21-24	female	Omani	Unmarried	Engineering	Bachelor's degree / Doctor of Medicine (MD)	S9	Muscat
253	29-32	male	Omani	Married	Law	Master's degree	S10	The Dakhiliyah
254	21-24	female	Omani	Unmarried	Science	Bachelor's degree / Doctor of Medicine (MD)	S7	The North Batinah
255	17-20	female	Omani	Unmarried	Law	Bachelor's degree / Doctor of Medicine (MD)	Foundation student	The Dhahirah
256	21-24	female	Omani	Unmarried	Engineering	PhD's degree	S4	Muscat
257	21-24	female	Omani	Unmarried	Education	Bachelor's degree / Doctor of Medicine (MD)	S10	The South Batinah
258	21-24	female	Omani	Unmarried	Art and Social Sciences	Bachelor's degree / Doctor of Medicine (MD)	S5	Muscat
259	21-24	female	Omani	Unmarried	Nursing	Bachelor's degree / Doctor of Medicine (MD)	S5	The Dakhiliyah
260	17-20	female	Omani	Unmarried	Education	Bachelor's degree / Doctor of Medicine (MD)	S4	Muscat
261	21-24	male	Omani	Unmarried	Law	Bachelor's degree / Doctor of Medicine (MD)	S4	Buraymi
262	21-24	male	Omani	Unmarried	Nursing	Bachelor's degree / Doctor of Medicine (MD)	Foundation student	Muscat
263	17-20	female	Omani	Unmarried	Science	Bachelor's degree / Doctor of Medicine (MD)	S5	The Dhahirah
264	29-32	female	Omani	Unmarried	Art and Social Sciences	Bachelor's degree / Doctor of Medicine (MD)	graduated	Muscat
265	21-24	female	Omani	Unmarried	Science	Bachelor's degree / Doctor of Medicine (MD)	S9	The South Batinah
266	21-24	female	Omani	Unmarried	Economics and Political Science	Bachelor's degree / Doctor of Medicine (MD)	Foundation student	Muscat
267	21-24	female	Omani	Unmarried	Economics and Political Science	Bachelor's degree / Doctor of Medicine (MD)	S2	Muscat
268	17-20	female	Omani	Unmarried	Nursing	Bachelor's degree / Doctor of Medicine (MD)	S1	The Dakhiliyah
269	17-20	female	Omani	Unmarried	Art and Social Sciences	Bachelor's degree / Doctor of Medicine (MD)	S6	The Dakhiliyah
270	21-24	female	Omani	Unmarried	Engineering	Bachelor's degree / Doctor of Medicine (MD)	Foundation student	The Dhahirah
271	21-24	female	Omani	Unmarried	Economics and Political Science	Bachelor's degree / Doctor of Medicine (MD)	S10	Muscat
272	21-24	female	Omani	Unmarried	Medicine and Health Science	Bachelor's degree / Doctor of Medicine (MD)	graduated	Muscat
273	21-24	female	Omani	Unmarried	Nursing	Bachelor's degree / Doctor of Medicine (MD)	S8	The South Batinah
274	21-24	female	Omani	Unmarried	Nursing	Bachelor's degree / Doctor of Medicine (MD)	graduated	The North Batinah
275	21-24	female	Omani	Unmarried	Science	Bachelor's degree / Doctor of Medicine (MD)	S9	Muscat
276	21-24	female	Omani	Unmarried	Economics and Political Science	Bachelor's degree / Doctor of Medicine (MD)	S10	Muscat
277	17-20	female	Omani	Unmarried	Nursing	Bachelor's degree / Doctor of Medicine (MD)	S5	The Dhahirah
278	17-20	female	Omani	Unmarried	Economics and Political Science	Bachelor's degree / Doctor of Medicine (MD)	S5	Muscat
279	17-20	male	Omani	Unmarried	Art and Social Sciences	Bachelor's degree / Doctor of Medicine (MD)	S3	Buraymi
280	21-24	male	Omani	Unmarried	Engineering	Bachelor's degree / Doctor of Medicine (MD)	S9	Muscat
281	21-24	female	Omani	Unmarried	Art and Social Sciences	Bachelor's degree / Doctor of Medicine (MD)	graduated	The Dhahirah
282	21-24	female	Omani	Unmarried	Medicine and Health Science	Bachelor's degree / Doctor of Medicine (MD)	S7	The Dakhiliyah
283	21-24	female	Omani	Unmarried	Medicine and Health Science	Bachelor's degree / Doctor of Medicine (MD)	S9	The South Batinah
284	21-24	female	Omani	Unmarried	Medicine and Health Science	Bachelor's degree / Doctor of Medicine (MD)	S6	The South Batinah
285	25-28	female	Omani	Unmarried	Engineering	Bachelor's degree / Doctor of Medicine (MD)	S10	Muscat
286	21-24	male	Omani	Unmarried	Medicine and Health Science	Bachelor's degree / Doctor of Medicine (MD)	S7	Muscat
287	17-20	female	Omani	Unmarried	Nursing	Bachelor's degree / Doctor of Medicine (MD)	S4	The North Batinah
288	21-24	male	Omani	Unmarried	Medicine and Health Science	Bachelor's degree / Doctor of Medicine (MD)	S7	The South Batinah
289	21-24	male	Omani	Unmarried	Medicine and Health Science	Bachelor's degree / Doctor of Medicine (MD)	S6	The North Batinah
290	21-24	male	Omani	Unmarried	Medicine and Health Science	Bachelor's degree / Doctor of Medicine (MD)	S3	The South Batinah
291	17-20	male	Omani	Unmarried	Medicine and Health Science	Bachelor's degree / Doctor of Medicine (MD)	S3	The South Batinah
292	21-24	female	Omani	Unmarried	Economics and Political Science	Bachelor's degree / Doctor of Medicine (MD)	S5	The North Batinah
293	25-28	male	Omani	Unmarried	Medicine and Health Science	Bachelor's degree / Doctor of Medicine (MD)	S10	Muscat
294	21-24	male	Omani	Unmarried	Medicine and Health Science	Bachelor's degree / Doctor of Medicine (MD)	S7	Muscat
295	21-24	male	Omani	Unmarried	Medicine and Health Science	Bachelor's degree / Doctor of Medicine (MD)	S6	Muscat
296	21-24	female	Omani	Unmarried	Engineering	Bachelor's degree / Doctor of Medicine (MD)	S7	The South Batinah
297	21-24	male	Omani	Unmarried	Engineering	Bachelor's degree / Doctor of Medicine (MD)	S9	The North Batinah
298	21-24	male	Omani	Unmarried	Medicine and Health Science	Bachelor's degree / Doctor of Medicine (MD)	S9	The Dakhiliyah
299	21-24	male	Omani	Unmarried	Medicine and Health Science	Bachelor's degree / Doctor of Medicine (MD)	S9	The North Sharqiyah
300	21-24	male	Omani	Unmarried	Medicine and Health Science	Bachelor's degree / Doctor of Medicine (MD)	S5	The Dakhiliyah
301	17-20	female	Omani	Unmarried	Agricultural and Marine Sciences	Bachelor's degree / Doctor of Medicine (MD)	S1	The Dakhiliyah
302	21-24	male	Omani	Unmarried	Agricultural and Marine Sciences	Bachelor's degree / Doctor of Medicine (MD)	S3	The North Batinah
303	17-20	female	Omani	Unmarried	Education	Bachelor's degree / Doctor of Medicine (MD)	S5	The Dakhiliyah
304	17-20	male	Omani	Unmarried	Law	Bachelor's degree / Doctor of Medicine (MD)	Foundation student	The South Sharqiyah
305	17-20	male	Omani	Unmarried	Medicine and Health Science	Bachelor's degree / Doctor of Medicine (MD)	S2	The Dhahirah
306	21-24	male	Omani	Unmarried	Art and Social Sciences	Bachelor's degree / Doctor of Medicine (MD)	S3	Muscat
307	17-20	male	Omani	Unmarried	Medicine and Health Science	Bachelor's degree / Doctor of Medicine (MD)	S10	The Dhahirah
308	17-20	male	Omani	Unmarried	Nursing	Bachelor's degree / Doctor of Medicine (MD)	S1	The Dhahirah
309	17-20	female	Omani	Unmarried	Art and Social Sciences	Bachelor's degree / Doctor of Medicine (MD)	S5	The North Batinah
310	17-20	female	Omani	Unmarried	Art and Social Sciences	Bachelor's degree / Doctor of Medicine (MD)	S5	The Dakhiliyah
311	17-20	male	Omani	Unmarried	Medicine and Health Science	Bachelor's degree / Doctor of Medicine (MD)	S2	The North Sharqiyah
312	17-20	female	Omani	Unmarried	Medicine and Health Science	Bachelor's degree / Doctor of Medicine (MD)	S3	Muscat
313	21-24	male	Omani	Unmarried	Art and Social Sciences	Bachelor's degree / Doctor of Medicine (MD)	S7	Muscat
314	17-20	male	Omani	Unmarried	Medicine and Health Science	Bachelor's degree / Doctor of Medicine (MD)	S2	The North Batinah
315	21-24	male	Omani	Unmarried	Law	Bachelor's degree / Doctor of Medicine (MD)	S8	The Dakhiliyah
316	17-20	male	Omani	Unmarried	Medicine and Health Science	Bachelor's degree / Doctor of Medicine (MD)	S6	Buraymi
317	17-20	male	Omani	Unmarried	Engineering	Bachelor's degree / Doctor of Medicine (MD)	S2	The Dhahirah
318	17-20	male	Omani	Unmarried	Law	Bachelor's degree / Doctor of Medicine (MD)	S7	Muscat
319	17-20	female	Omani	Unmarried	Medicine and Health Science	Bachelor's degree / Doctor of Medicine (MD)	S2	The Dakhiliyah
320	17-20	male	Omani	Unmarried	Art and Social Sciences	Bachelor's degree / Doctor of Medicine (MD)	S2	Muscat
321	21-24	male	Omani	Unmarried	Engineering	Bachelor's degree / Doctor of Medicine (MD)	S9	The Dakhiliyah
322	21-24	male	Omani	Unmarried	Engineering	Bachelor's degree / Doctor of Medicine (MD)	S9	The Dakhiliyah
323	21-24	male	Omani	Unmarried	Engineering	Bachelor's degree / Doctor of Medicine (MD)	S8	The Dakhiliyah
324	21-24	male	Omani	Unmarried	Science	Bachelor's degree / Doctor of Medicine (MD)	S6	The Dakhiliyah
325	21-24	male	Omani	Unmarried	Engineering	Bachelor's degree / Doctor of Medicine (MD)	S9	The Dakhiliyah
326	21-24	male	Omani	Unmarried	Nursing	Bachelor's degree / Doctor of Medicine (MD)	S6	Muscat
327	17-20	male	Omani	Unmarried	Agricultural and Marine Sciences	Bachelor's degree / Doctor of Medicine (MD)	S3	Muscat
328	17-20	male	Omani	Unmarried	Education	Bachelor's degree / Doctor of Medicine (MD)	Foundation student	The Dakhiliyah
329	17-20	female	Omani	Unmarried	Agricultural and Marine Sciences	Bachelor's degree / Doctor of Medicine (MD)	S2	The North Batinah
330	17-20	female	Omani	Unmarried	Education	Bachelor's degree / Doctor of Medicine (MD)	S3	The Dakhiliyah
331	21-24	male	Omani	Unmarried	Science	Bachelor's degree / Doctor of Medicine (MD)	S6	Muscat
332	17-20	female	Omani	Unmarried	Economics and Political Science	Bachelor's degree / Doctor of Medicine (MD)	S5	The Dakhiliyah
333	17-20	male	Omani	Unmarried	Art and Social Sciences	Bachelor's degree / Doctor of Medicine (MD)	S6	The North Batinah
334	17-20	male	Omani	Unmarried	Nursing	Bachelor's degree / Doctor of Medicine (MD)	S2	The Dakhiliyah
335	17-20	male	Omani	Unmarried	Agricultural and Marine Sciences	Bachelor's degree / Doctor of Medicine (MD)	S2	The South Batinah
336	17-20	male	Omani	Unmarried	Nursing	Bachelor's degree / Doctor of Medicine (MD)	S3	The Dakhiliyah
337	17-20	male	Omani	Unmarried	Nursing	Bachelor's degree / Doctor of Medicine (MD)	S5	The Dakhiliyah
338	21-24	male	Omani	Unmarried	Agricultural and Marine Sciences	Bachelor's degree / Doctor of Medicine (MD)	S5	Muscat
339	17-20	male	Omani	Unmarried	Art and Social Sciences	Bachelor's degree / Doctor of Medicine (MD)	Foundation student	Dhofar
340	17-20	male	Omani	Unmarried	Economics and Political Science	Bachelor's degree / Doctor of Medicine (MD)	S5	Musandam
341	17-20	female	Omani	Unmarried	Education	Bachelor's degree / Doctor of Medicine (MD)	S4	The Dakhiliyah
342	17-20	female	Omani	Unmarried	Education	Bachelor's degree / Doctor of Medicine (MD)	S4	The South Sharqiyah
343	21-24	female	Omani	Unmarried	Education	Bachelor's degree / Doctor of Medicine (MD)	S5	The South Batinah
344	21-24	female	Omani	Unmarried	Education	Bachelor's degree / Doctor of Medicine (MD)	S5	The Dakhiliyah
345	21-24	female	Omani	Unmarried	Education	Bachelor's degree / Doctor of Medicine (MD)	S6	The Dakhiliyah
346	17-20	female	Omani	Unmarried	Education	Bachelor's degree / Doctor of Medicine (MD)	S5	The Dakhiliyah
347	21-24	female	Omani	Unmarried	Education	Bachelor's degree / Doctor of Medicine (MD)	S7	The North Batinah
348	17-20	female	Omani	Unmarried	Education	Bachelor's degree / Doctor of Medicine (MD)	S3	The North Sharqiyah
349	21-24	female	Omani	Unmarried	Education	Bachelor's degree / Doctor of Medicine (MD)	S7	The Dakhiliyah
350	17-20	female	Omani	Unmarried	Education	Bachelor's degree / Doctor of Medicine (MD)	S7	The South Batinah
351	17-20	female	Omani	Unmarried	Education	Bachelor's degree / Doctor of Medicine (MD)	S5	The North Batinah
352	25-28	female	Omani	Unmarried	Education	Bachelor's degree / Doctor of Medicine (MD)	graduated	The North Sharqiyah
353	21-24	male	Omani	Unmarried	Medicine and Health Science	Bachelor's degree / Doctor of Medicine (MD)	S9	The Dakhiliyah
354	29-32	male	Omani	Unmarried	Economics and Political Science	Master's degree	S4	Muscat
355	17-20	male	Omani	Unmarried	Art and Social Sciences	Bachelor's degree / Doctor of Medicine (MD)	S5	Muscat
356	17-20	female	Omani	Unmarried	Nursing	Bachelor's degree / Doctor of Medicine (MD)	S2	The Dhahirah
357	21-24	male	Omani	Unmarried	Art and Social Sciences	Bachelor's degree / Doctor of Medicine (MD)	S3	Muscat
358	21-24	female	Omani	Unmarried	Law	Bachelor's degree / Doctor of Medicine (MD)	S8	The North Batinah
359	17-20	female	Omani	Unmarried	Law	Bachelor's degree / Doctor of Medicine (MD)	S3	The Dhahirah
360	21-24	female	Omani	Unmarried	Law	Bachelor's degree / Doctor of Medicine (MD)	S10	The South Batinah
361	21-24	female	Omani	Unmarried	Law	Bachelor's degree / Doctor of Medicine (MD)	S9	The Dakhiliyah
362	17-20	female	Omani	Unmarried	Law	Bachelor's degree / Doctor of Medicine (MD)	S3	The North Sharqiyah
363	21-24	female	Omani	Unmarried	Law	Bachelor's degree / Doctor of Medicine (MD)	S6	The North Sharqiyah
364	17-20	female	Omani	Unmarried	Law	Bachelor's degree / Doctor of Medicine (MD)	S3	The North Sharqiyah
365	17-20	female	Omani	Unmarried	Law	Bachelor's degree / Doctor of Medicine (MD)	S3	The North Sharqiyah
366	21-24	female	Omani	Unmarried	Education	Bachelor's degree / Doctor of Medicine (MD)	S5	The North Sharqiyah
367	17-20	female	Omani	Unmarried	Education	Bachelor's degree / Doctor of Medicine (MD)	S4	The South Sharqiyah
368	17-20	female	Omani	Unmarried	Agricultural and Marine Sciences	Bachelor's degree / Doctor of Medicine (MD)	S2	The North Batinah
369	17-20	female	Omani	Unmarried	Art and Social Sciences	Bachelor's degree / Doctor of Medicine (MD)	S1	Dhofar
370	17-20	female	Omani	Unmarried	Law	Bachelor's degree / Doctor of Medicine (MD)	S3	The North Sharqiyah
371	17-20	female	Omani	Unmarried	Science	Bachelor's degree / Doctor of Medicine (MD)	S1	The North Sharqiyah
372	17-20	female	Omani	Unmarried	Law	Bachelor's degree / Doctor of Medicine (MD)	S3	The North Sharqiyah
373	17-20	female	Omani	Unmarried	Law	Bachelor's degree / Doctor of Medicine (MD)	S3	Muscat
374	21-24	male	Omani	Unmarried	Art and Social Sciences	Bachelor's degree / Doctor of Medicine (MD)	S4	Muscat
375	17-20	female	Omani	Unmarried	Science	Bachelor's degree / Doctor of Medicine (MD)	S1	Muscat
376	17-20	female	Omani	Unmarried	Science	Bachelor's degree / Doctor of Medicine (MD)	S2	The North Batinah
377	17-20	female	Omani	Unmarried	Science	Bachelor's degree / Doctor of Medicine (MD)	S1	Muscat
378	17-20	female	Omani	Unmarried	Science	Bachelor's degree / Doctor of Medicine (MD)	S3	Muscat
379	17-20	female	Omani	Unmarried	Science	Bachelor's degree / Doctor of Medicine (MD)	S2	The North Sharqiyah
380	17-20	female	Omani	Unmarried	Science	Bachelor's degree / Doctor of Medicine (MD)	S2	Musandam
381	21-24	female	Omani	Unmarried	Medicine and Health Science	Bachelor's degree / Doctor of Medicine (MD)	S11	Muscat
382	17-20	female	Omani	Unmarried	Science	Bachelor's degree / Doctor of Medicine (MD)	S3	The Dhahirah
383	17-20	female	Omani	Unmarried	Science	Bachelor's degree / Doctor of Medicine (MD)	S2	The South Batinah
384	17-20	female	Omani	Unmarried	Science	Bachelor's degree / Doctor of Medicine (MD)	S3	The North Batinah
385	17-20	male	Omani	Unmarried	Medicine and Health Science	Bachelor's degree / Doctor of Medicine (MD)	S4	The North Sharqiyah
386	17-20	male	Omani	Unmarried	Economics and Political Science	Bachelor's degree / Doctor of Medicine (MD)	S3	The South Sharqiyah
387	17-20	female	Omani	Unmarried	Science	Bachelor's degree / Doctor of Medicine (MD)	S3	Muscat
388	21-24	male	Omani	Unmarried	Medicine and Health Science	Bachelor's degree / Doctor of Medicine (MD)	S9	The Dakhiliyah
389	21-24	female	Omani	Unmarried	Science	Bachelor's degree / Doctor of Medicine (MD)	S8	Muscat
390	17-20	female	Omani	Unmarried	Science	Bachelor's degree / Doctor of Medicine (MD)	S2	The South Batinah
391	21-24	male	Omani	Unmarried	Science	Bachelor's degree / Doctor of Medicine (MD)	S6	Buraymi
392	21-24	male	Omani	Unmarried	Art and Social Sciences	Bachelor's degree / Doctor of Medicine (MD)	S5	The Dhahirah
393	17-20	female	Omani	Unmarried	Science	Bachelor's degree / Doctor of Medicine (MD)	S2	The Dakhiliyah
394	21-24	female	Omani	Unmarried	Science	Bachelor's degree / Doctor of Medicine (MD)	S6	The Dakhiliyah
395	21-24	female	Omani	Unmarried	Science	Bachelor's degree / Doctor of Medicine (MD)	S7	The North Batinah
396	21-24	female	Omani	Unmarried	Science	Bachelor's degree / Doctor of Medicine (MD)	S7	Buraymi
397	21-24	male	Omani	Unmarried	Science	Bachelor's degree / Doctor of Medicine (MD)	S7	The Dakhiliyah
398	17-20	female	Omani	Unmarried	Science	Bachelor's degree / Doctor of Medicine (MD)	S3	The Dakhiliyah
399	17-20	female	Omani	Married	Science	Bachelor's degree / Doctor of Medicine (MD)	S4	The Dakhiliyah
400	17-20	female	Omani	Unmarried	Science	Bachelor's degree / Doctor of Medicine (MD)	S4	The Dakhiliyah
401	21-24	female	Omani	Unmarried	Science	Bachelor's degree / Doctor of Medicine (MD)	S7	The North Sharqiyah
402	21-24	female	Omani	Unmarried	Art and Social Sciences	Bachelor's degree / Doctor of Medicine (MD)	S5	The Dakhiliyah
403	17-20	female	Omani	Unmarried	Science	Bachelor's degree / Doctor of Medicine (MD)	S2	The North Batinah
404	17-20	female	Omani	Unmarried	Science	Bachelor's degree / Doctor of Medicine (MD)	S1	Muscat
405	17-20	female	Omani	Unmarried	Science	Bachelor's degree / Doctor of Medicine (MD)	S5	The Dakhiliyah
406	17-20	female	Omani	Unmarried	Science	Bachelor's degree / Doctor of Medicine (MD)	S1	The Dakhiliyah
407	21-24	female	Omani	Unmarried	Science	Bachelor's degree / Doctor of Medicine (MD)	Foundation student	The North Batinah
408	17-20	female	Omani	Unmarried	Science	Bachelor's degree / Doctor of Medicine (MD)	S3	Muscat
409	21-24	female	Omani	Unmarried	Education	Bachelor's degree / Doctor of Medicine (MD)	S5	The North Sharqiyah
410	17-20	female	Omani	Unmarried	Science	Master's degree	S3	The South Batinah
411	21-24	female	Omani	Unmarried	Science	Bachelor's degree / Doctor of Medicine (MD)	S8	The South Sharqiyah
412	17-20	female	Omani	Unmarried	Education	Bachelor's degree / Doctor of Medicine (MD)	S5	The North Batinah
413	21-24	female	Omani	Unmarried	Science	Bachelor's degree / Doctor of Medicine (MD)	S7	The North Batinah
414	21-24	female	Omani	Unmarried	Science	Bachelor's degree / Doctor of Medicine (MD)	S7	The Dhahirah
415	21-24	female	Omani	Unmarried	Science	Bachelor's degree / Doctor of Medicine (MD)	S4	Muscat
416	17-20	female	Omani	Unmarried	Science	Bachelor's degree / Doctor of Medicine (MD)	S2	Muscat
417	17-20	female	Omani	Unmarried	Science	Bachelor's degree / Doctor of Medicine (MD)	S1	The Dakhiliyah
418	21-24	female	Omani	Unmarried	Law	Bachelor's degree / Doctor of Medicine (MD)	S9	The Dakhiliyah
419	21-24	male	Omani	Unmarried	Medicine and Health Science	Bachelor's degree / Doctor of Medicine (MD)	S5	The Dakhiliyah
420	21-24	male	Omani	Unmarried	Engineering	Bachelor's degree / Doctor of Medicine (MD)	S8	The South Batinah
421	17-20	male	Omani	Unmarried	Medicine and Health Science	Bachelor's degree / Doctor of Medicine (MD)	S8	The South Batinah
422	21-24	female	Omani	Unmarried	Medicine and Health Science	Bachelor's degree / Doctor of Medicine (MD)	S7	The North Batinah
423	21-24	male	Omani	Unmarried	Science	Bachelor's degree / Doctor of Medicine (MD)	S5	The Dhahirah
424	17-20	female	Omani	Unmarried	Nursing	Bachelor's degree / Doctor of Medicine (MD)	S2	The Dakhiliyah
425	17-20	female	Omani	Unmarried	Nursing	Bachelor's degree / Doctor of Medicine (MD)	Foundation student	The Dakhiliyah
426	21-24	male	Omani	Unmarried	Education	Bachelor's degree / Doctor of Medicine (MD)	S6	The Dakhiliyah
427	21-24	male	Omani	Unmarried	Art and Social Sciences	Bachelor's degree / Doctor of Medicine (MD)	S7	The North Batinah
428	17-20	female	Omani	Unmarried	Nursing	Bachelor's degree / Doctor of Medicine (MD)	S1	The South Batinah
429	21-24	female	Omani	Unmarried	Education	Bachelor's degree / Doctor of Medicine (MD)	S6	The South Batinah
430	21-24	male	Omani	Unmarried	Engineering	Bachelor's degree / Doctor of Medicine (MD)	S7	The Dakhiliyah
431	17-20	female	Omani	Unmarried	Art and Social Sciences	Bachelor's degree / Doctor of Medicine (MD)	S3	The South Batinah
432	21-24	male	Omani	Unmarried	Education	Bachelor's degree / Doctor of Medicine (MD)	S5	Muscat
433	17-20	female	Omani	Unmarried	Science	Bachelor's degree / Doctor of Medicine (MD)	S2	Muscat
434	17-20	female	Omani	Unmarried	Science	Bachelor's degree / Doctor of Medicine (MD)	S3	The South Batinah
435	21-24	male	Omani	Unmarried	Engineering	Bachelor's degree / Doctor of Medicine (MD)	S6	The Dhahirah
436	17-20	female	Omani	Unmarried	Medicine and Health Science	Bachelor's degree / Doctor of Medicine (MD)	S4	The Dakhiliyah
437	21-24	female	Omani	Unmarried	Science	Bachelor's degree / Doctor of Medicine (MD)	S5	Musandam
438	17-20	female	Omani	Unmarried	Nursing	Bachelor's degree / Doctor of Medicine (MD)	S3	The South Batinah
439	17-20	female	Omani	Unmarried	Science	Bachelor's degree / Doctor of Medicine (MD)	S2	The South Batinah
440	21-24	male	Omani	Unmarried	Science	Bachelor's degree / Doctor of Medicine (MD)	S7	The South Batinah
441	21-24	female	Omani	Unmarried	Science	Bachelor's degree / Doctor of Medicine (MD)	S8	The Dakhiliyah
442	21-24	male	Omani	Unmarried	Medicine and Health Science	Bachelor's degree / Doctor of Medicine (MD)	phase 3	The Dakhiliyah
443	17-20	female	Omani	Unmarried	Medicine and Health Science	Bachelor's degree / Doctor of Medicine (MD)	S5	Muscat
444	21-24	male	Omani	Unmarried	Medicine and Health Science	Bachelor's degree / Doctor of Medicine (MD)	S9	The North Batinah
445	21-24	male	Omani	Unmarried	Education	Bachelor's degree / Doctor of Medicine (MD)	S6	The Dakhiliyah
446	17-20	male	Omani	Unmarried	Engineering	Bachelor's degree / Doctor of Medicine (MD)	S3	Muscat
447	17-20	female	Omani	Unmarried	Science	Bachelor's degree / Doctor of Medicine (MD)	S1	Muscat
448	21-24	male	Omani	Unmarried	Medicine and Health Science	Bachelor's degree / Doctor of Medicine (MD)	S7	Muscat
449	21-24	male	Omani	Unmarried	Education	Bachelor's degree / Doctor of Medicine (MD)	S5	Muscat
450	17-20	female	Omani	Unmarried	Medicine and Health Science	Bachelor's degree / Doctor of Medicine (MD)	S4	The South Batinah
451	17-20	female	Omani	Unmarried	Science	Bachelor's degree / Doctor of Medicine (MD)	S7	The North Batinah
452	17-20	female	Omani	Unmarried	Nursing	Bachelor's degree / Doctor of Medicine (MD)	S1	The North Sharqiyah
453	17-20	female	Omani	Unmarried	Science	Bachelor's degree / Doctor of Medicine (MD)	S3	The North Sharqiyah
454	17-20	female	Omani	Unmarried	Science	Bachelor's degree / Doctor of Medicine (MD)	S1	The Dakhiliyah
455	21-24	female	Omani	Unmarried	Science	Bachelor's degree / Doctor of Medicine (MD)	S5	The Dhahirah
456	21-24	female	Omani	Married	Nursing	Bachelor's degree / Doctor of Medicine (MD)	S8	The Dakhiliyah
457	21-24	female	Omani	Unmarried	Nursing	Bachelor's degree / Doctor of Medicine (MD)	S6	The Dakhiliyah
458	21-24	female	Omani	Unmarried	Nursing	Bachelor's degree / Doctor of Medicine (MD)	S6	The Dakhiliyah
459	17-20	female	Omani	Unmarried	Science	Bachelor's degree / Doctor of Medicine (MD)	S8	The Dakhiliyah
460	17-20	female	Omani	Unmarried	Science	Bachelor's degree / Doctor of Medicine (MD)	S1	Muscat
461	17-20	male	Omani	Unmarried	Medicine and Health Science	Bachelor's degree / Doctor of Medicine (MD)	S4	Muscat
462	17-20	female	Omani	Unmarried	Nursing	Bachelor's degree / Doctor of Medicine (MD)	S2	The South Sharqiyah
463	17-20	female	Omani	Unmarried	Nursing	Bachelor's degree / Doctor of Medicine (MD)	Foundation student	The South Sharqiyah
464	17-20	female	Omani	Unmarried	Nursing	Bachelor's degree / Doctor of Medicine (MD)	S2	The South Batinah
465	17-20	female	Omani	Unmarried	Nursing	Bachelor's degree / Doctor of Medicine (MD)	S3	The Dakhiliyah
466	17-20	female	Omani	Unmarried	Nursing	Bachelor's degree / Doctor of Medicine (MD)	S3	The Dakhiliyah
467	21-24	female	Omani	Unmarried	Science	Bachelor's degree / Doctor of Medicine (MD)	S6	The Dakhiliyah
468	17-20	female	Omani	Unmarried	Science	Bachelor's degree / Doctor of Medicine (MD)	S2	The North Batinah
469	17-20	female	Omani	Unmarried	Science	Bachelor's degree / Doctor of Medicine (MD)	S2	Muscat
470	21-24	female	Omani	Unmarried	Science	Bachelor's degree / Doctor of Medicine (MD)	S7	Buraymi
471	21-24	female	Omani	Unmarried	Science	Bachelor's degree / Doctor of Medicine (MD)	S7	Muscat
472	21-24	male	Omani	Unmarried	Medicine and Health Science	Bachelor's degree / Doctor of Medicine (MD)	S9	The Dakhiliyah
473	21-24	female	Omani	Unmarried	Art and Social Sciences	Bachelor's degree / Doctor of Medicine (MD)	S9	The Dhahirah
474	17-20	female	Omani	Unmarried	Education	Bachelor's degree / Doctor of Medicine (MD)	S4	The North Batinah
475	21-24	female	Omani	Unmarried	Science	Bachelor's degree / Doctor of Medicine (MD)	S5	The North Batinah
476	21-24	female	Omani	Unmarried	Education	Bachelor's degree / Doctor of Medicine (MD)	S9	Muscat
477	17-20	male	Omani	Unmarried	Engineering	Bachelor's degree / Doctor of Medicine (MD)	S3	Muscat
478	21-24	female	Omani	Married	Art and Social Sciences	Bachelor's degree / Doctor of Medicine (MD)	S5	Muscat
479	21-24	male	Omani	Unmarried	Education	Bachelor's degree / Doctor of Medicine (MD)	S8	The North Batinah
480	17-20	female	Omani	Unmarried	Nursing	Bachelor's degree / Doctor of Medicine (MD)	S2	The Dakhiliyah
481	21-24	male	Omani	Unmarried	Education	Bachelor's degree / Doctor of Medicine (MD)	S9	The North Batinah
482	21-24	female	Omani	Unmarried	Education	Bachelor's degree / Doctor of Medicine (MD)	S7	The Dakhiliyah
483	21-24	female	Omani	Unmarried	Science	Bachelor's degree / Doctor of Medicine (MD)	S8	The North Batinah
484	21-24	female	Omani	Unmarried	Science	Bachelor's degree / Doctor of Medicine (MD)	S10	The North Batinah
485	21-24	male	Omani	Unmarried	Education	Bachelor's degree / Doctor of Medicine (MD)	S7	The Dakhiliyah
486	21-24	female	Omani	Unmarried	Science	Bachelor's degree / Doctor of Medicine (MD)	S7	The South Batinah
487	21-24	female	Omani	Unmarried	Science	Bachelor's degree / Doctor of Medicine (MD)	S7	Dhofar
488	17-20	female	Omani	Unmarried	Nursing	Bachelor's degree / Doctor of Medicine (MD)	S2	The South Batinah
489	21-24	male	Omani	Unmarried	Education	Bachelor's degree / Doctor of Medicine (MD)	S7	The North Batinah
490	21-24	male	Omani	Unmarried	Education	Bachelor's degree / Doctor of Medicine (MD)	S5	Muscat
491	17-20	female	Omani	Unmarried	Science	Bachelor's degree / Doctor of Medicine (MD)	S5	The North Sharqiyah
492	21-24	female	Omani	Unmarried	Engineering	Bachelor's degree / Doctor of Medicine (MD)	S5	The Dakhiliyah
493	17-20	female	Omani	Unmarried	Science	Bachelor's degree / Doctor of Medicine (MD)	S4	Muscat
494	17-20	female	Omani	Unmarried	Nursing	Bachelor's degree / Doctor of Medicine (MD)	Foundation student	The Dakhiliyah
495	17-20	female	Omani	Unmarried	Science	Bachelor's degree / Doctor of Medicine (MD)	S6	Muscat
496	17-20	female	Omani	Unmarried	Art and Social Sciences	Bachelor's degree / Doctor of Medicine (MD)	Foundation student	The South Batinah
497	21-24	male	Omani	Unmarried	Medicine and Health Science	Bachelor's degree / Doctor of Medicine (MD)	S7	Muscat
498	21-24	female	Omani	Unmarried	Science	Bachelor's degree / Doctor of Medicine (MD)	S7	The Dhahirah
499	17-20	male	Omani	Unmarried	Education	Bachelor's degree / Doctor of Medicine (MD)	S5	The South Batinah
500	17-20	male	Omani	Unmarried	Education	Bachelor's degree / Doctor of Medicine (MD)	S4	The North Sharqiyah
501	21-24	female	Omani	Unmarried	Science	Bachelor's degree / Doctor of Medicine (MD)	S9	The North Batinah
502	17-20	female	Omani	Unmarried	Science	Bachelor's degree / Doctor of Medicine (MD)	S5	The South Batinah
503	17-20	female	Omani	Unmarried	Agricultural and Marine Sciences	Bachelor's degree / Doctor of Medicine (MD)	S3	The South Batinah
504	17-20	female	Omani	Unmarried	Art and Social Sciences	Bachelor's degree / Doctor of Medicine (MD)	S3	The South Batinah
505	21-24	female	Omani	Unmarried	Law	Bachelor's degree / Doctor of Medicine (MD)	S9	The North Batinah
506	21-24	female	Omani	Unmarried	Education	Bachelor's degree / Doctor of Medicine (MD)	S5	Muscat
507	17-20	female	Omani	Unmarried	Nursing	Bachelor's degree / Doctor of Medicine (MD)	S1	The North Batinah
508	17-20	female	Omani	Unmarried	Nursing	Bachelor's degree / Doctor of Medicine (MD)	S3	The Dhahirah
509	21-24	female	Omani	Unmarried	Science	Bachelor's degree / Doctor of Medicine (MD)	S9	The North Batinah
510	17-20	male	Omani	Unmarried	Education	Bachelor's degree / Doctor of Medicine (MD)	S4	The North Batinah
511	17-20	female	Omani	Unmarried	Science	Bachelor's degree / Doctor of Medicine (MD)	S5	The North Batinah
512	17-20	female	Omani	Unmarried	Science	Bachelor's degree / Doctor of Medicine (MD)	S4	The South Batinah
513	21-24	female	Omani	Unmarried	Education	Bachelor's degree / Doctor of Medicine (MD)	S7	The Dakhiliyah
514	17-20	female	Omani	Unmarried	Education	Bachelor's degree / Doctor of Medicine (MD)	S5	The North Sharqiyah
515	21-24	female	Omani	Unmarried	Education	Bachelor's degree / Doctor of Medicine (MD)	S7	The Dhahirah
516	21-24	female	Omani	Unmarried	Nursing	Bachelor's degree / Doctor of Medicine (MD)	S5	Muscat
517	21-24	female	Omani	Unmarried	Education	Bachelor's degree / Doctor of Medicine (MD)	S8	The Dakhiliyah
518	21-24	female	Omani	Unmarried	Nursing	Bachelor's degree / Doctor of Medicine (MD)	S4	The Dakhiliyah
519	17-20	female	Omani	Unmarried	Nursing	Bachelor's degree / Doctor of Medicine (MD)	S4	The South Batinah
520	21-24	female	Omani	Unmarried	Nursing	Bachelor's degree / Doctor of Medicine (MD)	S6	The South Batinah
521	21-24	female	Omani	Unmarried	Education	Bachelor's degree / Doctor of Medicine (MD)	S7	The Dakhiliyah
522	17-20	female	Omani	Unmarried	Nursing	Bachelor's degree / Doctor of Medicine (MD)	S3	The Dakhiliyah
523	21-24	female	Omani	Unmarried	Medicine and Health Science	Bachelor's degree / Doctor of Medicine (MD)	S6	The North Sharqiyah
524	17-20	female	Omani	Unmarried	Nursing	Bachelor's degree / Doctor of Medicine (MD)	S5	The North Batinah
525	17-20	male	Omani	Unmarried	Engineering	Bachelor's degree / Doctor of Medicine (MD)	S5	The Dakhiliyah
526	21-24	male	Omani	Unmarried	Engineering	Bachelor's degree / Doctor of Medicine (MD)	S4	The North Batinah
527	17-20	female	Omani	Unmarried	Engineering	Bachelor's degree / Doctor of Medicine (MD)	S4	The North Batinah
528	17-20	female	Omani	Unmarried	Engineering	Bachelor's degree / Doctor of Medicine (MD)	S2	The North Sharqiyah
529	17-20	female	Omani	Unmarried	Engineering	Bachelor's degree / Doctor of Medicine (MD)	S5	Muscat
530	17-20	female	Omani	Unmarried	Engineering	Bachelor's degree / Doctor of Medicine (MD)	S1	The North Batinah
531	17-20	female	Omani	Unmarried	Engineering	Bachelor's degree / Doctor of Medicine (MD)	S2	Muscat
532	21-24	male	Omani	Unmarried	Engineering	Bachelor's degree / Doctor of Medicine (MD)	S4	The North Sharqiyah
533	21-24	male	Omani	Unmarried	Law	Bachelor's degree / Doctor of Medicine (MD)	S5	The Dhahirah
534	21-24	male	Omani	Unmarried	Engineering	Bachelor's degree / Doctor of Medicine (MD)	S7	The North Batinah
535	17-20	male	Omani	Unmarried	Engineering	Bachelor's degree / Doctor of Medicine (MD)	S3	The Dakhiliyah
536	17-20	female	Omani	Unmarried	Education	Master's degree	S3	The South Sharqiyah
537	17-20	female	Omani	Unmarried	Education	Bachelor's degree / Doctor of Medicine (MD)	S2	The Dakhiliyah
538	17-20	female	Omani	Unmarried	Education	Bachelor's degree / Doctor of Medicine (MD)	S2	The South Sharqiyah
539	17-20	male	Omani	Unmarried	Engineering	Bachelor's degree / Doctor of Medicine (MD)	S5	The South Sharqiyah
540	17-20	female	Omani	Unmarried	Engineering	Bachelor's degree / Doctor of Medicine (MD)	S5	The Dakhiliyah
541	17-20	female	Omani	Unmarried	Education	Bachelor's degree / Doctor of Medicine (MD)	S2	The Dhahirah
542	21-24	male	Omani	Unmarried	Engineering	Bachelor's degree / Doctor of Medicine (MD)	S5	The North Batinah
543	17-20	female	Omani	Unmarried	Education	Bachelor's degree / Doctor of Medicine (MD)	S2	The Dhahirah
544	17-20	female	Omani	Unmarried	Engineering	Bachelor's degree / Doctor of Medicine (MD)	S4	The Dakhiliyah
545	17-20	female	Omani	Unmarried	Engineering	Bachelor's degree / Doctor of Medicine (MD)	S4	The Dakhiliyah
546	17-20	male	Omani	Unmarried	Engineering	Bachelor's degree / Doctor of Medicine (MD)	S7	The South Batinah
547	17-20	male	Omani	Unmarried	Engineering	Bachelor's degree / Doctor of Medicine (MD)	S5	The Dhahirah
548	17-20	male	Omani	Unmarried	Engineering	Bachelor's degree / Doctor of Medicine (MD)	S3	The Dakhiliyah
549	17-20	male	Omani	Unmarried	Engineering	Bachelor's degree / Doctor of Medicine (MD)	S3	The South Batinah
550	17-20	male	Omani	Unmarried	Engineering	Bachelor's degree / Doctor of Medicine (MD)	S4	The North Batinah
551	21-24	male	Omani	Unmarried	Engineering	Bachelor's degree / Doctor of Medicine (MD)	S4	The South Batinah
552	17-20	male	Omani	Unmarried	Engineering	Bachelor's degree / Doctor of Medicine (MD)	S7	The North Batinah
553	21-24	female	Omani	Unmarried	Engineering	Bachelor's degree / Doctor of Medicine (MD)	S4	The South Batinah
554	17-20	female	Omani	Unmarried	Education	Bachelor's degree / Doctor of Medicine (MD)	S2	Buraymi
555	21-24	male	Omani	Unmarried	Engineering	Bachelor's degree / Doctor of Medicine (MD)	S6	The Dhahirah
556	21-24	male	Omani	Unmarried	Engineering	Bachelor's degree / Doctor of Medicine (MD)	S5	The South Batinah
557	21-24	male	Omani	Unmarried	Engineering	Bachelor's degree / Doctor of Medicine (MD)	S7	The Dhahirah
558	17-20	male	Omani	Unmarried	Engineering	Bachelor's degree / Doctor of Medicine (MD)	S5	Muscat
559	17-20	female	Omani	Unmarried	Engineering	Bachelor's degree / Doctor of Medicine (MD)	S5	The Dakhiliyah
560	17-20	female	Omani	Unmarried	Law	Bachelor's degree / Doctor of Medicine (MD)	S3	The North Batinah
561	21-24	male	Omani	Unmarried	Law	Bachelor's degree / Doctor of Medicine (MD)	S5	The North Batinah
562	17-20	female	Omani	Married	Law	Bachelor's degree / Doctor of Medicine (MD)	S5	The North Batinah
563	17-20	female	Omani	Unmarried	Engineering	Bachelor's degree / Doctor of Medicine (MD)	S6	The South Batinah
564	21-24	male	Omani	Unmarried	Law	Bachelor's degree / Doctor of Medicine (MD)	S7	Muscat
565	17-20	male	Omani	Unmarried	Law	Bachelor's degree / Doctor of Medicine (MD)	S3	Muscat
566	17-20	female	Omani	Unmarried	Law	Bachelor's degree / Doctor of Medicine (MD)	S8	The Dakhiliyah
567	21-24	female	Omani	Unmarried	Law	Bachelor's degree / Doctor of Medicine (MD)	Foundation student	The North Batinah
568	17-20	female	Omani	Unmarried	Law	Bachelor's degree / Doctor of Medicine (MD)	Foundation student	The North Sharqiyah
569	17-20	female	Omani	Unmarried	Law	Bachelor's degree / Doctor of Medicine (MD)	S5	The North Batinah
570	17-20	female	Omani	Unmarried	Law	Bachelor's degree / Doctor of Medicine (MD)	S4	Muscat
571	21-24	female	Omani	Unmarried	Law	Bachelor's degree / Doctor of Medicine (MD)	S6	The North Sharqiyah
572	17-20	female	Omani	Unmarried	Law	Bachelor's degree / Doctor of Medicine (MD)	S5	The South Batinah
573	17-20	female	Omani	Unmarried	Law	Bachelor's degree / Doctor of Medicine (MD)	S5	The Dakhiliyah
574	21-24	male	Omani	Unmarried	Law	Bachelor's degree / Doctor of Medicine (MD)	S6	The Dakhiliyah
575	17-20	female	Omani	Unmarried	Law	Bachelor's degree / Doctor of Medicine (MD)	S5	The North Batinah
576	17-20	male	Omani	Unmarried	Engineering	Bachelor's degree / Doctor of Medicine (MD)	S2	The North Batinah
577	21-24	male	Omani	Unmarried	Law	Bachelor's degree / Doctor of Medicine (MD)	S6	Muscat
578	17-20	female	Omani	Unmarried	Science	Bachelor's degree / Doctor of Medicine (MD)	S4	The Dakhiliyah
579	21-24	female	Omani	Unmarried	Law	Bachelor's degree / Doctor of Medicine (MD)	graduated	The Dhahirah
580	21-24	female	Omani	Unmarried	Law	Bachelor's degree / Doctor of Medicine (MD)	S8	The Dhahirah
581	21-24	male	Omani	Unmarried	Engineering	Bachelor's degree / Doctor of Medicine (MD)	S5	The North Batinah
582	17-20	female	Omani	Unmarried	Engineering	Bachelor's degree / Doctor of Medicine (MD)	S6	The Dhahirah
583	21-24	female	Omani	Unmarried	Engineering	Bachelor's degree / Doctor of Medicine (MD)	S6	Muscat
584	21-24	female	Omani	Unmarried	Engineering	Bachelor's degree / Doctor of Medicine (MD)	S5	The South Batinah
585	21-24	female	Omani	Unmarried	Engineering	Bachelor's degree / Doctor of Medicine (MD)	S7	The Dakhiliyah
586	17-20	female	Omani	Unmarried	Engineering	Bachelor's degree / Doctor of Medicine (MD)	S7	The Dakhiliyah
587	21-24	female	Omani	Unmarried	Engineering	Bachelor's degree / Doctor of Medicine (MD)	S7	The Dakhiliyah
588	21-24	female	Omani	Unmarried	Education	Bachelor's degree / Doctor of Medicine (MD)	S7	The North Sharqiyah
589	21-24	female	Omani	Unmarried	Education	Bachelor's degree / Doctor of Medicine (MD)	graduated	The South Sharqiyah
590	17-20	female	Omani	Unmarried	Medicine and Health Science	Bachelor's degree / Doctor of Medicine (MD)	S3	The South Batinah
591	17-20	female	Omani	Unmarried	Art and Social Sciences	Bachelor's degree / Doctor of Medicine (MD)	S2	The North Batinah
592	17-20	female	Omani	Unmarried	Art and Social Sciences	Bachelor's degree / Doctor of Medicine (MD)	S1	Dhofar
593	17-20	female	Omani	Unmarried	Art and Social Sciences	Bachelor's degree / Doctor of Medicine (MD)	S4	Muscat
594	17-20	female	Omani	Unmarried	Art and Social Sciences	Bachelor's degree / Doctor of Medicine (MD)	S2	The Dhahirah
595	17-20	female	Omani	Unmarried	Art and Social Sciences	Bachelor's degree / Doctor of Medicine (MD)	S3	The Dakhiliyah
596	17-20	female	Omani	Unmarried	Art and Social Sciences	Master's degree	S3	Muscat
597	17-20	male	Omani	Unmarried	Education	Bachelor's degree / Doctor of Medicine (MD)	S4	The North Batinah
598	21-24	male	Omani	Unmarried	Art and Social Sciences	Bachelor's degree / Doctor of Medicine (MD)	S5	Dhofar
599	17-20	female	Omani	Unmarried	Art and Social Sciences	Bachelor's degree / Doctor of Medicine (MD)	S3	The Dakhiliyah
600	17-20	female	Omani	Unmarried	Art and Social Sciences	Bachelor's degree / Doctor of Medicine (MD)	S2	Muscat
601	17-20	female	Omani	Unmarried	Art and Social Sciences	Bachelor's degree / Doctor of Medicine (MD)	S1	The North Batinah
602	17-20	female	Omani	Unmarried	Art and Social Sciences	Bachelor's degree / Doctor of Medicine (MD)	S1	The North Batinah
603	17-20	male	Omani	Unmarried	Art and Social Sciences	Bachelor's degree / Doctor of Medicine (MD)	S2	The South Batinah
604	21-24	male	Omani	Unmarried	Education	Bachelor's degree / Doctor of Medicine (MD)	S4	Muscat
605	17-20	female	Omani	Unmarried	Art and Social Sciences	Bachelor's degree / Doctor of Medicine (MD)	S2	The North Batinah
606	17-20	female	Omani	Unmarried	Art and Social Sciences	Bachelor's degree / Doctor of Medicine (MD)	S2	The South Batinah
607	21-24	male	Omani	Unmarried	Education	Bachelor's degree / Doctor of Medicine (MD)	S5	The South Batinah
608	21-24	female	Omani	Unmarried	Art and Social Sciences	Bachelor's degree / Doctor of Medicine (MD)	S10	The North Batinah
609	17-20	female	Omani	Unmarried	Art and Social Sciences	Bachelor's degree / Doctor of Medicine (MD)	S3	The North Batinah
610	17-20	female	Omani	Unmarried	Art and Social Sciences	Bachelor's degree / Doctor of Medicine (MD)	S1	The Dhahirah
611	21-24	female	Omani	Unmarried	Art and Social Sciences	Bachelor's degree / Doctor of Medicine (MD)	S6	The Dhahirah
612	17-20	female	Omani	Unmarried	Art and Social Sciences	Bachelor's degree / Doctor of Medicine (MD)	S2	The Dakhiliyah
613	21-24	female	Omani	Unmarried	Education	Bachelor's degree / Doctor of Medicine (MD)	S6	The Dhahirah
614	17-20	female	Omani	Unmarried	Art and Social Sciences	Bachelor's degree / Doctor of Medicine (MD)	S5	Buraymi
615	17-20	female	Omani	Unmarried	Art and Social Sciences	Bachelor's degree / Doctor of Medicine (MD)	S3	Muscat
616	21-24	male	Omani	Unmarried	Art and Social Sciences	Bachelor's degree / Doctor of Medicine (MD)	S7	The North Sharqiyah
617	17-20	female	Omani	Unmarried	Art and Social Sciences	Bachelor's degree / Doctor of Medicine (MD)	S3	The Dakhiliyah
618	17-20	female	Omani	Unmarried	Art and Social Sciences	Bachelor's degree / Doctor of Medicine (MD)	S5	The Dakhiliyah
619	21-24	male	Omani	Unmarried	Art and Social Sciences	Bachelor's degree / Doctor of Medicine (MD)	S5	Muscat
620	21-24	female	Omani	Unmarried	Art and Social Sciences	Bachelor's degree / Doctor of Medicine (MD)	S5	The Dhahirah
621	21-24	female	Omani	Unmarried	Art and Social Sciences	Bachelor's degree / Doctor of Medicine (MD)	S9	The Dhahirah
622	21-24	male	Omani	Unmarried	Art and Social Sciences	Bachelor's degree / Doctor of Medicine (MD)	S3	The North Batinah
623	17-20	male	Omani	Unmarried	Economics and Political Science	Master's degree	S3	Buraymi
624	21-24	male	Omani	Unmarried	Art and Social Sciences	Bachelor's degree / Doctor of Medicine (MD)	S7	Muscat
625	21-24	male	Omani	Unmarried	Art and Social Sciences	Bachelor's degree / Doctor of Medicine (MD)	graduated	The South Sharqiyah
626	17-20	female	Omani	Unmarried	Art and Social Sciences	Bachelor's degree / Doctor of Medicine (MD)	S2	The North Sharqiyah
627	17-20	female	Omani	Unmarried	Agricultural and Marine Sciences	Bachelor's degree / Doctor of Medicine (MD)	S4	Dhofar
628	17-20	female	Omani	Unmarried	Art and Social Sciences	Bachelor's degree / Doctor of Medicine (MD)	S2	The North Batinah
629	17-20	female	Omani	Unmarried	Art and Social Sciences	Bachelor's degree / Doctor of Medicine (MD)	S2	The South Batinah
630	17-20	female	Omani	Unmarried	Agricultural and Marine Sciences	Bachelor's degree / Doctor of Medicine (MD)	S3	The South Batinah
631	17-20	female	Omani	Unmarried	Agricultural and Marine Sciences	Bachelor's degree / Doctor of Medicine (MD)	S3	The South Batinah
632	21-24	female	Omani	Unmarried	Agricultural and Marine Sciences	Bachelor's degree / Doctor of Medicine (MD)	S4	The Dakhiliyah
633	17-20	female	Omani	Unmarried	Art and Social Sciences	Bachelor's degree / Doctor of Medicine (MD)	S2	Muscat
634	17-20	female	Omani	Unmarried	Agricultural and Marine Sciences	Bachelor's degree / Doctor of Medicine (MD)	S5	Muscat
635	29-32	male	Omani	Unmarried	Engineering	Master's degree	S7	The North Batinah
636	21-24	female	Omani	Unmarried	Art and Social Sciences	Bachelor's degree / Doctor of Medicine (MD)	graduated	The Dakhiliyah
637	17-20	female	Omani	Unmarried	Science	Bachelor's degree / Doctor of Medicine (MD)	S3	The Dakhiliyah
638	17-20	female	Omani	Unmarried	Agricultural and Marine Sciences	Bachelor's degree / Doctor of Medicine (MD)	S4	The North Batinah
639	17-20	male	Omani	Unmarried	Engineering	Bachelor's degree / Doctor of Medicine (MD)	S3	The Dhahirah
640	29-32	female	Omani	Unmarried	Science	Bachelor's degree / Doctor of Medicine (MD)	graduated	Dhofar
641	17-20	female	Omani	Unmarried	Agricultural and Marine Sciences	Bachelor's degree / Doctor of Medicine (MD)	S3	The Dakhiliyah
642	21-24	female	Omani	Unmarried	Agricultural and Marine Sciences	Bachelor's degree / Doctor of Medicine (MD)	S7	The South Batinah
643	17-20	male	Omani	Unmarried	Science	Bachelor's degree / Doctor of Medicine (MD)	S1	The North Batinah
644	21-24	female	Omani	Unmarried	Agricultural and Marine Sciences	Bachelor's degree / Doctor of Medicine (MD)	S10	The North Batinah
645	21-24	female	Omani	Unmarried	Agricultural and Marine Sciences	Bachelor's degree / Doctor of Medicine (MD)	S7	Muscat
646	21-24	female	Omani	Unmarried	Art and Social Sciences	Bachelor's degree / Doctor of Medicine (MD)	S6	The South Batinah
647	21-24	female	Omani	Unmarried	Science	Bachelor's degree / Doctor of Medicine (MD)	S6	The South Sharqiyah
648	17-20	male	Omani	Unmarried	Agricultural and Marine Sciences	Bachelor's degree / Doctor of Medicine (MD)	S3	Muscat
649	17-20	male	Omani	Unmarried	Engineering	Bachelor's degree / Doctor of Medicine (MD)	S4	Dhofar
650	17-20	female	Omani	Unmarried	Science	Bachelor's degree / Doctor of Medicine (MD)	S4	The North Batinah
651	17-20	female	Omani	Unmarried	Agricultural and Marine Sciences	Bachelor's degree / Doctor of Medicine (MD)	Foundation student	The Dakhiliyah
652	21-24	female	Omani	Unmarried	Agricultural and Marine Sciences	Bachelor's degree / Doctor of Medicine (MD)	S5	Muscat
653	17-20	male	Omani	Unmarried	Art and Social Sciences	Bachelor's degree / Doctor of Medicine (MD)	S1	The South Batinah
654	17-20	female	Omani	Unmarried	Art and Social Sciences	Bachelor's degree / Doctor of Medicine (MD)	S3	The Dakhiliyah
655	17-20	female	Omani	Unmarried	Art and Social Sciences	Bachelor's degree / Doctor of Medicine (MD)	S1	The Dhahirah
656	17-20	female	Omani	Unmarried	Agricultural and Marine Sciences	Bachelor's degree / Doctor of Medicine (MD)	Foundation student	The Dhahirah
657	21-24	male	Omani	Unmarried	Agricultural and Marine Sciences	Bachelor's degree / Doctor of Medicine (MD)	S5	Muscat
658	17-20	female	Omani	Unmarried	Agricultural and Marine Sciences	Bachelor's degree / Doctor of Medicine (MD)	S5	The South Batinah
659	17-20	female	Omani	Unmarried	Agricultural and Marine Sciences	Bachelor's degree / Doctor of Medicine (MD)	S2	The Dakhiliyah
660	21-24	male	Omani	Unmarried	Agricultural and Marine Sciences	Bachelor's degree / Doctor of Medicine (MD)	S5	The Dakhiliyah
661	21-24	male	Omani	Unmarried	Agricultural and Marine Sciences	Bachelor's degree / Doctor of Medicine (MD)	S6	The Wusta
662	17-20	male	Omani	Unmarried	Agricultural and Marine Sciences	Bachelor's degree / Doctor of Medicine (MD)	S2	The North Batinah
663	21-24	female	Omani	Unmarried	Economics and Political Science	Bachelor's degree / Doctor of Medicine (MD)	graduated	The North Sharqiyah
664	21-24	female	Omani	Unmarried	Economics and Political Science	Bachelor's degree / Doctor of Medicine (MD)	S7	The Dakhiliyah
665	17-20	female	Omani	Unmarried	Economics and Political Science	Bachelor's degree / Doctor of Medicine (MD)	S5	The South Batinah
666	21-24	female	Omani	Unmarried	Economics and Political Science	Bachelor's degree / Doctor of Medicine (MD)	graduated	The North Sharqiyah
667	21-24	male	Omani	Unmarried	Agricultural and Marine Sciences	Bachelor's degree / Doctor of Medicine (MD)	S5	The South Batinah
668	21-24	female	Omani	Unmarried	Agricultural and Marine Sciences	Bachelor's degree / Doctor of Medicine (MD)	S5	The South Batinah
669	21-24	female	Omani	Unmarried	Economics and Political Science	Bachelor's degree / Doctor of Medicine (MD)	S7	The Dhahirah
670	21-24	male	Omani	Unmarried	Economics and Political Science	Bachelor's degree / Doctor of Medicine (MD)	S4	The Dakhiliyah
671	17-20	female	Omani	Unmarried	Economics and Political Science	Bachelor's degree / Doctor of Medicine (MD)	S3	The Dhahirah
672	21-24	male	Omani	Unmarried	Economics and Political Science	Bachelor's degree / Doctor of Medicine (MD)	S3	Muscat
673	17-20	female	Omani	Unmarried	Economics and Political Science	Bachelor's degree / Doctor of Medicine (MD)	S2	The Dakhiliyah
674	21-24	female	Omani	Unmarried	Economics and Political Science	Bachelor's degree / Doctor of Medicine (MD)	S7	The Dakhiliyah
675	21-24	female	Omani	Unmarried	Economics and Political Science	Bachelor's degree / Doctor of Medicine (MD)	S9	Dhofar
676	17-20	female	Omani	Unmarried	Economics and Political Science	Bachelor's degree / Doctor of Medicine (MD)	S2	Muscat
677	21-24	male	Omani	Unmarried	Economics and Political Science	Bachelor's degree / Doctor of Medicine (MD)	S9	The Dakhiliyah
678	17-20	female	Omani	Unmarried	Economics and Political Science	Bachelor's degree / Doctor of Medicine (MD)	S5	The Dakhiliyah
679	21-24	female	Omani	Unmarried	Economics and Political Science	Bachelor's degree / Doctor of Medicine (MD)	S8	The Dakhiliyah
680	17-20	female	Omani	Unmarried	Economics and Political Science	Bachelor's degree / Doctor of Medicine (MD)	S2	The Dakhiliyah
681	21-24	male	Omani	Unmarried	Economics and Political Science	Bachelor's degree / Doctor of Medicine (MD)	S9	The North Sharqiyah
682	21-24	female	Omani	Unmarried	Economics and Political Science	Bachelor's degree / Doctor of Medicine (MD)	S7	The Dakhiliyah
683	21-24	male	Omani	Unmarried	Economics and Political Science	Bachelor's degree / Doctor of Medicine (MD)	S10	Muscat
684	21-24	male	Omani	Unmarried	Economics and Political Science	Bachelor's degree / Doctor of Medicine (MD)	S10	The Dakhiliyah
685	21-24	female	Omani	Unmarried	Economics and Political Science	Bachelor's degree / Doctor of Medicine (MD)	S5	The Dhahirah
686	21-24	male	Omani	Unmarried	Economics and Political Science	Bachelor's degree / Doctor of Medicine (MD)	S5	Musandam
687	17-20	female	Omani	Unmarried	Economics and Political Science	Bachelor's degree / Doctor of Medicine (MD)	S3	The Dakhiliyah
688	21-24	female	Omani	Unmarried	Economics and Political Science	Bachelor's degree / Doctor of Medicine (MD)	S9	The South Batinah
689	21-24	male	Omani	Unmarried	Economics and Political Science	Bachelor's degree / Doctor of Medicine (MD)	S4	Muscat
690	21-24	female	Omani	Unmarried	Economics and Political Science	Bachelor's degree / Doctor of Medicine (MD)	S5	The Dakhiliyah
691	17-20	female	Omani	Unmarried	Economics and Political Science	Bachelor's degree / Doctor of Medicine (MD)	S2	Muscat
692	25-28	female	Omani	Unmarried	Economics and Political Science	Bachelor's degree / Doctor of Medicine (MD)	S7	The South Batinah
693	17-20	female	Omani	Unmarried	Economics and Political Science	Bachelor's degree / Doctor of Medicine (MD)	S3	Dhofar
694	17-20	female	Omani	Unmarried	Economics and Political Science	Bachelor's degree / Doctor of Medicine (MD)	S6	Muscat
695	21-24	male	Omani	Unmarried	Economics and Political Science	Bachelor's degree / Doctor of Medicine (MD)	S7	Muscat
696	17-20	female	Omani	Unmarried	Economics and Political Science	Bachelor's degree / Doctor of Medicine (MD)	S6	Muscat
697	17-20	male	Omani	Unmarried	Economics and Political Science	Bachelor's degree / Doctor of Medicine (MD)	S3	Muscat
698	17-20	male	Omani	Unmarried	Art and Social Sciences	Bachelor's degree / Doctor of Medicine (MD)	S6	The Dhahirah
699	21-24	male	Omani	Unmarried	Education	Bachelor's degree / Doctor of Medicine (MD)	graduated	The Dhahirah
700	21-24	female	Omani	Unmarried	Economics and Political Science	Bachelor's degree / Doctor of Medicine (MD)	S9	Muscat
701	21-24	female	Omani	Married	Economics and Political Science	Bachelor's degree / Doctor of Medicine (MD)	S9	The Dakhiliyah
702	21-24	female	Omani	Unmarried	Economics and Political Science	Bachelor's degree / Doctor of Medicine (MD)	S7	The South Batinah
703	21-24	female	Omani	Unmarried	Economics and Political Science	Bachelor's degree / Doctor of Medicine (MD)	S9	The North Batinah
704	21-24	female	Omani	Unmarried	Economics and Political Science	Bachelor's degree / Doctor of Medicine (MD)	S5	Muscat
705	17-20	female	Omani	Unmarried	Economics and Political Science	Bachelor's degree / Doctor of Medicine (MD)	S5	The North Batinah
706	17-20	female	Omani	Unmarried	Economics and Political Science	Bachelor's degree / Doctor of Medicine (MD)	S5	The Dakhiliyah
707	21-24	female	Omani	Unmarried	Science	Bachelor's degree / Doctor of Medicine (MD)	graduated	Musandam
708	17-20	male	Omani	Unmarried	Economics and Political Science	Bachelor's degree / Doctor of Medicine (MD)	S7	The North Batinah
709	17-20	female	Omani	Unmarried	Economics and Political Science	Bachelor's degree / Doctor of Medicine (MD)	S1	The North Sharqiyah
710	21-24	male	Omani	Unmarried	Economics and Political Science	Bachelor's degree / Doctor of Medicine (MD)	S7	The Dakhiliyah
711	29-32	female	Omani	Unmarried	Economics and Political Science	Master's degree	S4	The South Batinah
712	25-28	female	Omani	Unmarried	Science	Master's degree	graduated	The North Batinah
713	21-24	female	Omani	Unmarried	Economics and Political Science	Bachelor's degree / Doctor of Medicine (MD)	S7	The North Sharqiyah
714	17-20	male	Omani	Unmarried	Economics and Political Science	Bachelor's degree / Doctor of Medicine (MD)	S6	Muscat
715	21-24	female	Omani	Unmarried	Economics and Political Science	Bachelor's degree / Doctor of Medicine (MD)	graduated	The North Batinah
716	17-20	female	Omani	Unmarried	Economics and Political Science	Bachelor's degree / Doctor of Medicine (MD)	S5	The North Batinah
717	17-20	female	Omani	Unmarried	Economics and Political Science	Bachelor's degree / Doctor of Medicine (MD)	S3	The North Batinah
718	21-24	male	Omani	Unmarried	Economics and Political Science	Bachelor's degree / Doctor of Medicine (MD)	S6	The Dakhiliyah
719	17-20	male	Omani	Unmarried	Economics and Political Science	Bachelor's degree / Doctor of Medicine (MD)	S2	The Dhahirah
720	17-20	female	Omani	Unmarried	Economics and Political Science	Bachelor's degree / Doctor of Medicine (MD)	S5	The North Batinah
721	more than 40	female	Omani	Married	Science	PhD's degree	S7	The South Batinah
722	17-20	female	Omani	Unmarried	Economics and Political Science	Bachelor's degree / Doctor of Medicine (MD)	S5	Muscat
723	25-28	female	Omani	Unmarried	Education	Master's degree	S5	The North Batinah
724	17-20	female	Omani	Unmarried	Economics and Political Science	Bachelor's degree / Doctor of Medicine (MD)	S3	The South Batinah
725	21-24	female	Omani	Unmarried	Economics and Political Science	Bachelor's degree / Doctor of Medicine (MD)	S7	Muscat
726	21-24	female	Omani	Unmarried	Agricultural and Marine Sciences	Bachelor's degree / Doctor of Medicine (MD)	S8	The South Sharqiyah
727	17-20	female	Omani	Unmarried	Economics and Political Science	Bachelor's degree / Doctor of Medicine (MD)	S2	Muscat
728	17-20	female	Omani	Unmarried	Economics and Political Science	Bachelor's degree / Doctor of Medicine (MD)	S2	Muscat
729	17-20	male	Omani	Unmarried	Economics and Political Science	Bachelor's degree / Doctor of Medicine (MD)	S3	The North Sharqiyah
730	more than 40	female	Omani	Married	Science	Master's degree	S3	Muscat
731	21-24	female	Omani	Unmarried	Economics and Political Science	Bachelor's degree / Doctor of Medicine (MD)	S6	The Dakhiliyah
732	21-24	female	Omani	Unmarried	Economics and Political Science	Bachelor's degree / Doctor of Medicine (MD)	S6	Muscat
733	17-20	female	Omani	Unmarried	Economics and Political Science	Bachelor's degree / Doctor of Medicine (MD)	S5	The South Batinah
734	21-24	female	Omani	Unmarried	Economics and Political Science	Bachelor's degree / Doctor of Medicine (MD)	S7	The Dakhiliyah
735	21-24	female	Omani	Unmarried	Economics and Political Science	Bachelor's degree / Doctor of Medicine (MD)	S6	Muscat
736	17-20	male	Omani	Unmarried	Economics and Political Science	Bachelor's degree / Doctor of Medicine (MD)	S4	The Dakhiliyah
737	17-20	female	Omani	Unmarried	Economics and Political Science	Bachelor's degree / Doctor of Medicine (MD)	S8	The Dakhiliyah
738	17-20	female	Omani	Unmarried	Economics and Political Science	Bachelor's degree / Doctor of Medicine (MD)	S7	Muscat
739	21-24	female	Omani	Unmarried	Economics and Political Science	Bachelor's degree / Doctor of Medicine (MD)	S7	The North Batinah
740	21-24	female	Omani	Unmarried	Economics and Political Science	Bachelor's degree / Doctor of Medicine (MD)	S8	Buraymi
741	33-36	female	Omani	Divorce	Education	Master's degree	S9	The South Sharqiyah
742	17-20	female	Omani	Unmarried	Art and Social Sciences	Bachelor's degree / Doctor of Medicine (MD)	S2	The Dakhiliyah
743	17-20	female	Omani	Unmarried	Economics and Political Science	Bachelor's degree / Doctor of Medicine (MD)	S3	The Dakhiliyah
744	17-20	female	Omani	Unmarried	Agricultural and Marine Sciences	Bachelor's degree / Doctor of Medicine (MD)	S6	The Dakhiliyah
745	17-20	female	Omani	Unmarried	Economics and Political Science	Bachelor's degree / Doctor of Medicine (MD)	S3	The South Batinah
746	17-20	female	Omani	Unmarried	Economics and Political Science	Bachelor's degree / Doctor of Medicine (MD)	S4	The South Sharqiyah
747	17-20	male	Omani	Unmarried	Nursing	Bachelor's degree / Doctor of Medicine (MD)	S4	The Dhahirah
748	17-20	female	Omani	Unmarried	Medicine and Health Science	Bachelor's degree / Doctor of Medicine (MD)	S4	The Dakhiliyah
749	17-20	female	Omani	Unmarried	Nursing	Bachelor's degree / Doctor of Medicine (MD)	S3	The South Batinah
750	17-20	female	Omani	Unmarried	Medicine and Health Science	Bachelor's degree / Doctor of Medicine (MD)	S4	The North Batinah
751	17-20	female	Omani	Unmarried	Art and Social Sciences	Bachelor's degree / Doctor of Medicine (MD)	S1	The Dhahirah
752	17-20	female	Omani	Unmarried	Engineering	Bachelor's degree / Doctor of Medicine (MD)	S4	Muscat
753	17-20	male	Omani	Unmarried	Science	Bachelor's degree / Doctor of Medicine (MD)	S1	Muscat
754	17-20	female	Omani	Unmarried	Art and Social Sciences	Bachelor's degree / Doctor of Medicine (MD)	S3	The South Batinah
755	21-24	female	Omani	Unmarried	Engineering	Bachelor's degree / Doctor of Medicine (MD)	S6	Muscat
756	17-20	male	Omani	Unmarried	Science	Bachelor's degree / Doctor of Medicine (MD)	S3	The North Sharqiyah
757	17-20	male	Omani	Unmarried	Medicine and Health Science	Bachelor's degree / Doctor of Medicine (MD)	S1	The North Sharqiyah
758	17-20	female	Omani	Unmarried	Economics and Political Science	Bachelor's degree / Doctor of Medicine (MD)	S3	The North Batinah
759	17-20	female	Omani	Unmarried	Art and Social Sciences	Bachelor's degree / Doctor of Medicine (MD)	S3	The Dakhiliyah
760	21-24	male	Omani	Unmarried	Economics and Political Science	Bachelor's degree / Doctor of Medicine (MD)	S9	The North Sharqiyah
761	21-24	male	Omani	Unmarried	Art and Social Sciences	Bachelor's degree / Doctor of Medicine (MD)	S7	The North Sharqiyah
762	21-24	male	Omani	Unmarried	Economics and Political Science	Bachelor's degree / Doctor of Medicine (MD)	S9	The North Batinah
763	17-20	female	Omani	Unmarried	Education	Bachelor's degree / Doctor of Medicine (MD)	S3	The Dakhiliyah
764	17-20	female	Omani	Unmarried	Education	Bachelor's degree / Doctor of Medicine (MD)	S3	The North Batinah
765	17-20	female	Omani	Unmarried	Economics and Political Science	Bachelor's degree / Doctor of Medicine (MD)	S4	Buraymi
766	17-20	female	Omani	Unmarried	Economics and Political Science	Bachelor's degree / Doctor of Medicine (MD)	S6	Buraymi
767	17-20	female	Omani	Unmarried	Science	Bachelor's degree / Doctor of Medicine (MD)	S5	The South Batinah
768	17-20	female	Omani	Unmarried	Economics and Political Science	Bachelor's degree / Doctor of Medicine (MD)	S4	Muscat
769	25-28	female	Omani	Unmarried	Economics and Political Science	Bachelor's degree / Doctor of Medicine (MD)	graduated	The Dhahirah
770	21-24	female	Omani	Unmarried	Economics and Political Science	Bachelor's degree / Doctor of Medicine (MD)	Foundation student	The South Batinah
771	17-20	male	Omani	Unmarried	Education	Bachelor's degree / Doctor of Medicine (MD)	S5	The Dakhiliyah
772	17-20	female	Omani	Unmarried	Law	Bachelor's degree / Doctor of Medicine (MD)	Foundation student	Muscat
773	17-20	female	Omani	Unmarried	Law	Bachelor's degree / Doctor of Medicine (MD)	S3	The Dakhiliyah
774	17-20	female	Omani	Unmarried	Science	Bachelor's degree / Doctor of Medicine (MD)	S2	The South Batinah
775	17-20	female	Omani	Unmarried	Law	Bachelor's degree / Doctor of Medicine (MD)	S3	The South Batinah
776	17-20	female	Omani	Unmarried	Law	Bachelor's degree / Doctor of Medicine (MD)	S1	The Dakhiliyah
777	17-20	male	Omani	Unmarried	Art and Social Sciences	Bachelor's degree / Doctor of Medicine (MD)	S1	The North Batinah
778	17-20	female	Omani	Unmarried	Law	Bachelor's degree / Doctor of Medicine (MD)	S2	Muscat
779	17-20	male	Omani	Unmarried	Law	Bachelor's degree / Doctor of Medicine (MD)	S2	The North Batinah
780	17-20	male	Omani	Unmarried	Law	Bachelor's degree / Doctor of Medicine (MD)	S3	The North Batinah
781	17-20	male	Omani	Unmarried	Science	Bachelor's degree / Doctor of Medicine (MD)	S2	The Dakhiliyah
782	21-24	male	Omani	Unmarried	Law	Bachelor's degree / Doctor of Medicine (MD)	S6	Muscat
783	17-20	female	Omani	Unmarried	Law	Bachelor's degree / Doctor of Medicine (MD)	S5	The Dhahirah
784	21-24	female	Omani	Unmarried	Law	Bachelor's degree / Doctor of Medicine (MD)	S6	The South Batinah
785	17-20	female	Omani	Unmarried	Law	Bachelor's degree / Doctor of Medicine (MD)	S4	The North Batinah
786	21-24	female	Omani	Unmarried	Law	Bachelor's degree / Doctor of Medicine (MD)	graduated	The North Batinah
787	17-20	female	Omani	Unmarried	Science	Bachelor's degree / Doctor of Medicine (MD)	S2	The Dakhiliyah
788	17-20	female	Omani	Unmarried	Art and Social Sciences	Bachelor's degree / Doctor of Medicine (MD)	Foundation student	The Dakhiliyah
789	17-20	male	Omani	Unmarried	Engineering	Bachelor's degree / Doctor of Medicine (MD)	S1	The North Sharqiyah
790	17-20	female	Omani	Unmarried	Medicine and Health Science	Bachelor's degree / Doctor of Medicine (MD)	S5	The South Sharqiyah
791	21-24	female	Omani	Unmarried	Law	Bachelor's degree / Doctor of Medicine (MD)	S6	The Dakhiliyah
792	17-20	female	Omani	Unmarried	Law	Bachelor's degree / Doctor of Medicine (MD)	S2	Muscat
793	17-20	male	Omani	Unmarried	Law	Bachelor's degree / Doctor of Medicine (MD)	S1	The South Batinah
794	17-20	female	Omani	Unmarried	Law	Bachelor's degree / Doctor of Medicine (MD)	S3	The South Batinah
795	17-20	female	Omani	Unmarried	Law	Bachelor's degree / Doctor of Medicine (MD)	S2	The North Batinah
796	17-20	female	Omani	Unmarried	Economics and Political Science	Bachelor's degree / Doctor of Medicine (MD)	S2	Muscat
797	17-20	male	Omani	Unmarried	Law	Bachelor's degree / Doctor of Medicine (MD)	S3	The Dhahirah
798	21-24	female	Omani	Unmarried	Art and Social Sciences	Bachelor's degree / Doctor of Medicine (MD)	S8	The North Sharqiyah
799	21-24	male	Omani	Unmarried	Engineering	Bachelor's degree / Doctor of Medicine (MD)	S6	Musandam
800	21-24	male	Omani	Unmarried	Law	Bachelor's degree / Doctor of Medicine (MD)	S3	Muscat
801	17-20	female	Omani	Unmarried	Law	Bachelor's degree / Doctor of Medicine (MD)	S1	The Dakhiliyah
802	17-20	male	Omani	Unmarried	Law	Bachelor's degree / Doctor of Medicine (MD)	S5	The North Batinah
803	21-24	female	Omani	Unmarried	Agricultural and Marine Sciences	Bachelor's degree / Doctor of Medicine (MD)	S9	The Dakhiliyah
804	17-20	female	Omani	Unmarried	Law	Bachelor's degree / Doctor of Medicine (MD)	S2	The Dakhiliyah
805	17-20	female	Omani	Unmarried	Law	Bachelor's degree / Doctor of Medicine (MD)	S1	The Dakhiliyah
806	17-20	female	Omani	Unmarried	Art and Social Sciences	Bachelor's degree / Doctor of Medicine (MD)	S1	The South Batinah
807	17-20	female	Omani	Unmarried	Law	Bachelor's degree / Doctor of Medicine (MD)	S2	The Dakhiliyah
808	17-20	female	Omani	Unmarried	Law	Bachelor's degree / Doctor of Medicine (MD)	S2	Muscat
809	17-20	female	Omani	Unmarried	Law	Bachelor's degree / Doctor of Medicine (MD)	S1	The Dakhiliyah
810	25-28	female	Omani	Unmarried	Agricultural and Marine Sciences	Bachelor's degree / Doctor of Medicine (MD)	graduated	The Dhahirah
811	21-24	female	Omani	Unmarried	Agricultural and Marine Sciences	Bachelor's degree / Doctor of Medicine (MD)	S9	The South Batinah
812	29-32	female	Omani	Unmarried	Agricultural and Marine Sciences	Master's degree	graduated	The North Batinah
813	17-20	female	Omani	Unmarried	Agricultural and Marine Sciences	Bachelor's degree / Doctor of Medicine (MD)	S1	The Dakhiliyah
814	17-20	female	Omani	Unmarried	Agricultural and Marine Sciences	Bachelor's degree / Doctor of Medicine (MD)	S2	The Dakhiliyah
815	17-20	female	Omani	Unmarried	Law	Bachelor's degree / Doctor of Medicine (MD)	S5	The Dakhiliyah
816	21-24	female	Omani	Unmarried	Agricultural and Marine Sciences	Bachelor's degree / Doctor of Medicine (MD)	S6	The South Batinah
817	17-20	female	Omani	Unmarried	Science	Bachelor's degree / Doctor of Medicine (MD)	S8	The Dakhiliyah
818	21-24	female	Omani	Unmarried	Agricultural and Marine Sciences	Bachelor's degree / Doctor of Medicine (MD)	S5	The Dakhiliyah
819	17-20	female	Omani	Unmarried	Agricultural and Marine Sciences	Bachelor's degree / Doctor of Medicine (MD)	S3	The Dakhiliyah
820	21-24	female	Omani	Unmarried	Agricultural and Marine Sciences	Bachelor's degree / Doctor of Medicine (MD)	graduated	Muscat
821	17-20	female	Omani	Unmarried	Agricultural and Marine Sciences	Bachelor's degree / Doctor of Medicine (MD)	Foundation student	The South Sharqiyah
822	21-24	female	Omani	Unmarried	Agricultural and Marine Sciences	Bachelor's degree / Doctor of Medicine (MD)	S9	The Dhahirah
823	21-24	female	Omani	Unmarried	Agricultural and Marine Sciences	Bachelor's degree / Doctor of Medicine (MD)	S7	The South Batinah
824	17-20	female	Omani	Unmarried	Education	Bachelor's degree / Doctor of Medicine (MD)	S7	The Dakhiliyah
825	21-24	male	Omani	Unmarried	Agricultural and Marine Sciences	Bachelor's degree / Doctor of Medicine (MD)	S5	The Dhahirah
826	17-20	female	Omani	Unmarried	Agricultural and Marine Sciences	Bachelor's degree / Doctor of Medicine (MD)	S6	Muscat
827	17-20	female	Omani	Unmarried	Law	Bachelor's degree / Doctor of Medicine (MD)	S1	The Dakhiliyah
828	17-20	female	Omani	Unmarried	Agricultural and Marine Sciences	Bachelor's degree / Doctor of Medicine (MD)	S3	Buraymi
829	17-20	female	Omani	Unmarried	Agricultural and Marine Sciences	Bachelor's degree / Doctor of Medicine (MD)	S1	The North Batinah
830	25-28	female	Omani	Unmarried	Agricultural and Marine Sciences	Bachelor's degree / Doctor of Medicine (MD)	S8	Dhofar
831	21-24	female	Omani	Unmarried	Agricultural and Marine Sciences	Bachelor's degree / Doctor of Medicine (MD)	graduated	Buraymi
832	17-20	female	Omani	Unmarried	Agricultural and Marine Sciences	Bachelor's degree / Doctor of Medicine (MD)	S5	Muscat
833	21-24	male	Omani	Unmarried	Agricultural and Marine Sciences	Bachelor's degree / Doctor of Medicine (MD)	S5	The North Sharqiyah
834	21-24	female	Omani	Unmarried	Art and Social Sciences	Bachelor's degree / Doctor of Medicine (MD)	S5	The Dakhiliyah
835	17-20	male	Omani	Unmarried	Nursing	Bachelor's degree / Doctor of Medicine (MD)	S2	The South Sharqiyah
836	17-20	male	Omani	Unmarried	Nursing	Bachelor's degree / Doctor of Medicine (MD)	S4	Muscat
837	17-20	male	Omani	Unmarried	Nursing	Bachelor's degree / Doctor of Medicine (MD)	S5	Dhofar
838	17-20	female	Omani	Unmarried	Agricultural and Marine Sciences	Bachelor's degree / Doctor of Medicine (MD)	S2	The North Batinah
839	21-24	female	Omani	Unmarried	Nursing	Bachelor's degree / Doctor of Medicine (MD)	graduated	The North Batinah
840	17-20	female	Omani	Unmarried	Nursing	Bachelor's degree / Doctor of Medicine (MD)	S7	The North Sharqiyah
841	17-20	female	Omani	Unmarried	Nursing	Bachelor's degree / Doctor of Medicine (MD)	S4	Muscat
842	17-20	female	Omani	Unmarried	Engineering	Bachelor's degree / Doctor of Medicine (MD)	S2	The Dakhiliyah
843	21-24	male	Omani	Unmarried	Nursing	Bachelor's degree / Doctor of Medicine (MD)	S9	The Dakhiliyah
844	21-24	male	Omani	Unmarried	Engineering	Bachelor's degree / Doctor of Medicine (MD)	S10	Muscat
845	21-24	female	Omani	Unmarried	Law	Bachelor's degree / Doctor of Medicine (MD)	S7	Buraymi
846	17-20	male	Omani	Unmarried	Nursing	Bachelor's degree / Doctor of Medicine (MD)	S3	The North Sharqiyah
847	17-20	female	Omani	Unmarried	Agricultural and Marine Sciences	Bachelor's degree / Doctor of Medicine (MD)	S3	The North Batinah
848	21-24	female	Omani	Unmarried	Agricultural and Marine Sciences	Bachelor's degree / Doctor of Medicine (MD)	S8	The Dakhiliyah
849	21-24	female	Omani	Unmarried	Agricultural and Marine Sciences	Bachelor's degree / Doctor of Medicine (MD)	S1	The North Batinah
850	17-20	female	Omani	Unmarried	Nursing	Bachelor's degree / Doctor of Medicine (MD)	S4	The South Batinah
851	25-28	male	Omani	Unmarried	Agricultural and Marine Sciences	Bachelor's degree / Doctor of Medicine (MD)	graduated	The South Sharqiyah
852	21-24	male	Omani	Unmarried	Agricultural and Marine Sciences	Bachelor's degree / Doctor of Medicine (MD)	S5	Muscat
853	21-24	male	Omani	Unmarried	Nursing	Bachelor's degree / Doctor of Medicine (MD)	S3	The South Sharqiyah
854	17-20	male	Omani	Unmarried	Nursing	Bachelor's degree / Doctor of Medicine (MD)	Foundation student	The Dakhiliyah
855	21-24	male	Omani	Unmarried	Nursing	Bachelor's degree / Doctor of Medicine (MD)	S4	Muscat
856	17-20	female	Omani	Unmarried	Agricultural and Marine Sciences	Bachelor's degree / Doctor of Medicine (MD)	S3	Muscat
857	17-20	female	Omani	Unmarried	Economics and Political Science	Bachelor's degree / Doctor of Medicine (MD)	S1	Muscat
858	29-32	female	Omani	Married	Art and Social Sciences	Master's degree	Foundation student	Muscat
859	17-20	female	Omani	Unmarried	Economics and Political Science	Bachelor's degree / Doctor of Medicine (MD)	S2	The South Batinah
860	37-40	male	Omani	Married	Law	Master's degree	S3	The South Batinah
861	17-20	male	Omani	Unmarried	Nursing	Bachelor's degree / Doctor of Medicine (MD)	S6	Muscat
862	17-20	female	Omani	Unmarried	Nursing	Bachelor's degree / Doctor of Medicine (MD)	S4	The North Batinah
863	17-20	female	Omani	Unmarried	Agricultural and Marine Sciences	Bachelor's degree / Doctor of Medicine (MD)	S1	The South Batinah
864	21-24	male	Omani	Unmarried	Law	Bachelor's degree / Doctor of Medicine (MD)	S3	The North Batinah
865	21-24	female	Omani	Unmarried	Nursing	Bachelor's degree / Doctor of Medicine (MD)	S1	Muscat
866	17-20	female	Omani	Unmarried	Nursing	Bachelor's degree / Doctor of Medicine (MD)	S4	The Dakhiliyah
867	21-24	female	Omani	Unmarried	Nursing	Bachelor's degree / Doctor of Medicine (MD)	S5	The South Batinah
868	17-20	female	Omani	Unmarried	Nursing	Bachelor's degree / Doctor of Medicine (MD)	S3	The South Batinah
869	17-20	female	Omani	Unmarried	Nursing	Bachelor's degree / Doctor of Medicine (MD)	S3	The North Sharqiyah
870	17-20	female	Omani	Unmarried	Nursing	Bachelor's degree / Doctor of Medicine (MD)	S3	The South Sharqiyah
871	17-20	female	Omani	Unmarried	Nursing	Bachelor's degree / Doctor of Medicine (MD)	S3	The North Sharqiyah
872	17-20	female	Omani	Unmarried	Nursing	Bachelor's degree / Doctor of Medicine (MD)	S3	The Dakhiliyah
873	21-24	male	Omani	Unmarried	Engineering	Bachelor's degree / Doctor of Medicine (MD)	S5	The South Batinah
874	21-24	female	Omani	Unmarried	Nursing	Bachelor's degree / Doctor of Medicine (MD)	S9	The North Batinah
875	17-20	female	Omani	Unmarried	Nursing	Bachelor's degree / Doctor of Medicine (MD)	S3	The Dhahirah
876	21-24	female	Omani	Unmarried	Nursing	Bachelor's degree / Doctor of Medicine (MD)	S8	The Dakhiliyah
877	21-24	female	Omani	Unmarried	Nursing	Bachelor's degree / Doctor of Medicine (MD)	S9	The South Sharqiyah
878	17-20	female	Omani	Unmarried	Nursing	Bachelor's degree / Doctor of Medicine (MD)	S3	The South Batinah
879	17-20	female	Omani	Unmarried	Nursing	Bachelor's degree / Doctor of Medicine (MD)	S3	The South Batinah
880	21-24	male	Omani	Unmarried	Nursing	Bachelor's degree / Doctor of Medicine (MD)	S5	Muscat
881	17-20	male	Omani	Unmarried	Economics and Political Science	Bachelor's degree / Doctor of Medicine (MD)	S5	The North Batinah
882	21-24	male	Omani	Unmarried	Engineering	Bachelor's degree / Doctor of Medicine (MD)	S5	The Dakhiliyah
883	21-24	male	Omani	Unmarried	Engineering	Bachelor's degree / Doctor of Medicine (MD)	S7	The North Sharqiyah
884	21-24	male	Omani	Unmarried	Engineering	Bachelor's degree / Doctor of Medicine (MD)	S5	The Dakhiliyah
885	21-24	male	Omani	Unmarried	Nursing	Bachelor's degree / Doctor of Medicine (MD)	S4	Muscat
886	21-24	female	Omani	Unmarried	Economics and Political Science	Bachelor's degree / Doctor of Medicine (MD)	S7	The South Sharqiyah
887	17-20	female	Omani	Unmarried	Law	Bachelor's degree / Doctor of Medicine (MD)	S3	The Dakhiliyah
888	21-24	male	Omani	Unmarried	Engineering	Bachelor's degree / Doctor of Medicine (MD)	S7	The South Batinah
889	17-20	female	Omani	Unmarried	Art and Social Sciences	Bachelor's degree / Doctor of Medicine (MD)	S4	The North Sharqiyah
890	21-24	female	Omani	Unmarried	Science	Bachelor's degree / Doctor of Medicine (MD)	S5	The South Batinah
891	21-24	female	Omani	Unmarried	Art and Social Sciences	Bachelor's degree / Doctor of Medicine (MD)	S8	The North Sharqiyah
892	21-24	female	Omani	Unmarried	Engineering	Bachelor's degree / Doctor of Medicine (MD)	S9	Muscat
893	17-20	female	Omani	Unmarried	Science	Bachelor's degree / Doctor of Medicine (MD)	S3	The South Batinah
894	21-24	female	Omani	Unmarried	Economics and Political Science	Bachelor's degree / Doctor of Medicine (MD)	S5	Muscat
895	17-20	female	Omani	Unmarried	Art and Social Sciences	Bachelor's degree / Doctor of Medicine (MD)	S6	The Dakhiliyah
896	21-24	male	Omani	Unmarried	Agricultural and Marine Sciences	Bachelor's degree / Doctor of Medicine (MD)	S10	The Dakhiliyah
897	17-20	male	Omani	Unmarried	Education	Bachelor's degree / Doctor of Medicine (MD)	Foundation student	The South Batinah
898	17-20	male	Omani	Unmarried	Education	Bachelor's degree / Doctor of Medicine (MD)	S2	Musandam
899	21-24	male	Omani	Unmarried	Agricultural and Marine Sciences	Bachelor's degree / Doctor of Medicine (MD)	S6	Muscat
900	17-20	female	Omani	Unmarried	Art and Social Sciences	Bachelor's degree / Doctor of Medicine (MD)	S4	The Dakhiliyah
901	21-24	female	Omani	Unmarried	Law	Bachelor's degree / Doctor of Medicine (MD)	S6	The North Batinah
902	25-28	female	Omani	Unmarried	Agricultural and Marine Sciences	Bachelor's degree / Doctor of Medicine (MD)	graduated	The Dhahirah
903	17-20	female	Omani	Unmarried	Science	Bachelor's degree / Doctor of Medicine (MD)	S4	The Dhahirah
904	21-24	female	Omani	Unmarried	Art and Social Sciences	Bachelor's degree / Doctor of Medicine (MD)	S7	The South Batinah
905	17-20	male	Omani	Unmarried	Economics and Political Science	Bachelor's degree / Doctor of Medicine (MD)	Foundation student	The Dakhiliyah
906	21-24	female	Omani	Unmarried	Medicine and Health Science	Bachelor's degree / Doctor of Medicine (MD)	phase 3	The Dakhiliyah
907	17-20	male	Omani	Unmarried	Education	Bachelor's degree / Doctor of Medicine (MD)	S7	The South Batinah
908	17-20	female	Omani	Unmarried	Science	Bachelor's degree / Doctor of Medicine (MD)	S2	The North Sharqiyah
909	17-20	female	Omani	Unmarried	Education	Bachelor's degree / Doctor of Medicine (MD)	S2	The North Sharqiyah
910	21-24	male	Omani	Unmarried	Medicine and Health Science	Bachelor's degree / Doctor of Medicine (MD)	S7	The North Batinah
911	25-28	male	Omani	Unmarried	Law	Bachelor's degree / Doctor of Medicine (MD)	graduated	Muscat
912	17-20	female	Omani	Unmarried	Education	Bachelor's degree / Doctor of Medicine (MD)	S3	The Dakhiliyah
913	17-20	female	Omani	Unmarried	Education	Bachelor's degree / Doctor of Medicine (MD)	S2	Muscat
914	21-24	female	Omani	Unmarried	Economics and Political Science	Bachelor's degree / Doctor of Medicine (MD)	S5	Muscat
915	17-20	female	Omani	Unmarried	Education	Bachelor's degree / Doctor of Medicine (MD)	S5	The North Sharqiyah
916	21-24	female	Omani	Unmarried	Education	Bachelor's degree / Doctor of Medicine (MD)	S6	The Dakhiliyah
917	21-24	female	Omani	Unmarried	Law	Bachelor's degree / Doctor of Medicine (MD)	S1	The North Batinah
918	17-20	female	Omani	Unmarried	Art and Social Sciences	Bachelor's degree / Doctor of Medicine (MD)	S4	The North Batinah
919	21-24	female	Omani	Unmarried	Economics and Political Science	Bachelor's degree / Doctor of Medicine (MD)	S5	The North Batinah
920	17-20	female	Omani	Unmarried	Nursing	Bachelor's degree / Doctor of Medicine (MD)	S3	The Dhahirah
921	21-24	female	Omani	Unmarried	Education	Bachelor's degree / Doctor of Medicine (MD)	S6	The North Batinah
922	21-24	male	Omani	Unmarried	Education	Bachelor's degree / Doctor of Medicine (MD)	graduated	The North Batinah
923	21-24	female	Omani	Unmarried	Education	Bachelor's degree / Doctor of Medicine (MD)	S5	The Dhahirah
924	21-24	male	Omani	Unmarried	Economics and Political Science	Bachelor's degree / Doctor of Medicine (MD)	S7	The North Sharqiyah
925	21-24	female	Omani	Unmarried	Economics and Political Science	Bachelor's degree / Doctor of Medicine (MD)	S4	Muscat
926	17-20	female	Omani	Unmarried	Art and Social Sciences	Bachelor's degree / Doctor of Medicine (MD)	S3	The Dakhiliyah
927	17-20	female	Omani	Unmarried	Education	Bachelor's degree / Doctor of Medicine (MD)	S3	The North Batinah
928	21-24	female	Omani	Unmarried	Art and Social Sciences	Bachelor's degree / Doctor of Medicine (MD)	S7	The South Batinah
929	17-20	female	Omani	Unmarried	Art and Social Sciences	Bachelor's degree / Doctor of Medicine (MD)	S3	The North Batinah
930	21-24	male	Omani	Unmarried	Engineering	Bachelor's degree / Doctor of Medicine (MD)	S3	The Dakhiliyah
931	25-28	female	Omani	Unmarried	Education	Master's degree	graduated	The Dakhiliyah
932	17-20	female	Omani	Unmarried	Economics and Political Science	Bachelor's degree / Doctor of Medicine (MD)	S3	Muscat
933	17-20	female	Omani	Unmarried	Nursing	Bachelor's degree / Doctor of Medicine (MD)	S1	The Dakhiliyah
934	21-24	female	Omani	Unmarried	Science	Bachelor's degree / Doctor of Medicine (MD)	S5	The Dakhiliyah
935	17-20	female	Omani	Unmarried	Law	Bachelor's degree / Doctor of Medicine (MD)	S4	The South Batinah
936	21-24	male	Omani	Unmarried	Engineering	Bachelor's degree / Doctor of Medicine (MD)	S7	The South Batinah
937	21-24	male	Omani	Unmarried	Agricultural and Marine Sciences	Bachelor's degree / Doctor of Medicine (MD)	S7	The Dhahirah
938	17-20	female	Omani	Unmarried	Engineering	Bachelor's degree / Doctor of Medicine (MD)	S4	The South Sharqiyah
939	17-20	female	Omani	Unmarried	Engineering	Bachelor's degree / Doctor of Medicine (MD)	S1	The South Batinah
940	17-20	male	Omani	Unmarried	Engineering	Bachelor's degree / Doctor of Medicine (MD)	S2	The North Batinah
941	21-24	female	Omani	Unmarried	Science	Bachelor's degree / Doctor of Medicine (MD)	S5	The South Sharqiyah
942	21-24	female	Omani	Unmarried	Education	Bachelor's degree / Doctor of Medicine (MD)	S9	The Dakhiliyah
943	17-20	female	Omani	Unmarried	Art and Social Sciences	Bachelor's degree / Doctor of Medicine (MD)	S4	The Dakhiliyah
944	21-24	male	Omani	Unmarried	Medicine and Health Science	Bachelor's degree / Doctor of Medicine (MD)	S5	The North Batinah
945	21-24	female	Omani	Unmarried	Science	Bachelor's degree / Doctor of Medicine (MD)	S8	The North Batinah
946	17-20	female	Omani	Unmarried	Science	Bachelor's degree / Doctor of Medicine (MD)	S2	The North Sharqiyah
947	17-20	female	Omani	Unmarried	Art and Social Sciences	Bachelor's degree / Doctor of Medicine (MD)	S4	The North Batinah
948	17-20	male	Omani	Unmarried	Nursing	Bachelor's degree / Doctor of Medicine (MD)	S4	Muscat
949	17-20	female	Omani	Unmarried	Art and Social Sciences	Bachelor's degree / Doctor of Medicine (MD)	S2	The Dakhiliyah
950	17-20	female	Omani	Unmarried	Medicine and Health Science	Bachelor's degree / Doctor of Medicine (MD)	S4	The North Batinah
951	17-20	male	Omani	Unmarried	Engineering	Bachelor's degree / Doctor of Medicine (MD)	Foundation student	The North Batinah
952	17-20	female	Omani	Unmarried	Art and Social Sciences	Bachelor's degree / Doctor of Medicine (MD)	S4	Dhofar
953	21-24	female	Omani	Unmarried	Agricultural and Marine Sciences	Bachelor's degree / Doctor of Medicine (MD)	S7	Muscat
954	21-24	female	Omani	Unmarried	Economics and Political Science	Bachelor's degree / Doctor of Medicine (MD)	S7	The South Batinah
955	17-20	male	Omani	Unmarried	Science	Bachelor's degree / Doctor of Medicine (MD)	S2	The Dhahirah
956	17-20	female	Omani	Unmarried	Art and Social Sciences	Bachelor's degree / Doctor of Medicine (MD)	S1	The Dhahirah
957	17-20	male	Omani	Unmarried	Science	Bachelor's degree / Doctor of Medicine (MD)	S2	Dhofar
958	21-24	female	Omani	Unmarried	Science	Bachelor's degree / Doctor of Medicine (MD)	S7	The North Batinah
959	17-20	female	Omani	Unmarried	Agricultural and Marine Sciences	Bachelor's degree / Doctor of Medicine (MD)	S7	Musandam
960	17-20	female	Omani	Unmarried	Law	Bachelor's degree / Doctor of Medicine (MD)	S1	The Dakhiliyah
961	17-20	female	Omani	Unmarried	Economics and Political Science	Bachelor's degree / Doctor of Medicine (MD)	S1	The Dakhiliyah
962	17-20	male	Omani	Unmarried	Medicine and Health Science	Bachelor's degree / Doctor of Medicine (MD)	S2	Muscat
963	21-24	female	Omani	Unmarried	Law	Bachelor's degree / Doctor of Medicine (MD)	S5	Buraymi
964	21-24	male	Omani	Unmarried	Economics and Political Science	Bachelor's degree / Doctor of Medicine (MD)	S5	The South Batinah
965	21-24	female	Omani	Unmarried	Science	Bachelor's degree / Doctor of Medicine (MD)	graduated	The Dakhiliyah
966	17-20	male	Omani	Unmarried	Economics and Political Science	Bachelor's degree / Doctor of Medicine (MD)	S3	The North Batinah
967	17-20	male	Omani	Unmarried	Science	Bachelor's degree / Doctor of Medicine (MD)	S2	Musandam
968	17-20	female	Omani	Unmarried	Art and Social Sciences	Bachelor's degree / Doctor of Medicine (MD)	S4	The Dakhiliyah
969	17-20	female	Omani	Unmarried	Science	Bachelor's degree / Doctor of Medicine (MD)	S2	The North Batinah
970	21-24	female	Omani	Married	Economics and Political Science	Bachelor's degree / Doctor of Medicine (MD)	S8	Muscat
971	21-24	male	Omani	Unmarried	Economics and Political Science	Bachelor's degree / Doctor of Medicine (MD)	S5	Dhofar
972	more than 40	female	Omani	Married	Education	PhD's degree	S8	The North Batinah
973	17-20	female	Omani	Unmarried	Science	Bachelor's degree / Doctor of Medicine (MD)	S4	Muscat
974	17-20	female	Omani	Unmarried	Science	Bachelor's degree / Doctor of Medicine (MD)	S3	The North Batinah
975	17-20	female	Omani	Unmarried	Science	Bachelor's degree / Doctor of Medicine (MD)	S2	The Dakhiliyah
976	17-20	female	Omani	Unmarried	Science	Bachelor's degree / Doctor of Medicine (MD)	S1	The Dakhiliyah
977	21-24	female	Omani	Unmarried	Science	Bachelor's degree / Doctor of Medicine (MD)	graduated	The Dhahirah
978	17-20	female	Omani	Unmarried	Nursing	Bachelor's degree / Doctor of Medicine (MD)	S1	Buraymi
979	21-24	female	Omani	Unmarried	Science	Bachelor's degree / Doctor of Medicine (MD)	S5	The South Batinah
980	21-24	female	Omani	Unmarried	Law	Bachelor's degree / Doctor of Medicine (MD)	S10	The South Batinah
981	17-20	female	Omani	Unmarried	Science	Bachelor's degree / Doctor of Medicine (MD)	S3	The South Batinah
982	17-20	female	Omani	Unmarried	Science	Bachelor's degree / Doctor of Medicine (MD)	S3	Dhofar
983	21-24	female	Omani	Unmarried	Science	Bachelor's degree / Doctor of Medicine (MD)	S11	Muscat
984	17-20	male	Omani	Unmarried	Science	Bachelor's degree / Doctor of Medicine (MD)	S3	The South Batinah
985	17-20	female	Omani	Unmarried	Science	Bachelor's degree / Doctor of Medicine (MD)	S4	The North Batinah
986	17-20	female	Omani	Unmarried	Science	Bachelor's degree / Doctor of Medicine (MD)	S5	The South Batinah
987	17-20	female	Omani	Unmarried	Education	Bachelor's degree / Doctor of Medicine (MD)	S4	The North Sharqiyah
988	17-20	female	Omani	Unmarried	Science	Bachelor's degree / Doctor of Medicine (MD)	S2	The North Batinah
989	21-24	female	Omani	Unmarried	Science	Bachelor's degree / Doctor of Medicine (MD)	S4	The South Batinah
990	17-20	female	Omani	Unmarried	Science	Bachelor's degree / Doctor of Medicine (MD)	S2	The North Sharqiyah
991	17-20	female	Omani	Unmarried	Education	Bachelor's degree / Doctor of Medicine (MD)	S3	The South Sharqiyah
992	17-20	female	Omani	Unmarried	Nursing	Bachelor's degree / Doctor of Medicine (MD)	S4	The North Sharqiyah
993	17-20	female	Omani	Unmarried	Medicine and Health Science	Bachelor's degree / Doctor of Medicine (MD)	S4	The South Batinah
994	17-20	female	Omani	Unmarried	Science	Bachelor's degree / Doctor of Medicine (MD)	S1	The South Batinah
995	21-24	female	Omani	Unmarried	Science	Bachelor's degree / Doctor of Medicine (MD)	S7	The Dakhiliyah
996	21-24	male	Omani	Unmarried	Medicine and Health Science	Bachelor's degree / Doctor of Medicine (MD)	phase 3	The North Sharqiyah
997	21-24	female	Omani	Unmarried	Economics and Political Science	Bachelor's degree / Doctor of Medicine (MD)	S5	The South Batinah
998	21-24	female	Omani	Unmarried	Art and Social Sciences	Bachelor's degree / Doctor of Medicine (MD)	S10	The South Batinah
999	17-20	male	Omani	Unmarried	Engineering	Bachelor's degree / Doctor of Medicine (MD)	S3	The South Batinah
1000	21-24	male	Omani	Unmarried	Engineering	Bachelor's degree / Doctor of Medicine (MD)	S5	The South Batinah
1001	21-24	female	Omani	Unmarried	Economics and Political Science	Bachelor's degree / Doctor of Medicine (MD)	graduated	Dhofar
1002	21-24	male	Omani	Unmarried	Art and Social Sciences	Bachelor's degree / Doctor of Medicine (MD)	S4	The Dhahirah
1003	17-20	female	Omani	Unmarried	Education	Bachelor's degree / Doctor of Medicine (MD)	S4	The North Batinah
1004	21-24	male	Omani	Unmarried	Law	Bachelor's degree / Doctor of Medicine (MD)	S9	The South Batinah
1005	21-24	female	Omani	Unmarried	Science	Bachelor's degree / Doctor of Medicine (MD)	S7	The Dakhiliyah
1006	17-20	female	Omani	Unmarried	Art and Social Sciences	Bachelor's degree / Doctor of Medicine (MD)	S2	The North Sharqiyah
1007	17-20	female	Omani	Unmarried	Nursing	Bachelor's degree / Doctor of Medicine (MD)	S5	The Dakhiliyah
1008	17-20	male	Omani	Unmarried	Nursing	Bachelor's degree / Doctor of Medicine (MD)	S5	The Dakhiliyah
1009	21-24	male	Omani	Unmarried	Education	Bachelor's degree / Doctor of Medicine (MD)	S4	The North Batinah
1010	17-20	female	Omani	Unmarried	Art and Social Sciences	Bachelor's degree / Doctor of Medicine (MD)	S3	The South Batinah
1011	17-20	female	Omani	Unmarried	Nursing	Bachelor's degree / Doctor of Medicine (MD)	S3	The South Batinah
1012	25-28	female	Omani	Unmarried	Medicine and Health Science	Bachelor's degree / Doctor of Medicine (MD)	S10	The Dakhiliyah
1013	17-20	female	Omani	Unmarried	Medicine and Health Science	Bachelor's degree / Doctor of Medicine (MD)	S3	Buraymi
1014	17-20	female	Omani	Unmarried	Science	Bachelor's degree / Doctor of Medicine (MD)	S4	Musandam
1015	17-20	female	Omani	Unmarried	Engineering	Bachelor's degree / Doctor of Medicine (MD)	S5	The North Batinah
1016	21-24	female	Omani	Unmarried	Education	Bachelor's degree / Doctor of Medicine (MD)	S5	The Dakhiliyah
1017	more than 40	male	Omani	Married	Economics and Political Science	Master's degree	graduated	Muscat
1018	21-24	female	Omani	Unmarried	Medicine and Health Science	Bachelor's degree / Doctor of Medicine (MD)	S7	Muscat
1019	17-20	female	Omani	Unmarried	Art and Social Sciences	Bachelor's degree / Doctor of Medicine (MD)	S4	The South Batinah
1020	21-24	female	Omani	Unmarried	Medicine and Health Science	Bachelor's degree / Doctor of Medicine (MD)	S9	Dhofar
1021	21-24	female	Omani	Unmarried	Medicine and Health Science	Bachelor's degree / Doctor of Medicine (MD)	S9	The South Batinah
1022	21-24	male	Omani	Unmarried	Economics and Political Science	Bachelor's degree / Doctor of Medicine (MD)	S7	The Dhahirah
1023	21-24	male	Omani	Unmarried	Science	Bachelor's degree / Doctor of Medicine (MD)	S3	The North Batinah
1024	21-24	female	Omani	Unmarried	Science	Bachelor's degree / Doctor of Medicine (MD)	S8	The South Batinah
1025	17-20	female	Omani	Unmarried	Engineering	Bachelor's degree / Doctor of Medicine (MD)	S3	The Dakhiliyah
1026	21-24	female	Omani	Unmarried	Engineering	Bachelor's degree / Doctor of Medicine (MD)	S4	The South Batinah
1027	21-24	female	Omani	Unmarried	Art and Social Sciences	Bachelor's degree / Doctor of Medicine (MD)	S6	The South Batinah
1028	21-24	female	Omani	Unmarried	Science	Bachelor's degree / Doctor of Medicine (MD)	S6	The North Batinah
1029	17-20	female	Omani	Unmarried	Education	Bachelor's degree / Doctor of Medicine (MD)	S5	Muscat
1030	21-24	female	Omani	Unmarried	Economics and Political Science	Bachelor's degree / Doctor of Medicine (MD)	S7	Muscat
1031	17-20	female	Omani	Unmarried	Science	Bachelor's degree / Doctor of Medicine (MD)	S2	The North Batinah
1032	21-24	female	Omani	Unmarried	Law	Bachelor's degree / Doctor of Medicine (MD)	graduated	The North Sharqiyah
1033	29-32	female	Omani	Married	Nursing	Master's degree	S5	Muscat
1034	17-20	female	Omani	Unmarried	Art and Social Sciences	Bachelor's degree / Doctor of Medicine (MD)	S2	The Dhahirah
1035	21-24	female	Omani	Unmarried	Science	Bachelor's degree / Doctor of Medicine (MD)	S8	The South Batinah
1036	17-20	male	Omani	Unmarried	Engineering	Bachelor's degree / Doctor of Medicine (MD)	S6	The Dakhiliyah
1037	21-24	female	Omani	Unmarried	Nursing	Bachelor's degree / Doctor of Medicine (MD)	graduated	The South Sharqiyah
1038	21-24	male	Omani	Unmarried	Science	Bachelor's degree / Doctor of Medicine (MD)	S8	Muscat
1039	21-24	female	Omani	Unmarried	Law	Bachelor's degree / Doctor of Medicine (MD)	S9	The South Batinah
1040	21-24	female	Omani	Unmarried	Art and Social Sciences	Bachelor's degree / Doctor of Medicine (MD)	S6	The Dakhiliyah
1041	17-20	male	Omani	Unmarried	Science	Bachelor's degree / Doctor of Medicine (MD)	S4	The North Sharqiyah
1042	17-20	male	Omani	Unmarried	Engineering	Bachelor's degree / Doctor of Medicine (MD)	S1	The South Batinah
1043	17-20	female	Omani	Unmarried	Art and Social Sciences	Bachelor's degree / Doctor of Medicine (MD)	S2	The Dhahirah
1044	17-20	male	Omani	Unmarried	Science	Bachelor's degree / Doctor of Medicine (MD)	S3	The North Sharqiyah
1045	17-20	female	Omani	Unmarried	Science	Bachelor's degree / Doctor of Medicine (MD)	S5	The Dakhiliyah
1046	17-20	female	Omani	Unmarried	Medicine and Health Science	Bachelor's degree / Doctor of Medicine (MD)	S5	The Dakhiliyah
1047	21-24	female	Omani	Unmarried	Art and Social Sciences	Bachelor's degree / Doctor of Medicine (MD)	S8	The North Sharqiyah
1048	21-24	female	Omani	Unmarried	Engineering	Bachelor's degree / Doctor of Medicine (MD)	S4	The Dhahirah
1049	21-24	female	Omani	Unmarried	Science	Bachelor's degree / Doctor of Medicine (MD)	S7	The North Batinah
1050	17-20	female	Omani	Unmarried	Nursing	Bachelor's degree / Doctor of Medicine (MD)	S1	The North Batinah
1051	21-24	female	Omani	Unmarried	Art and Social Sciences	Bachelor's degree / Doctor of Medicine (MD)	S6	The North Batinah
1052	17-20	male	Omani	Unmarried	Education	Bachelor's degree / Doctor of Medicine (MD)	S4	Muscat
1053	17-20	female	Omani	Unmarried	Science	Bachelor's degree / Doctor of Medicine (MD)	S3	The South Batinah
1054	17-20	female	Omani	Unmarried	Agricultural and Marine Sciences	Bachelor's degree / Doctor of Medicine (MD)	S4	The North Sharqiyah
1055	21-24	female	Omani	Unmarried	Education	Bachelor's degree / Doctor of Medicine (MD)	S4	The Dakhiliyah
1056	21-24	male	Omani	Unmarried	Engineering	Bachelor's degree / Doctor of Medicine (MD)	S7	Dhofar
1057	17-20	male	Omani	Unmarried	Engineering	Bachelor's degree / Doctor of Medicine (MD)	S1	Muscat
1058	21-24	female	Omani	Unmarried	Law	Bachelor's degree / Doctor of Medicine (MD)	S9	The South Batinah
1059	21-24	male	Omani	Unmarried	Education	Bachelor's degree / Doctor of Medicine (MD)	S11	Muscat
1060	17-20	male	Omani	Unmarried	Education	Bachelor's degree / Doctor of Medicine (MD)	S2	The South Batinah
1061	21-24	female	Omani	Unmarried	Science	Bachelor's degree / Doctor of Medicine (MD)	S6	The Dakhiliyah
1062	21-24	female	Omani	Unmarried	Art and Social Sciences	Bachelor's degree / Doctor of Medicine (MD)	S7	The North Batinah
1063	21-24	female	Omani	Unmarried	Economics and Political Science	Bachelor's degree / Doctor of Medicine (MD)	S4	The South Batinah
1064	17-20	female	Omani	Unmarried	Art and Social Sciences	Bachelor's degree / Doctor of Medicine (MD)	S1	The North Sharqiyah
1065	17-20	female	Omani	Unmarried	Economics and Political Science	Bachelor's degree / Doctor of Medicine (MD)	S4	The Dakhiliyah
1066	21-24	male	Omani	Unmarried	Science	Bachelor's degree / Doctor of Medicine (MD)	S5	Dhofar
1067	29-32	female	Omani	Married	Nursing	Master's degree	Foundation student	Muscat
1068	21-24	male	Omani	Unmarried	Engineering	Bachelor's degree / Doctor of Medicine (MD)	S7	The South Batinah
1069	21-24	female	Omani	Unmarried	Economics and Political Science	Bachelor's degree / Doctor of Medicine (MD)	S7	The North Batinah
1070	17-20	female	Omani	Unmarried	Engineering	Bachelor's degree / Doctor of Medicine (MD)	S1	The Dakhiliyah
1071	21-24	female	Omani	Unmarried	Engineering	Bachelor's degree / Doctor of Medicine (MD)	graduated	The Dakhiliyah
1072	21-24	female	Omani	Unmarried	Science	Bachelor's degree / Doctor of Medicine (MD)	S7	The Dhahirah
1073	25-28	female	Omani	Unmarried	Law	Bachelor's degree / Doctor of Medicine (MD)	S10	The North Batinah
1074	21-24	female	Omani	Unmarried	Science	Bachelor's degree / Doctor of Medicine (MD)	S7	The North Sharqiyah
1075	25-28	female	Omani	Unmarried	Art and Social Sciences	Master's degree	S11	The South Batinah
1076	17-20	male	Omani	Unmarried	Law	Bachelor's degree / Doctor of Medicine (MD)	S1	The Dakhiliyah
1077	17-20	female	Omani	Unmarried	Economics and Political Science	Bachelor's degree / Doctor of Medicine (MD)	S4	Dhofar
1078	21-24	female	Omani	Unmarried	Art and Social Sciences	Bachelor's degree / Doctor of Medicine (MD)	S9	The North Batinah
1079	21-24	female	Omani	Unmarried	Law	Bachelor's degree / Doctor of Medicine (MD)	S5	The North Batinah
1080	17-20	male	Omani	Unmarried	Economics and Political Science	Bachelor's degree / Doctor of Medicine (MD)	S2	The Dhahirah
1081	29-32	female	Omani	Married	Nursing	Master's degree	S3	Muscat
1082	25-28	female	Omani	Unmarried	Agricultural and Marine Sciences	Master's degree	S1	The North Sharqiyah
1083	29-32	female	Omani	Married	Nursing	Master's degree	graduated	Muscat
1084	17-20	female	Omani	Unmarried	Science	Bachelor's degree / Doctor of Medicine (MD)	S2	The Dhahirah
1085	17-20	male	Omani	Unmarried	Economics and Political Science	Bachelor's degree / Doctor of Medicine (MD)	S1	Muscat
1086	21-24	male	Omani	Unmarried	Science	Bachelor's degree / Doctor of Medicine (MD)	S5	Muscat
1087	21-24	female	Omani	Unmarried	Science	Bachelor's degree / Doctor of Medicine (MD)	S7	The Dhahirah
1088	21-24	female	Omani	Unmarried	Medicine and Health Science	Bachelor's degree / Doctor of Medicine (MD)	S5	The Dakhiliyah
1089	17-20	female	Omani	Unmarried	Economics and Political Science	Bachelor's degree / Doctor of Medicine (MD)	S7	The Dakhiliyah
1090	17-20	male	Omani	Unmarried	Science	Bachelor's degree / Doctor of Medicine (MD)	S1	The Dakhiliyah
1091	21-24	female	Omani	Unmarried	Education	Bachelor's degree / Doctor of Medicine (MD)	S6	The North Sharqiyah
1092	17-20	male	Omani	Unmarried	Economics and Political Science	Bachelor's degree / Doctor of Medicine (MD)	S2	The South Batinah
1093	21-24	male	Omani	Unmarried	Engineering	Bachelor's degree / Doctor of Medicine (MD)	S7	The North Batinah
1094	17-20	female	Omani	Unmarried	Science	Bachelor's degree / Doctor of Medicine (MD)	S5	The Dakhiliyah
1095	21-24	female	Omani	Unmarried	Education	Bachelor's degree / Doctor of Medicine (MD)	S5	The Dhahirah
1096	33-36	female	Omani	Unmarried	Agricultural and Marine Sciences	PhD's degree	S3	The South Batinah
1097	21-24	female	Omani	Unmarried	Economics and Political Science	Bachelor's degree / Doctor of Medicine (MD)	S9	Muscat
1098	25-28	female	Omani	Married	Agricultural and Marine Sciences	Bachelor's degree / Doctor of Medicine (MD)	graduated	Muscat
1099	21-24	female	Omani	Unmarried	Agricultural and Marine Sciences	Bachelor's degree / Doctor of Medicine (MD)	S7	Muscat
1100	17-20	male	Omani	Unmarried	Science	Bachelor's degree / Doctor of Medicine (MD)	S1	The Dhahirah
1101	17-20	female	Omani	Unmarried	Education	Bachelor's degree / Doctor of Medicine (MD)	S3	The North Batinah
1102	17-20	female	Omani	Unmarried	Art and Social Sciences	Bachelor's degree / Doctor of Medicine (MD)	S3	The South Sharqiyah
1103	21-24	female	Omani	Unmarried	Art and Social Sciences	Bachelor's degree / Doctor of Medicine (MD)	S4	The North Batinah
1104	21-24	female	Omani	Unmarried	Education	Bachelor's degree / Doctor of Medicine (MD)	S8	The South Sharqiyah
1105	21-24	male	Omani	Unmarried	Art and Social Sciences	Bachelor's degree / Doctor of Medicine (MD)	S10	The Dhahirah
1106	17-20	male	Omani	Unmarried	Economics and Political Science	Bachelor's degree / Doctor of Medicine (MD)	S7	Muscat
1107	17-20	female	Omani	Unmarried	Law	Bachelor's degree / Doctor of Medicine (MD)	S3	The North Batinah
1108	17-20	female	Omani	Unmarried	Nursing	Bachelor's degree / Doctor of Medicine (MD)	Foundation student	The North Batinah
1109	21-24	female	Omani	Unmarried	Education	Bachelor's degree / Doctor of Medicine (MD)	S7	The South Batinah
1110	25-28	female	Omani	Unmarried	Agricultural and Marine Sciences	Master's degree	graduated	The South Batinah
1111	21-24	female	Omani	Unmarried	Engineering	Bachelor's degree / Doctor of Medicine (MD)	graduated	Muscat
1112	21-24	female	Omani	Unmarried	Economics and Political Science	Bachelor's degree / Doctor of Medicine (MD)	S6	The Dakhiliyah
1113	17-20	female	Omani	Unmarried	Art and Social Sciences	Bachelor's degree / Doctor of Medicine (MD)	S3	The Dhahirah
1114	17-20	male	Omani	Unmarried	Education	Bachelor's degree / Doctor of Medicine (MD)	S3	The North Sharqiyah
1115	17-20	male	Omani	Unmarried	Economics and Political Science	Bachelor's degree / Doctor of Medicine (MD)	S2	The Dakhiliyah
1116	17-20	male	Omani	Unmarried	Economics and Political Science	Bachelor's degree / Doctor of Medicine (MD)	S2	The Dakhiliyah
1117	17-20	female	Omani	Unmarried	Science	Bachelor's degree / Doctor of Medicine (MD)	S1	The Dakhiliyah
1118	21-24	female	Omani	Unmarried	Science	Bachelor's degree / Doctor of Medicine (MD)	S9	The North Batinah
1119	21-24	female	Omani	Unmarried	Art and Social Sciences	Bachelor's degree / Doctor of Medicine (MD)	S8	The Dakhiliyah
1120	21-24	female	Omani	Unmarried	Economics and Political Science	Bachelor's degree / Doctor of Medicine (MD)	S8	The North Batinah
1121	21-24	male	Omani	Unmarried	Education	Bachelor's degree / Doctor of Medicine (MD)	S6	The North Sharqiyah
1122	17-20	male	Omani	Unmarried	Economics and Political Science	Bachelor's degree / Doctor of Medicine (MD)	S3	The North Sharqiyah
1123	21-24	female	Omani	Unmarried	Education	Bachelor's degree / Doctor of Medicine (MD)	S7	The South Batinah
1124	17-20	male	Omani	Unmarried	Art and Social Sciences	Bachelor's degree / Doctor of Medicine (MD)	S3	The Dakhiliyah
1125	21-24	female	Omani	Unmarried	Education	Bachelor's degree / Doctor of Medicine (MD)	S9	The South Batinah
1126	17-20	female	Omani	Unmarried	Education	Bachelor's degree / Doctor of Medicine (MD)	S2	The South Sharqiyah
1127	17-20	male	Omani	Unmarried	Art and Social Sciences	Bachelor's degree / Doctor of Medicine (MD)	S2	The Dakhiliyah
1128	21-24	male	Omani	Unmarried	Economics and Political Science	Bachelor's degree / Doctor of Medicine (MD)	S8	Muscat
1129	21-24	male	Omani	Unmarried	Nursing	Bachelor's degree / Doctor of Medicine (MD)	S4	Muscat
1130	17-20	female	Omani	Unmarried	Agricultural and Marine Sciences	Bachelor's degree / Doctor of Medicine (MD)	S3	The South Sharqiyah
1131	21-24	male	Omani	Unmarried	Law	Bachelor's degree / Doctor of Medicine (MD)	S4	The North Sharqiyah
1132	21-24	male	Omani	Unmarried	Medicine and Health Science	Bachelor's degree / Doctor of Medicine (MD)	S4	The Dhahirah
1133	17-20	male	Omani	Unmarried	Science	Bachelor's degree / Doctor of Medicine (MD)	S3	The Dhahirah
1134	21-24	male	Omani	Unmarried	Education	Bachelor's degree / Doctor of Medicine (MD)	S9	The North Batinah
1135	21-24	male	Omani	Unmarried	Engineering	Bachelor's degree / Doctor of Medicine (MD)	S7	The South Sharqiyah
1136	17-20	male	Omani	Unmarried	Engineering	Bachelor's degree / Doctor of Medicine (MD)	S4	The Dakhiliyah
1137	29-32	male	Omani	Married	Agricultural and Marine Sciences	Master's degree	graduated	The South Sharqiyah
1138	17-20	male	Omani	Unmarried	Education	Bachelor's degree / Doctor of Medicine (MD)	S3	The South Batinah
1139	21-24	male	Omani	Unmarried	Medicine and Health Science	Bachelor's degree / Doctor of Medicine (MD)	S5	The North Sharqiyah
1140	17-20	male	Omani	Unmarried	Law	Bachelor's degree / Doctor of Medicine (MD)	S3	The North Sharqiyah
1141	21-24	male	Omani	Unmarried	Education	Bachelor's degree / Doctor of Medicine (MD)	S9	The North Sharqiyah
1142	21-24	female	Omani	Unmarried	Nursing	Bachelor's degree / Doctor of Medicine (MD)	S5	The South Sharqiyah
1143	17-20	female	Omani	Unmarried	Science	Bachelor's degree / Doctor of Medicine (MD)	Foundation student	The North Batinah
1144	21-24	female	Omani	Married	Law	Bachelor's degree / Doctor of Medicine (MD)	S7	The Dhahirah
1145	21-24	male	Omani	Unmarried	Engineering	Bachelor's degree / Doctor of Medicine (MD)	S5	Muscat
1146	21-24	male	Omani	Unmarried	Engineering	Bachelor's degree / Doctor of Medicine (MD)	S5	The North Sharqiyah
1147	21-24	female	Omani	Unmarried	Education	Bachelor's degree / Doctor of Medicine (MD)	S9	The South Batinah
1148	17-20	male	Omani	Unmarried	Medicine and Health Science	Bachelor's degree / Doctor of Medicine (MD)	S6	Muscat
1149	21-24	female	Omani	Unmarried	Economics and Political Science	Bachelor's degree / Doctor of Medicine (MD)	S3	The Dakhiliyah
1150	21-24	female	Omani	Unmarried	Art and Social Sciences	Bachelor's degree / Doctor of Medicine (MD)	S6	The North Batinah
1151	21-24	male	Omani	Unmarried	Law	Bachelor's degree / Doctor of Medicine (MD)	S6	The South Batinah
1152	21-24	male	Omani	Unmarried	Law	Bachelor's degree / Doctor of Medicine (MD)	S5	The Dhahirah
1153	21-24	male	Omani	Unmarried	Science	Bachelor's degree / Doctor of Medicine (MD)	Foundation student	The Dakhiliyah
1154	17-20	female	Omani	Unmarried	Law	Bachelor's degree / Doctor of Medicine (MD)	S3	The Dakhiliyah
1155	17-20	male	Omani	Unmarried	Law	Bachelor's degree / Doctor of Medicine (MD)	S5	Muscat
1156	21-24	male	Omani	Unmarried	Engineering	Bachelor's degree / Doctor of Medicine (MD)	graduated	Muscat
1157	17-20	female	Omani	Unmarried	Education	Bachelor's degree / Doctor of Medicine (MD)	S4	The Dhahirah
1158	21-24	female	Omani	Unmarried	Education	Bachelor's degree / Doctor of Medicine (MD)	graduated	The Dakhiliyah
1159	17-20	male	Omani	Unmarried	Education	Bachelor's degree / Doctor of Medicine (MD)	S4	The North Sharqiyah
1160	21-24	male	Omani	Unmarried	Economics and Political Science	Bachelor's degree / Doctor of Medicine (MD)	graduated	The North Sharqiyah
1161	17-20	female	Omani	Unmarried	Medicine and Health Science	Bachelor's degree / Doctor of Medicine (MD)	S6	The North Batinah
1162	21-24	female	Omani	Unmarried	Art and Social Sciences	Bachelor's degree / Doctor of Medicine (MD)	S4	The South Batinah
1163	21-24	male	Omani	Unmarried	Law	Bachelor's degree / Doctor of Medicine (MD)	S9	The North Sharqiyah
1164	17-20	male	Omani	Unmarried	Medicine and Health Science	Bachelor's degree / Doctor of Medicine (MD)	S3	The South Batinah
1165	17-20	male	Omani	Unmarried	Medicine and Health Science	Bachelor's degree / Doctor of Medicine (MD)	S5	Muscat
1166	17-20	male	Omani	Unmarried	Medicine and Health Science	Bachelor's degree / Doctor of Medicine (MD)	S4	The North Sharqiyah
1167	21-24	male	Omani	Unmarried	Science	Bachelor's degree / Doctor of Medicine (MD)	S9	The North Sharqiyah
1168	17-20	male	Omani	Unmarried	Medicine and Health Science	Bachelor's degree / Doctor of Medicine (MD)	S4	The North Sharqiyah
1169	21-24	female	Omani	Unmarried	Economics and Political Science	Bachelor's degree / Doctor of Medicine (MD)	S7	The North Batinah
1170	21-24	female	Omani	Married	Science	Bachelor's degree / Doctor of Medicine (MD)	graduated	The North Sharqiyah
1171	17-20	female	Omani	Unmarried	Science	Bachelor's degree / Doctor of Medicine (MD)	S3	The South Batinah
1172	17-20	female	Omani	Unmarried	Agricultural and Marine Sciences	Bachelor's degree / Doctor of Medicine (MD)	S5	Muscat
1173	17-20	male	Omani	Unmarried	Medicine and Health Science	Bachelor's degree / Doctor of Medicine (MD)	S5	The Dhahirah
1174	21-24	female	Omani	Unmarried	Economics and Political Science	Bachelor's degree / Doctor of Medicine (MD)	S5	The Dakhiliyah
1175	17-20	male	Omani	Unmarried	Law	Bachelor's degree / Doctor of Medicine (MD)	S5	Musandam
1176	29-32	male	Omani	Married	Science	Bachelor's degree / Doctor of Medicine (MD)	graduated	The North Sharqiyah
1177	21-24	male	Omani	Unmarried	Science	Bachelor's degree / Doctor of Medicine (MD)	S7	Dhofar
1178	21-24	male	Omani	Unmarried	Engineering	Bachelor's degree / Doctor of Medicine (MD)	S9	The North Sharqiyah
1179	17-20	female	Omani	Unmarried	Art and Social Sciences	Bachelor's degree / Doctor of Medicine (MD)	S1	The South Sharqiyah
1180	21-24	male	Omani	Unmarried	Economics and Political Science	Bachelor's degree / Doctor of Medicine (MD)	S10	The Dhahirah
1181	21-24	female	Omani	Unmarried	Science	Bachelor's degree / Doctor of Medicine (MD)	S7	Muscat
1182	17-20	female	Omani	Unmarried	Art and Social Sciences	Bachelor's degree / Doctor of Medicine (MD)	S4	The Dhahirah
1183	17-20	female	Omani	Unmarried	Art and Social Sciences	Bachelor's degree / Doctor of Medicine (MD)	S3	Musandam
1184	17-20	male	Omani	Unmarried	Art and Social Sciences	Bachelor's degree / Doctor of Medicine (MD)	S4	The Dhahirah
1185	17-20	female	Omani	Unmarried	Law	Bachelor's degree / Doctor of Medicine (MD)	S4	The Dakhiliyah
1186	17-20	female	Omani	Unmarried	Economics and Political Science	Bachelor's degree / Doctor of Medicine (MD)	S3	The South Batinah
1187	17-20	female	Omani	Unmarried	Agricultural and Marine Sciences	Bachelor's degree / Doctor of Medicine (MD)	S4	The Dhahirah
1188	17-20	female	Omani	Unmarried	Science	Bachelor's degree / Doctor of Medicine (MD)	S1	The Dhahirah
1189	17-20	male	Omani	Unmarried	Engineering	Bachelor's degree / Doctor of Medicine (MD)	S2	The North Sharqiyah
1190	17-20	female	Omani	Unmarried	Education	Bachelor's degree / Doctor of Medicine (MD)	S2	Dhofar
1191	21-24	male	Omani	Unmarried	Engineering	Bachelor's degree / Doctor of Medicine (MD)	S7	The Dakhiliyah
1192	21-24	male	Omani	Unmarried	Agricultural and Marine Sciences	Bachelor's degree / Doctor of Medicine (MD)	S5	The Dakhiliyah
1193	21-24	male	Omani	Unmarried	Education	Bachelor's degree / Doctor of Medicine (MD)	S4	The North Sharqiyah
1194	25-28	male	Omani	Unmarried	Engineering	Bachelor's degree / Doctor of Medicine (MD)	S8	The Dhahirah
1195	17-20	male	Omani	Unmarried	Engineering	Bachelor's degree / Doctor of Medicine (MD)	S4	Muscat
1196	17-20	female	Omani	Unmarried	Education	Bachelor's degree / Doctor of Medicine (MD)	S3	The Dakhiliyah
1197	21-24	female	Omani	Unmarried	Economics and Political Science	Bachelor's degree / Doctor of Medicine (MD)	S7	The North Batinah
1198	17-20	female	Omani	Unmarried	Medicine and Health Science	Bachelor's degree / Doctor of Medicine (MD)	S6	The North Batinah
1199	21-24	male	Omani	Unmarried	Art and Social Sciences	Bachelor's degree / Doctor of Medicine (MD)	S6	The Dakhiliyah
1200	17-20	female	Omani	Unmarried	Economics and Political Science	Bachelor's degree / Doctor of Medicine (MD)	S5	The South Batinah
1201	21-24	female	Omani	Unmarried	Economics and Political Science	Bachelor's degree / Doctor of Medicine (MD)	S7	Musandam
1202	21-24	female	Omani	Unmarried	Art and Social Sciences	Bachelor's degree / Doctor of Medicine (MD)	S5	The North Batinah
1203	17-20	female	Omani	Unmarried	Education	Bachelor's degree / Doctor of Medicine (MD)	S3	The North Batinah
1204	21-24	female	Omani	Unmarried	Science	Bachelor's degree / Doctor of Medicine (MD)	S7	The South Batinah
1205	21-24	male	Omani	Unmarried	Law	Bachelor's degree / Doctor of Medicine (MD)	S4	Muscat
1206	17-20	female	Omani	Unmarried	Economics and Political Science	Bachelor's degree / Doctor of Medicine (MD)	S5	Muscat
1207	21-24	female	Omani	Unmarried	Science	Bachelor's degree / Doctor of Medicine (MD)	S8	The Dakhiliyah
1208	17-20	female	Omani	Unmarried	Agricultural and Marine Sciences	Bachelor's degree / Doctor of Medicine (MD)	S4	The Dakhiliyah
1209	21-24	female	Omani	Unmarried	Science	Bachelor's degree / Doctor of Medicine (MD)	S5	The North Batinah
1210	21-24	female	Omani	Unmarried	Engineering	Bachelor's degree / Doctor of Medicine (MD)	S9	The Dhahirah
1211	17-20	female	Omani	Unmarried	Engineering	Bachelor's degree / Doctor of Medicine (MD)	S3	Muscat
1212	17-20	female	Omani	Unmarried	Art and Social Sciences	Bachelor's degree / Doctor of Medicine (MD)	S5	The North Batinah
1213	17-20	male	Omani	Unmarried	Education	Bachelor's degree / Doctor of Medicine (MD)	S1	The South Batinah
1214	21-24	female	Omani	Unmarried	Science	Bachelor's degree / Doctor of Medicine (MD)	S5	The Dhahirah
1215	21-24	male	Omani	Unmarried	Nursing	Bachelor's degree / Doctor of Medicine (MD)	S2	Muscat
1216	17-20	female	Omani	Unmarried	Art and Social Sciences	Bachelor's degree / Doctor of Medicine (MD)	S6	Musandam
1217	17-20	female	Omani	Unmarried	Science	Bachelor's degree / Doctor of Medicine (MD)	S4	The Dhahirah
1218	21-24	female	Omani	Unmarried	Art and Social Sciences	Bachelor's degree / Doctor of Medicine (MD)	S8	The North Batinah
1219	33-36	female	Omani	Unmarried	Science	Master's degree	S8	The North Batinah
1220	17-20	female	Omani	Unmarried	Economics and Political Science	Bachelor's degree / Doctor of Medicine (MD)	S7	The Dakhiliyah
1221	17-20	female	Omani	Unmarried	Nursing	Bachelor's degree / Doctor of Medicine (MD)	S5	The South Batinah
1222	17-20	female	Omani	Unmarried	Engineering	Bachelor's degree / Doctor of Medicine (MD)	S2	Muscat
1223	21-24	male	Omani	Unmarried	Law	Bachelor's degree / Doctor of Medicine (MD)	S9	The North Batinah
1224	21-24	male	Omani	Unmarried	Art and Social Sciences	Bachelor's degree / Doctor of Medicine (MD)	S9	The North Sharqiyah
1225	17-20	female	Omani	Unmarried	Engineering	Bachelor's degree / Doctor of Medicine (MD)	S5	The Dakhiliyah
1226	21-24	female	Omani	Unmarried	Engineering	Bachelor's degree / Doctor of Medicine (MD)	S7	Muscat
1227	21-24	female	Omani	Unmarried	Art and Social Sciences	Bachelor's degree / Doctor of Medicine (MD)	S6	The South Batinah
1228	21-24	female	Omani	Unmarried	Art and Social Sciences	Bachelor's degree / Doctor of Medicine (MD)	S7	Muscat
1229	17-20	female	Omani	Unmarried	Engineering	Bachelor's degree / Doctor of Medicine (MD)	S2	The Dakhiliyah
1230	21-24	female	Omani	Unmarried	Art and Social Sciences	Bachelor's degree / Doctor of Medicine (MD)	S5	The North Batinah
1231	21-24	female	Omani	Unmarried	Art and Social Sciences	Bachelor's degree / Doctor of Medicine (MD)	graduated	The North Batinah
1232	21-24	female	Omani	Unmarried	Art and Social Sciences	Bachelor's degree / Doctor of Medicine (MD)	S5	The Dhahirah
1233	17-20	female	Omani	Unmarried	Art and Social Sciences	Bachelor's degree / Doctor of Medicine (MD)	Foundation student	The North Batinah
1234	21-24	female	Omani	Unmarried	Education	Bachelor's degree / Doctor of Medicine (MD)	S9	The North Batinah
1235	21-24	male	Omani	Unmarried	Law	Bachelor's degree / Doctor of Medicine (MD)	S7	The Dhahirah
1236	25-28	female	Omani	Married	Economics and Political Science	Bachelor's degree / Doctor of Medicine (MD)	graduated	Musandam
1237	21-24	male	Omani	Unmarried	Law	Bachelor's degree / Doctor of Medicine (MD)	S10	The South Batinah
1238	21-24	male	Omani	Unmarried	Law	Bachelor's degree / Doctor of Medicine (MD)	S10	The Dakhiliyah
1239	17-20	female	Omani	Unmarried	Engineering	Bachelor's degree / Doctor of Medicine (MD)	S2	The Dakhiliyah
1240	21-24	female	Omani	Unmarried	Art and Social Sciences	Bachelor's degree / Doctor of Medicine (MD)	graduated	Buraymi
1241	21-24	female	Omani	Unmarried	Education	Bachelor's degree / Doctor of Medicine (MD)	S6	The North Batinah
1242	17-20	female	Omani	Unmarried	Science	Bachelor's degree / Doctor of Medicine (MD)	S2	The North Batinah
1243	21-24	female	Omani	Unmarried	Science	Bachelor's degree / Doctor of Medicine (MD)	S5	The South Batinah
1244	21-24	female	Omani	Unmarried	Art and Social Sciences	Bachelor's degree / Doctor of Medicine (MD)	S6	The North Sharqiyah
1245	21-24	female	Omani	Unmarried	Art and Social Sciences	Bachelor's degree / Doctor of Medicine (MD)	S6	The Dakhiliyah
1246	17-20	female	Omani	Unmarried	Science	Bachelor's degree / Doctor of Medicine (MD)	S3	Muscat
1247	21-24	female	Omani	Unmarried	Economics and Political Science	Bachelor's degree / Doctor of Medicine (MD)	S8	The North Batinah
1248	21-24	female	Omani	Unmarried	Engineering	Bachelor's degree / Doctor of Medicine (MD)	graduated	The South Batinah
1249	17-20	female	Omani	Unmarried	Art and Social Sciences	Bachelor's degree / Doctor of Medicine (MD)	S2	The Dakhiliyah
1250	17-20	female	Omani	Unmarried	Economics and Political Science	Bachelor's degree / Doctor of Medicine (MD)	S4	The North Sharqiyah
1251	21-24	male	Omani	Unmarried	Science	Bachelor's degree / Doctor of Medicine (MD)	S4	Muscat
1252	21-24	male	Omani	Unmarried	Medicine and Health Science	Bachelor's degree / Doctor of Medicine (MD)	S8	The North Batinah
1253	17-20	female	Omani	Unmarried	Economics and Political Science	Bachelor's degree / Doctor of Medicine (MD)	S2	Muscat
1254	17-20	female	Omani	Unmarried	Science	Bachelor's degree / Doctor of Medicine (MD)	S1	The North Batinah
1255	17-20	male	Omani	Unmarried	Engineering	Bachelor's degree / Doctor of Medicine (MD)	S3	The Dakhiliyah
1256	17-20	female	Omani	Unmarried	Science	Bachelor's degree / Doctor of Medicine (MD)	S1	The Dakhiliyah
1257	21-24	female	Omani	Unmarried	Economics and Political Science	Bachelor's degree / Doctor of Medicine (MD)	S7	The North Batinah
1258	21-24	male	Omani	Unmarried	Science	Bachelor's degree / Doctor of Medicine (MD)	S7	Muscat
1259	17-20	male	Omani	Unmarried	Agricultural and Marine Sciences	Bachelor's degree / Doctor of Medicine (MD)	S3	The Dhahirah
1260	17-20	female	Omani	Unmarried	Science	Bachelor's degree / Doctor of Medicine (MD)	S1	The Dakhiliyah
1261	21-24	male	Omani	Unmarried	Education	Bachelor's degree / Doctor of Medicine (MD)	S8	The South Batinah
1262	17-20	female	Omani	Unmarried	Science	Bachelor's degree / Doctor of Medicine (MD)	S2	The South Batinah
1263	17-20	female	Omani	Unmarried	Science	Bachelor's degree / Doctor of Medicine (MD)	S3	The North Batinah
1264	17-20	female	Omani	Unmarried	Science	Bachelor's degree / Doctor of Medicine (MD)	S4	The North Batinah
1265	21-24	male	Omani	Unmarried	Agricultural and Marine Sciences	Bachelor's degree / Doctor of Medicine (MD)	S8	The North Batinah
1266	21-24	female	Omani	Unmarried	Science	Bachelor's degree / Doctor of Medicine (MD)	graduated	The North Batinah
1267	17-20	female	Omani	Unmarried	Economics and Political Science	Bachelor's degree / Doctor of Medicine (MD)	S3	Muscat
1268	17-20	female	Omani	Unmarried	Science	Bachelor's degree / Doctor of Medicine (MD)	S3	The North Sharqiyah
1269	17-20	female	Omani	Unmarried	Science	Bachelor's degree / Doctor of Medicine (MD)	S3	The Dhahirah
1270	17-20	female	Omani	Unmarried	Science	Bachelor's degree / Doctor of Medicine (MD)	S3	The Dakhiliyah
1271	17-20	female	Omani	Unmarried	Science	Bachelor's degree / Doctor of Medicine (MD)	S1	The North Sharqiyah
1272	25-28	female	Omani	Unmarried	Engineering	Bachelor's degree / Doctor of Medicine (MD)	graduated	Muscat
1273	21-24	female	Omani	Unmarried	Medicine and Health Science	Bachelor's degree / Doctor of Medicine (MD)	S7	The Dakhiliyah
1274	17-20	female	Omani	Unmarried	Science	Bachelor's degree / Doctor of Medicine (MD)	S1	Muscat
1275	17-20	female	Omani	Unmarried	Science	Bachelor's degree / Doctor of Medicine (MD)	S2	The Dakhiliyah
1276	17-20	female	Omani	Unmarried	Science	Bachelor's degree / Doctor of Medicine (MD)	S1	The North Batinah
1277	21-24	female	Omani	Married	Nursing	Bachelor's degree / Doctor of Medicine (MD)	S8	The Dakhiliyah
1278	17-20	female	Omani	Unmarried	Science	Bachelor's degree / Doctor of Medicine (MD)	S1	The North Sharqiyah
1279	21-24	male	Omani	Unmarried	Economics and Political Science	Bachelor's degree / Doctor of Medicine (MD)	S9	The North Batinah
1280	21-24	female	Omani	Unmarried	Economics and Political Science	Bachelor's degree / Doctor of Medicine (MD)	S9	The North Batinah
1281	21-24	female	Omani	Unmarried	Science	Bachelor's degree / Doctor of Medicine (MD)	S7	The Dhahirah
1282	21-24	female	Omani	Unmarried	Science	Bachelor's degree / Doctor of Medicine (MD)	S5	Dhofar
1283	17-20	female	Omani	Unmarried	Economics and Political Science	Master's degree	S1	Muscat
1284	17-20	female	Omani	Unmarried	Science	Bachelor's degree / Doctor of Medicine (MD)	S1	The North Batinah
1285	17-20	female	Omani	Unmarried	Science	Bachelor's degree / Doctor of Medicine (MD)	S1	The North Batinah
1286	17-20	female	Omani	Unmarried	Education	Bachelor's degree / Doctor of Medicine (MD)	S5	The Dakhiliyah
1287	17-20	male	Omani	Unmarried	Education	Bachelor's degree / Doctor of Medicine (MD)	S2	The North Batinah
1288	21-24	female	Omani	Unmarried	Education	Bachelor's degree / Doctor of Medicine (MD)	S8	The Dakhiliyah
1289	17-20	female	Omani	Unmarried	Education	Bachelor's degree / Doctor of Medicine (MD)	S2	The North Sharqiyah
1290	17-20	female	Omani	Unmarried	Medicine and Health Science	Bachelor's degree / Doctor of Medicine (MD)	S4	The Dhahirah
1291	17-20	female	Omani	Unmarried	Education	Bachelor's degree / Doctor of Medicine (MD)	S2	The South Sharqiyah
1292	17-20	male	Omani	Unmarried	Engineering	Bachelor's degree / Doctor of Medicine (MD)	S3	The Dhahirah
1293	21-24	female	Omani	Unmarried	Art and Social Sciences	Bachelor's degree / Doctor of Medicine (MD)	graduated	The South Batinah
1294	17-20	male	Omani	Unmarried	Engineering	Bachelor's degree / Doctor of Medicine (MD)	S2	The North Batinah
1295	17-20	female	Omani	Unmarried	Science	Bachelor's degree / Doctor of Medicine (MD)	S2	The Dhahirah
1296	17-20	female	Omani	Unmarried	Agricultural and Marine Sciences	Bachelor's degree / Doctor of Medicine (MD)	S3	The Dakhiliyah
1297	17-20	female	Omani	Unmarried	Nursing	Bachelor's degree / Doctor of Medicine (MD)	S3	The South Sharqiyah
1298	17-20	female	Omani	Unmarried	Medicine and Health Science	Bachelor's degree / Doctor of Medicine (MD)	S3	The Dakhiliyah
1299	17-20	male	Omani	Unmarried	Engineering	Bachelor's degree / Doctor of Medicine (MD)	S3	The South Sharqiyah
1300	21-24	female	Omani	Unmarried	Art and Social Sciences	Bachelor's degree / Doctor of Medicine (MD)	Foundation student	The North Batinah
1301	17-20	female	Omani	Unmarried	Education	Bachelor's degree / Doctor of Medicine (MD)	S2	The Dakhiliyah
1302	21-24	female	Omani	Unmarried	Science	Bachelor's degree / Doctor of Medicine (MD)	S8	The North Batinah
1303	21-24	female	Omani	Unmarried	Engineering	Bachelor's degree / Doctor of Medicine (MD)	S9	The South Batinah
1304	21-24	male	Omani	Unmarried	Engineering	Bachelor's degree / Doctor of Medicine (MD)	S9	Muscat
1305	21-24	female	Omani	Married	Agricultural and Marine Sciences	Bachelor's degree / Doctor of Medicine (MD)	S8	The Dhahirah
1306	21-24	male	Omani	Unmarried	Medicine and Health Science	Bachelor's degree / Doctor of Medicine (MD)	S9	The South Sharqiyah
1307	25-28	female	Omani	Married	Art and Social Sciences	Bachelor's degree / Doctor of Medicine (MD)	S9	The North Batinah
1308	17-20	female	Omani	Unmarried	Science	Bachelor's degree / Doctor of Medicine (MD)	S3	The South Batinah
1309	21-24	female	Omani	Unmarried	Economics and Political Science	Bachelor's degree / Doctor of Medicine (MD)	S5	The North Batinah
1310	21-24	female	Omani	Unmarried	Art and Social Sciences	Bachelor's degree / Doctor of Medicine (MD)	S1	The North Batinah
1311	21-24	female	Omani	Unmarried	Economics and Political Science	Bachelor's degree / Doctor of Medicine (MD)	S10	The Dhahirah
1312	21-24	female	Omani	Unmarried	Art and Social Sciences	Bachelor's degree / Doctor of Medicine (MD)	graduated	The Dakhiliyah
1313	25-28	male	Omani	Unmarried	Engineering	Bachelor's degree / Doctor of Medicine (MD)	S10	The Dakhiliyah
1314	21-24	male	Omani	Unmarried	Education	Bachelor's degree / Doctor of Medicine (MD)	S6	The North Batinah
1315	21-24	female	Omani	Unmarried	Medicine and Health Science	Bachelor's degree / Doctor of Medicine (MD)	S7	Buraymi
1316	17-20	male	Omani	Unmarried	Engineering	Bachelor's degree / Doctor of Medicine (MD)	S6	The North Sharqiyah
1317	17-20	female	Omani	Unmarried	Education	Bachelor's degree / Doctor of Medicine (MD)	S3	Muscat
1318	21-24	female	Omani	Unmarried	Education	Bachelor's degree / Doctor of Medicine (MD)	S9	The North Batinah
1319	17-20	male	Omani	Unmarried	Engineering	Bachelor's degree / Doctor of Medicine (MD)	S3	The Dhahirah
1320	21-24	female	Omani	Unmarried	Art and Social Sciences	Bachelor's degree / Doctor of Medicine (MD)	S8	The Dakhiliyah
1321	17-20	female	Omani	Unmarried	Economics and Political Science	Bachelor's degree / Doctor of Medicine (MD)	S3	The South Batinah
1322	21-24	female	Omani	Unmarried	Economics and Political Science	Bachelor's degree / Doctor of Medicine (MD)	S7	Muscat
1323	21-24	male	Omani	Unmarried	Education	Bachelor's degree / Doctor of Medicine (MD)	S8	The North Batinah
1324	17-20	male	Omani	Unmarried	Economics and Political Science	Bachelor's degree / Doctor of Medicine (MD)	S4	Muscat
1325	21-24	male	Omani	Unmarried	Economics and Political Science	Bachelor's degree / Doctor of Medicine (MD)	S7	The North Sharqiyah
1326	21-24	female	Omani	Unmarried	Economics and Political Science	Bachelor's degree / Doctor of Medicine (MD)	S6	Muscat
1327	17-20	female	Omani	Unmarried	Art and Social Sciences	Bachelor's degree / Doctor of Medicine (MD)	S3	Buraymi
1328	17-20	male	Omani	Unmarried	Law	Bachelor's degree / Doctor of Medicine (MD)	S5	The North Batinah
1329	21-24	female	Omani	Unmarried	Education	Bachelor's degree / Doctor of Medicine (MD)	S7	The South Batinah
1330	17-20	female	Omani	Unmarried	Economics and Political Science	Bachelor's degree / Doctor of Medicine (MD)	Foundation student	The South Batinah
1331	17-20	female	Omani	Unmarried	Science	Bachelor's degree / Doctor of Medicine (MD)	S3	The South Sharqiyah
1332	21-24	female	Omani	Unmarried	Education	Bachelor's degree / Doctor of Medicine (MD)	S9	The South Batinah
1333	25-28	male	Omani	Unmarried	Engineering	Bachelor's degree / Doctor of Medicine (MD)	graduated	The North Sharqiyah
1334	17-20	female	Omani	Unmarried	Agricultural and Marine Sciences	Bachelor's degree / Doctor of Medicine (MD)	S1	The North Sharqiyah
1335	21-24	female	Omani	Unmarried	Art and Social Sciences	Bachelor's degree / Doctor of Medicine (MD)	S9	The South Batinah
1336	17-20	male	Omani	Unmarried	Science	Bachelor's degree / Doctor of Medicine (MD)	S3	Musandam
1337	17-20	female	Omani	Unmarried	Medicine and Health Science	Bachelor's degree / Doctor of Medicine (MD)	S2	The Dakhiliyah
1338	17-20	female	Omani	Unmarried	Art and Social Sciences	Bachelor's degree / Doctor of Medicine (MD)	S2	The North Batinah
1339	21-24	female	Omani	Unmarried	Art and Social Sciences	Bachelor's degree / Doctor of Medicine (MD)	S4	Dhofar
1340	17-20	female	Omani	Unmarried	Science	Bachelor's degree / Doctor of Medicine (MD)	S2	The Dhahirah
1341	21-24	male	Omani	Unmarried	Economics and Political Science	Bachelor's degree / Doctor of Medicine (MD)	Foundation student	The North Batinah
1342	17-20	female	Omani	Unmarried	Agricultural and Marine Sciences	Bachelor's degree / Doctor of Medicine (MD)	S3	Muscat
1343	17-20	female	Omani	Unmarried	Medicine and Health Science	Bachelor's degree / Doctor of Medicine (MD)	S3	The South Batinah
1344	21-24	female	Omani	Unmarried	Nursing	Bachelor's degree / Doctor of Medicine (MD)	S7	The Dakhiliyah
1345	17-20	male	Omani	Unmarried	Economics and Political Science	Bachelor's degree / Doctor of Medicine (MD)	S3	Muscat
1346	21-24	male	Omani	Unmarried	Science	Bachelor's degree / Doctor of Medicine (MD)	S5	Muscat
1347	21-24	female	Omani	Unmarried	Education	Bachelor's degree / Doctor of Medicine (MD)	S7	The Dakhiliyah
1348	17-20	female	Omani	Unmarried	Art and Social Sciences	Bachelor's degree / Doctor of Medicine (MD)	S4	The North Batinah
1349	17-20	male	Omani	Unmarried	Art and Social Sciences	Bachelor's degree / Doctor of Medicine (MD)	S3	The Dakhiliyah
1350	21-24	female	Omani	Unmarried	Economics and Political Science	Bachelor's degree / Doctor of Medicine (MD)	S5	The North Batinah
1351	21-24	female	Omani	Unmarried	Nursing	Bachelor's degree / Doctor of Medicine (MD)	graduated	The South Batinah
1352	17-20	female	Omani	Unmarried	Art and Social Sciences	Bachelor's degree / Doctor of Medicine (MD)	S3	Muscat
1353	21-24	female	Omani	Unmarried	Education	Bachelor's degree / Doctor of Medicine (MD)	S4	The Dhahirah
1354	21-24	male	Omani	Unmarried	Education	Bachelor's degree / Doctor of Medicine (MD)	S7	The Dhahirah
1355	21-24	female	Omani	Unmarried	Art and Social Sciences	Bachelor's degree / Doctor of Medicine (MD)	S7	The South Sharqiyah
1356	21-24	female	Omani	Unmarried	Science	Bachelor's degree / Doctor of Medicine (MD)	S8	The Dakhiliyah
1357	17-20	male	Omani	Unmarried	Nursing	Bachelor's degree / Doctor of Medicine (MD)	S1	The North Batinah
1358	17-20	female	Omani	Unmarried	Science	Bachelor's degree / Doctor of Medicine (MD)	S2	Muscat
1359	17-20	male	Omani	Unmarried	Law	Bachelor's degree / Doctor of Medicine (MD)	S3	Muscat
1360	21-24	male	Omani	Unmarried	Art and Social Sciences	Bachelor's degree / Doctor of Medicine (MD)	S5	The South Batinah
1361	21-24	female	Omani	Unmarried	Medicine and Health Science	Bachelor's degree / Doctor of Medicine (MD)	phase 3	Buraymi
1362	21-24	female	Omani	Unmarried	Engineering	Bachelor's degree / Doctor of Medicine (MD)	graduated	The South Batinah
1363	21-24	female	Omani	Unmarried	Agricultural and Marine Sciences	Bachelor's degree / Doctor of Medicine (MD)	S9	The North Batinah
1364	17-20	female	Omani	Unmarried	Economics and Political Science	Bachelor's degree / Doctor of Medicine (MD)	S3	The South Batinah
1365	17-20	female	Omani	Unmarried	Art and Social Sciences	Bachelor's degree / Doctor of Medicine (MD)	S2	The South Batinah
1366	21-24	male	Omani	Unmarried	Education	Bachelor's degree / Doctor of Medicine (MD)	S8	The Dhahirah
1367	17-20	female	Omani	Unmarried	Art and Social Sciences	Bachelor's degree / Doctor of Medicine (MD)	S4	The North Batinah
1368	17-20	female	Omani	Unmarried	Engineering	Bachelor's degree / Doctor of Medicine (MD)	S5	Muscat
1369	21-24	male	Omani	Unmarried	Science	Bachelor's degree / Doctor of Medicine (MD)	S4	The North Batinah
1370	21-24	female	Omani	Unmarried	Education	Bachelor's degree / Doctor of Medicine (MD)	S6	Muscat
1371	17-20	female	Omani	Unmarried	Law	Bachelor's degree / Doctor of Medicine (MD)	S8	The South Batinah
1372	17-20	female	Omani	Unmarried	Education	Bachelor's degree / Doctor of Medicine (MD)	S4	The North Batinah
1373	25-28	male	Omani	Unmarried	Science	Bachelor's degree / Doctor of Medicine (MD)	S10	The Dhahirah
1374	21-24	female	Omani	Unmarried	Law	Bachelor's degree / Doctor of Medicine (MD)	S9	The North Batinah
1375	17-20	female	Omani	Unmarried	Education	Bachelor's degree / Doctor of Medicine (MD)	S2	The North Batinah
1376	21-24	female	Omani	Unmarried	Science	Bachelor's degree / Doctor of Medicine (MD)	Foundation student	The North Batinah
1377	21-24	female	Omani	Unmarried	Art and Social Sciences	Bachelor's degree / Doctor of Medicine (MD)	S6	The Dakhiliyah
1378	17-20	female	Omani	Unmarried	Education	Bachelor's degree / Doctor of Medicine (MD)	S5	The North Sharqiyah
1379	17-20	female	Omani	Unmarried	Engineering	Bachelor's degree / Doctor of Medicine (MD)	S2	The Dakhiliyah
1380	17-20	male	Omani	Unmarried	Engineering	Bachelor's degree / Doctor of Medicine (MD)	S2	Muscat
1381	21-24	female	Omani	Unmarried	Science	Bachelor's degree / Doctor of Medicine (MD)	S4	The North Batinah
1382	17-20	female	Omani	Unmarried	Economics and Political Science	Bachelor's degree / Doctor of Medicine (MD)	S4	Muscat
1383	17-20	female	Omani	Unmarried	Education	Bachelor's degree / Doctor of Medicine (MD)	S4	The South Batinah
1384	17-20	female	Omani	Unmarried	Science	Bachelor's degree / Doctor of Medicine (MD)	S4	The South Batinah
1385	21-24	female	Omani	Unmarried	Education	Bachelor's degree / Doctor of Medicine (MD)	S9	The Dakhiliyah
1386	21-24	female	Omani	Unmarried	Education	Bachelor's degree / Doctor of Medicine (MD)	S9	The South Batinah
1387	21-24	female	Omani	Unmarried	Education	Bachelor's degree / Doctor of Medicine (MD)	S7	The South Batinah
1388	21-24	female	Omani	Unmarried	Economics and Political Science	Bachelor's degree / Doctor of Medicine (MD)	S7	The North Batinah
1389	21-24	female	Omani	Unmarried	Science	Bachelor's degree / Doctor of Medicine (MD)	S9	The South Batinah
1390	21-24	female	Omani	Unmarried	Education	Bachelor's degree / Doctor of Medicine (MD)	S7	The Dakhiliyah
1391	21-24	male	Omani	Unmarried	Science	Bachelor's degree / Doctor of Medicine (MD)	S7	The Dakhiliyah
1392	21-24	female	Omani	Unmarried	Agricultural and Marine Sciences	Bachelor's degree / Doctor of Medicine (MD)	S6	The Dhahirah
1393	21-24	male	Omani	Unmarried	Medicine and Health Science	Bachelor's degree / Doctor of Medicine (MD)	phase 3	The North Batinah
1394	17-20	male	Omani	Unmarried	Engineering	Bachelor's degree / Doctor of Medicine (MD)	S3	Muscat
1395	21-24	female	Omani	Unmarried	Education	Bachelor's degree / Doctor of Medicine (MD)	S6	The North Batinah
1396	21-24	female	Omani	Unmarried	Agricultural and Marine Sciences	Bachelor's degree / Doctor of Medicine (MD)	S9	The Dakhiliyah
1397	17-20	female	Omani	Unmarried	Agricultural and Marine Sciences	Bachelor's degree / Doctor of Medicine (MD)	S3	The Dakhiliyah
1398	21-24	female	Omani	Unmarried	Science	Bachelor's degree / Doctor of Medicine (MD)	S6	The South Batinah
1399	17-20	female	Omani	Unmarried	Science	Bachelor's degree / Doctor of Medicine (MD)	S3	Muscat
1400	17-20	female	Omani	Unmarried	Education	Bachelor's degree / Doctor of Medicine (MD)	S3	The Dakhiliyah
1401	17-20	female	Omani	Unmarried	Education	Bachelor's degree / Doctor of Medicine (MD)	S3	Muscat
1402	21-24	female	Omani	Unmarried	Education	Bachelor's degree / Doctor of Medicine (MD)	S6	The South Batinah
1403	17-20	female	Omani	Unmarried	Science	Bachelor's degree / Doctor of Medicine (MD)	S5	The South Sharqiyah
1404	17-20	female	Omani	Unmarried	Science	Bachelor's degree / Doctor of Medicine (MD)	S3	The Dakhiliyah
1405	21-24	male	Omani	Unmarried	Art and Social Sciences	Bachelor's degree / Doctor of Medicine (MD)	S8	The Dakhiliyah
1406	17-20	female	Omani	Unmarried	Science	Bachelor's degree / Doctor of Medicine (MD)	S1	The Dhahirah
1407	17-20	male	Omani	Unmarried	Economics and Political Science	Bachelor's degree / Doctor of Medicine (MD)	S2	The Dakhiliyah
1408	21-24	female	Omani	Unmarried	Economics and Political Science	Bachelor's degree / Doctor of Medicine (MD)	S5	The South Batinah
1409	21-24	female	Omani	Unmarried	Science	Bachelor's degree / Doctor of Medicine (MD)	S5	The North Sharqiyah
1410	21-24	female	Omani	Unmarried	Medicine and Health Science	Bachelor's degree / Doctor of Medicine (MD)	phase 3	The South Batinah
1411	17-20	female	Omani	Unmarried	Science	Bachelor's degree / Doctor of Medicine (MD)	S4	Dhofar
1412	17-20	male	Omani	Unmarried	Art and Social Sciences	Bachelor's degree / Doctor of Medicine (MD)	S2	The North Sharqiyah
1413	21-24	female	Omani	Unmarried	Science	Bachelor's degree / Doctor of Medicine (MD)	S12	Muscat
1414	21-24	female	Omani	Unmarried	Science	Bachelor's degree / Doctor of Medicine (MD)	S7	The North Batinah
1415	17-20	female	Omani	Unmarried	Art and Social Sciences	Bachelor's degree / Doctor of Medicine (MD)	Foundation student	The South Batinah
1416	21-24	female	Omani	Unmarried	Education	Bachelor's degree / Doctor of Medicine (MD)	S6	The South Sharqiyah
1417	17-20	female	Omani	Unmarried	Science	Bachelor's degree / Doctor of Medicine (MD)	S2	Muscat
1418	17-20	female	Omani	Unmarried	Education	Bachelor's degree / Doctor of Medicine (MD)	S6	The South Batinah
1419	21-24	female	Omani	Unmarried	Science	Bachelor's degree / Doctor of Medicine (MD)	graduated	Buraymi
1420	17-20	female	Omani	Unmarried	Education	Bachelor's degree / Doctor of Medicine (MD)	S3	The South Sharqiyah
1421	33-36	male	Omani	Married	Nursing	Bachelor's degree / Doctor of Medicine (MD)	S4	The North Batinah
1422	21-24	female	Omani	Unmarried	Art and Social Sciences	Bachelor's degree / Doctor of Medicine (MD)	S7	The Dhahirah
1423	21-24	female	Omani	Unmarried	Art and Social Sciences	Bachelor's degree / Doctor of Medicine (MD)	graduated	The Dakhiliyah
1424	21-24	female	Omani	Unmarried	Science	Bachelor's degree / Doctor of Medicine (MD)	S5	The South Sharqiyah
1425	21-24	female	Omani	Unmarried	Art and Social Sciences	Bachelor's degree / Doctor of Medicine (MD)	S9	The Dhahirah
1426	17-20	female	Omani	Unmarried	Art and Social Sciences	Bachelor's degree / Doctor of Medicine (MD)	S3	The Dakhiliyah
1427	21-24	female	Omani	Unmarried	Law	Master's degree	S6	The South Batinah
1428	21-24	male	Omani	Unmarried	Art and Social Sciences	Bachelor's degree / Doctor of Medicine (MD)	S3	The Dakhiliyah
1429	21-24	female	Omani	Unmarried	Medicine and Health Science	Bachelor's degree / Doctor of Medicine (MD)	S6	The Dakhiliyah
1430	21-24	female	Omani	Unmarried	Education	Bachelor's degree / Doctor of Medicine (MD)	S7	The North Sharqiyah
1431	21-24	female	Omani	Unmarried	Education	Bachelor's degree / Doctor of Medicine (MD)	S7	Muscat
1432	17-20	female	Omani	Unmarried	Economics and Political Science	Bachelor's degree / Doctor of Medicine (MD)	S4	Muscat
1433	21-24	female	Omani	Unmarried	Art and Social Sciences	Bachelor's degree / Doctor of Medicine (MD)	S9	The North Batinah
1434	21-24	female	Omani	Unmarried	Art and Social Sciences	Bachelor's degree / Doctor of Medicine (MD)	S4	The South Batinah
1435	21-24	female	Omani	Unmarried	Art and Social Sciences	Bachelor's degree / Doctor of Medicine (MD)	S3	The South Batinah
1436	21-24	female	Omani	Unmarried	Art and Social Sciences	Bachelor's degree / Doctor of Medicine (MD)	S2	The North Sharqiyah
1437	21-24	female	Omani	Unmarried	Art and Social Sciences	Bachelor's degree / Doctor of Medicine (MD)	S7	The Dakhiliyah
1438	21-24	female	Omani	Unmarried	Art and Social Sciences	Bachelor's degree / Doctor of Medicine (MD)	S10	The Dakhiliyah
1439	17-20	female	Omani	Unmarried	Art and Social Sciences	Bachelor's degree / Doctor of Medicine (MD)	S5	The South Batinah
1440	17-20	female	Omani	Unmarried	Art and Social Sciences	Bachelor's degree / Doctor of Medicine (MD)	S1	The North Batinah
1441	21-24	female	Omani	Unmarried	Education	Bachelor's degree / Doctor of Medicine (MD)	S7	The South Sharqiyah
1442	21-24	female	Omani	Unmarried	Education	Bachelor's degree / Doctor of Medicine (MD)	S4	The Dakhiliyah
1443	17-20	female	Omani	Unmarried	Economics and Political Science	Bachelor's degree / Doctor of Medicine (MD)	S3	The South Batinah
1444	21-24	female	Omani	Unmarried	Art and Social Sciences	Bachelor's degree / Doctor of Medicine (MD)	graduated	The South Batinah
1445	25-28	female	Omani	Unmarried	Art and Social Sciences	Bachelor's degree / Doctor of Medicine (MD)	S6	The South Batinah
1446	17-20	male	Omani	Unmarried	Agricultural and Marine Sciences	Bachelor's degree / Doctor of Medicine (MD)	S3	The North Batinah
1447	25-28	female	Omani	Unmarried	Law	Bachelor's degree / Doctor of Medicine (MD)	S10	The South Sharqiyah
1448	25-28	female	Omani	Married	Education	Bachelor's degree / Doctor of Medicine (MD)	S6	The Dakhiliyah
1449	21-24	female	Omani	Unmarried	Law	Bachelor's degree / Doctor of Medicine (MD)	S10	The North Sharqiyah
1450	21-24	female	Omani	Unmarried	Economics and Political Science	Bachelor's degree / Doctor of Medicine (MD)	S7	The North Batinah
1451	21-24	female	Omani	Unmarried	Art and Social Sciences	Bachelor's degree / Doctor of Medicine (MD)	S7	The South Batinah
1452	21-24	female	Omani	Unmarried	Art and Social Sciences	Bachelor's degree / Doctor of Medicine (MD)	S5	The South Batinah
1453	17-20	female	Omani	Unmarried	Agricultural and Marine Sciences	Bachelor's degree / Doctor of Medicine (MD)	S3	The South Batinah
1454	21-24	female	Omani	Unmarried	Art and Social Sciences	Bachelor's degree / Doctor of Medicine (MD)	S6	The North Sharqiyah
1455	37-40	female	Omani	Unmarried	Education	Master's degree	S5	The Dakhiliyah
1456	21-24	female	Omani	Unmarried	Education	Bachelor's degree / Doctor of Medicine (MD)	S9	Dhofar
1457	17-20	female	Omani	Unmarried	Education	Bachelor's degree / Doctor of Medicine (MD)	S3	The South Batinah
1458	21-24	female	Omani	Unmarried	Nursing	Bachelor's degree / Doctor of Medicine (MD)	S7	The North Sharqiyah
1459	17-20	female	Omani	Unmarried	Economics and Political Science	Bachelor's degree / Doctor of Medicine (MD)	S1	The Dakhiliyah
1460	21-24	female	Omani	Unmarried	Science	Bachelor's degree / Doctor of Medicine (MD)	S6	The Dhahirah
1461	21-24	female	Omani	Unmarried	Education	Bachelor's degree / Doctor of Medicine (MD)	S9	The North Batinah
1462	21-24	female	Omani	Unmarried	Agricultural and Marine Sciences	Bachelor's degree / Doctor of Medicine (MD)	S10	The Dhahirah
1463	17-20	female	Omani	Unmarried	Art and Social Sciences	Bachelor's degree / Doctor of Medicine (MD)	S3	The South Batinah
1464	17-20	female	Omani	Unmarried	Education	Bachelor's degree / Doctor of Medicine (MD)	S4	The Dakhiliyah
1465	21-24	female	Omani	Unmarried	Art and Social Sciences	Bachelor's degree / Doctor of Medicine (MD)	graduated	The South Batinah
1466	17-20	male	Omani	Unmarried	Art and Social Sciences	Bachelor's degree / Doctor of Medicine (MD)	S5	Muscat
1467	21-24	female	Omani	Married	Science	Bachelor's degree / Doctor of Medicine (MD)	graduated	The Dhahirah
1468	17-20	female	Omani	Unmarried	Economics and Political Science	Bachelor's degree / Doctor of Medicine (MD)	S2	Muscat
1469	17-20	female	Omani	Unmarried	Science	Bachelor's degree / Doctor of Medicine (MD)	S3	The Dhahirah
1470	21-24	male	Omani	Unmarried	Art and Social Sciences	Bachelor's degree / Doctor of Medicine (MD)	S5	The North Batinah
1471	21-24	female	Omani	Unmarried	Art and Social Sciences	Bachelor's degree / Doctor of Medicine (MD)	S5	The South Batinah
1472	17-20	female	Omani	Unmarried	Science	Bachelor's degree / Doctor of Medicine (MD)	S4	The North Batinah
1473	21-24	male	Omani	Unmarried	Engineering	Bachelor's degree / Doctor of Medicine (MD)	S4	The Dakhiliyah
1474	17-20	male	Omani	Unmarried	Engineering	Master's degree	S1	The Dhahirah
1475	25-28	male	Omani	Unmarried	Law	Bachelor's degree / Doctor of Medicine (MD)	graduated	The Dakhiliyah
1476	17-20	female	Omani	Unmarried	Education	Bachelor's degree / Doctor of Medicine (MD)	S5	The North Batinah
1477	21-24	female	Omani	Unmarried	Art and Social Sciences	Bachelor's degree / Doctor of Medicine (MD)	S6	The North Batinah
1478	17-20	female	Omani	Unmarried	Nursing	Bachelor's degree / Doctor of Medicine (MD)	S5	The Dhahirah
1479	17-20	female	Omani	Unmarried	Science	Bachelor's degree / Doctor of Medicine (MD)	S3	Dhofar
1480	17-20	female	Omani	Unmarried	Science	Bachelor's degree / Doctor of Medicine (MD)	S5	The Dakhiliyah
1481	21-24	female	Omani	Unmarried	Art and Social Sciences	Bachelor's degree / Doctor of Medicine (MD)	S7	The Dakhiliyah
1482	37-40	female	Omani	Married	Science	Master's degree	graduated	The South Batinah
1483	21-24	female	Omani	Unmarried	Science	Bachelor's degree / Doctor of Medicine (MD)	S5	The Dakhiliyah
1484	21-24	female	Omani	Unmarried	Science	Bachelor's degree / Doctor of Medicine (MD)	S5	The North Batinah
1485	21-24	female	Omani	Unmarried	Science	Bachelor's degree / Doctor of Medicine (MD)	S7	The North Batinah
1486	21-24	female	Omani	Unmarried	Education	Bachelor's degree / Doctor of Medicine (MD)	S10	The South Sharqiyah
1487	21-24	female	Omani	Unmarried	Engineering	Bachelor's degree / Doctor of Medicine (MD)	graduated	The Dhahirah
1488	21-24	male	Omani	Unmarried	Science	Bachelor's degree / Doctor of Medicine (MD)	S4	The South Batinah
1489	21-24	female	Omani	Unmarried	Art and Social Sciences	Bachelor's degree / Doctor of Medicine (MD)	S7	The South Batinah
1490	21-24	female	Omani	Unmarried	Science	Bachelor's degree / Doctor of Medicine (MD)	S7	Muscat
1491	33-36	female	Omani	Married	Science	Bachelor's degree / Doctor of Medicine (MD)	Foundation student	Muscat
1492	21-24	male	Omani	Unmarried	Engineering	Bachelor's degree / Doctor of Medicine (MD)	S7	Muscat
1493	17-20	male	Omani	Unmarried	Science	Bachelor's degree / Doctor of Medicine (MD)	S2	Muscat
1494	17-20	female	Omani	Unmarried	Agricultural and Marine Sciences	Bachelor's degree / Doctor of Medicine (MD)	S1	The Dhahirah
1495	21-24	female	Omani	Unmarried	Art and Social Sciences	Bachelor's degree / Doctor of Medicine (MD)	S9	The North Batinah
1496	21-24	female	Omani	Unmarried	Science	Bachelor's degree / Doctor of Medicine (MD)	S8	The Dakhiliyah
1497	17-20	female	Omani	Unmarried	Medicine and Health Science	Bachelor's degree / Doctor of Medicine (MD)	S4	Muscat
1498	21-24	female	Omani	Unmarried	Art and Social Sciences	Bachelor's degree / Doctor of Medicine (MD)	S8	The North Batinah
1499	17-20	female	Omani	Unmarried	Science	Bachelor's degree / Doctor of Medicine (MD)	S2	The Dakhiliyah
1500	17-20	female	Omani	Unmarried	Art and Social Sciences	Bachelor's degree / Doctor of Medicine (MD)	S3	Muscat
1501	17-20	female	Omani	Unmarried	Art and Social Sciences	Bachelor's degree / Doctor of Medicine (MD)	S3	The South Batinah
1502	17-20	female	Omani	Unmarried	Art and Social Sciences	Bachelor's degree / Doctor of Medicine (MD)	S3	The Dakhiliyah
1503	21-24	female	Omani	Unmarried	Science	Bachelor's degree / Doctor of Medicine (MD)	Foundation student	The North Batinah
1504	21-24	female	Omani	Unmarried	Economics and Political Science	Bachelor's degree / Doctor of Medicine (MD)	S7	The North Batinah
1505	17-20	female	Omani	Unmarried	Education	Bachelor's degree / Doctor of Medicine (MD)	S2	The North Sharqiyah
1506	17-20	female	Omani	Unmarried	Agricultural and Marine Sciences	Bachelor's degree / Doctor of Medicine (MD)	S2	The North Batinah
1507	21-24	male	Omani	Unmarried	Medicine and Health Science	Bachelor's degree / Doctor of Medicine (MD)	S5	The Dakhiliyah
1508	17-20	male	Omani	Unmarried	Science	Bachelor's degree / Doctor of Medicine (MD)	S1	The North Batinah
1509	21-24	female	Omani	Unmarried	Science	Bachelor's degree / Doctor of Medicine (MD)	S5	The Dakhiliyah
1510	17-20	male	Omani	Unmarried	Engineering	Bachelor's degree / Doctor of Medicine (MD)	S2	Muscat
1511	17-20	female	Omani	Unmarried	Art and Social Sciences	Bachelor's degree / Doctor of Medicine (MD)	S3	The Dakhiliyah
1512	17-20	female	Omani	Unmarried	Science	Bachelor's degree / Doctor of Medicine (MD)	S4	Muscat
1513	17-20	female	Omani	Unmarried	Law	Bachelor's degree / Doctor of Medicine (MD)	S6	The North Batinah
1514	17-20	female	Omani	Unmarried	Education	Bachelor's degree / Doctor of Medicine (MD)	S1	The North Sharqiyah
1515	17-20	male	Omani	Unmarried	Engineering	Bachelor's degree / Doctor of Medicine (MD)	S2	The Dakhiliyah
1516	21-24	female	Omani	Unmarried	Engineering	Bachelor's degree / Doctor of Medicine (MD)	S9	The South Batinah
1517	25-28	male	Omani	Unmarried	Education	Bachelor's degree / Doctor of Medicine (MD)	S6	The Dakhiliyah
1518	17-20	female	Omani	Unmarried	Agricultural and Marine Sciences	Bachelor's degree / Doctor of Medicine (MD)	S1	The North Batinah
1519	21-24	female	Omani	Unmarried	Education	Bachelor's degree / Doctor of Medicine (MD)	S3	The North Sharqiyah
1520	17-20	female	Omani	Unmarried	Art and Social Sciences	Bachelor's degree / Doctor of Medicine (MD)	S6	Muscat
1521	21-24	female	Omani	Unmarried	Education	Bachelor's degree / Doctor of Medicine (MD)	S5	The South Batinah
1522	21-24	female	Omani	Unmarried	Medicine and Health Science	Bachelor's degree / Doctor of Medicine (MD)	S11	The Dakhiliyah
1523	17-20	male	Omani	Unmarried	Engineering	Bachelor's degree / Doctor of Medicine (MD)	S4	The North Sharqiyah
1524	17-20	female	Omani	Unmarried	Art and Social Sciences	Bachelor's degree / Doctor of Medicine (MD)	S2	The South Batinah
1525	21-24	female	Omani	Unmarried	Art and Social Sciences	Bachelor's degree / Doctor of Medicine (MD)	S7	The South Batinah
1526	17-20	female	Omani	Unmarried	Art and Social Sciences	Bachelor's degree / Doctor of Medicine (MD)	S6	The Dakhiliyah
1527	17-20	female	Omani	Unmarried	Science	Bachelor's degree / Doctor of Medicine (MD)	S2	Muscat
1528	21-24	female	Omani	Unmarried	Science	Bachelor's degree / Doctor of Medicine (MD)	S7	Muscat
1529	17-20	female	Omani	Unmarried	Education	Bachelor's degree / Doctor of Medicine (MD)	S5	The North Batinah
1530	17-20	male	Omani	Unmarried	Engineering	Bachelor's degree / Doctor of Medicine (MD)	S2	The South Batinah
1531	21-24	female	Omani	Unmarried	Medicine and Health Science	Bachelor's degree / Doctor of Medicine (MD)	S10	The North Batinah
1532	21-24	female	Omani	Unmarried	Science	Bachelor's degree / Doctor of Medicine (MD)	S5	The South Batinah
1533	21-24	female	Omani	Unmarried	Education	Bachelor's degree / Doctor of Medicine (MD)	S5	The North Sharqiyah
1534	17-20	male	Omani	Married	Engineering	Bachelor's degree / Doctor of Medicine (MD)	S1	The Dakhiliyah
1535	17-20	female	Omani	Unmarried	Science	Bachelor's degree / Doctor of Medicine (MD)	S3	The South Batinah
1536	17-20	male	Omani	Unmarried	Economics and Political Science	Bachelor's degree / Doctor of Medicine (MD)	S1	The Dakhiliyah
1537	21-24	male	Omani	Unmarried	Economics and Political Science	Bachelor's degree / Doctor of Medicine (MD)	S7	Muscat
1538	17-20	male	Omani	Unmarried	Medicine and Health Science	Bachelor's degree / Doctor of Medicine (MD)	S2	The North Batinah
1539	17-20	female	Omani	Unmarried	Economics and Political Science	Bachelor's degree / Doctor of Medicine (MD)	S3	The Dakhiliyah
1540	21-24	female	Omani	Unmarried	Science	Bachelor's degree / Doctor of Medicine (MD)	S8	Muscat
1541	17-20	female	Omani	Unmarried	Engineering	Bachelor's degree / Doctor of Medicine (MD)	S4	The Dhahirah
1542	21-24	female	Omani	Unmarried	Science	Bachelor's degree / Doctor of Medicine (MD)	S7	The South Batinah
1543	21-24	female	Omani	Unmarried	Nursing	Bachelor's degree / Doctor of Medicine (MD)	S7	The South Batinah
1544	21-24	female	Omani	Unmarried	Science	Bachelor's degree / Doctor of Medicine (MD)	S5	The Dakhiliyah
1545	21-24	female	Omani	Unmarried	Science	Bachelor's degree / Doctor of Medicine (MD)	S7	The North Batinah
1546	17-20	male	Omani	Unmarried	Science	Bachelor's degree / Doctor of Medicine (MD)	S3	The North Sharqiyah
1547	25-28	female	Omani	Married	Science	Bachelor's degree / Doctor of Medicine (MD)	graduated	The North Batinah
1548	21-24	female	Omani	Unmarried	Science	Bachelor's degree / Doctor of Medicine (MD)	S3	The South Batinah
1549	21-24	female	Omani	Unmarried	Science	Bachelor's degree / Doctor of Medicine (MD)	S8	The Dakhiliyah
1550	21-24	female	Omani	Unmarried	Agricultural and Marine Sciences	Bachelor's degree / Doctor of Medicine (MD)	S9	The North Batinah
1551	21-24	female	Omani	Married	Nursing	Bachelor's degree / Doctor of Medicine (MD)	graduated	The Dakhiliyah
1552	21-24	female	Omani	Unmarried	Science	Bachelor's degree / Doctor of Medicine (MD)	S8	The Dakhiliyah
1553	21-24	female	Omani	Unmarried	Science	Bachelor's degree / Doctor of Medicine (MD)	S9	The North Batinah
1554	21-24	female	Omani	Unmarried	Science	Bachelor's degree / Doctor of Medicine (MD)	S7	Musandam
1555	17-20	female	Omani	Unmarried	Education	Bachelor's degree / Doctor of Medicine (MD)	S7	The South Batinah
1556	21-24	female	Omani	Unmarried	Science	Bachelor's degree / Doctor of Medicine (MD)	S7	Muscat
1557	17-20	female	Omani	Unmarried	Science	Bachelor's degree / Doctor of Medicine (MD)	S2	The Dakhiliyah
1558	21-24	female	Omani	Unmarried	Education	Bachelor's degree / Doctor of Medicine (MD)	S5	The Dakhiliyah
1559	21-24	female	Omani	Unmarried	Science	Bachelor's degree / Doctor of Medicine (MD)	graduated	The South Batinah
1560	21-24	male	Omani	Unmarried	Engineering	Bachelor's degree / Doctor of Medicine (MD)	S8	The Dakhiliyah
1561	17-20	female	Omani	Unmarried	Art and Social Sciences	Bachelor's degree / Doctor of Medicine (MD)	S2	The Dakhiliyah
1562	21-24	male	Omani	Unmarried	Economics and Political Science	Bachelor's degree / Doctor of Medicine (MD)	S5	The Dakhiliyah
1563	21-24	male	Omani	Unmarried	Education	Bachelor's degree / Doctor of Medicine (MD)	S8	The North Batinah
1564	21-24	female	Omani	Unmarried	Science	Bachelor's degree / Doctor of Medicine (MD)	S6	Muscat
1565	21-24	male	Omani	Unmarried	Engineering	Bachelor's degree / Doctor of Medicine (MD)	S3	The North Batinah
1566	21-24	female	Omani	Unmarried	Science	Bachelor's degree / Doctor of Medicine (MD)	S7	The North Batinah
1567	21-24	female	Omani	Unmarried	Science	Bachelor's degree / Doctor of Medicine (MD)	S8	The Dakhiliyah
1568	21-24	female	Omani	Unmarried	Education	Bachelor's degree / Doctor of Medicine (MD)	S9	The Dakhiliyah
1569	17-20	female	Omani	Unmarried	Art and Social Sciences	Bachelor's degree / Doctor of Medicine (MD)	S4	The South Sharqiyah
1570	21-24	female	Omani	Unmarried	Science	Bachelor's degree / Doctor of Medicine (MD)	S9	Muscat
1571	21-24	female	Omani	Unmarried	Science	Bachelor's degree / Doctor of Medicine (MD)	S9	The Dakhiliyah
1572	21-24	female	Omani	Unmarried	Economics and Political Science	Bachelor's degree / Doctor of Medicine (MD)	S7	Muscat
1573	17-20	female	Omani	Unmarried	Economics and Political Science	Bachelor's degree / Doctor of Medicine (MD)	S4	Muscat
1574	21-24	female	Omani	Unmarried	Science	Bachelor's degree / Doctor of Medicine (MD)	S7	The South Batinah
1575	21-24	female	Omani	Unmarried	Science	Bachelor's degree / Doctor of Medicine (MD)	S9	The South Batinah
1576	21-24	female	Omani	Unmarried	Science	Bachelor's degree / Doctor of Medicine (MD)	graduated	The Dakhiliyah
1577	17-20	female	Omani	Unmarried	Art and Social Sciences	Bachelor's degree / Doctor of Medicine (MD)	S1	The North Sharqiyah
1578	21-24	female	Omani	Unmarried	Education	Bachelor's degree / Doctor of Medicine (MD)	S6	The Dakhiliyah
1579	21-24	female	Omani	Unmarried	Education	Bachelor's degree / Doctor of Medicine (MD)	S10	Muscat
1580	21-24	female	Omani	Unmarried	Education	Bachelor's degree / Doctor of Medicine (MD)	S8	Muscat
1581	21-24	female	Omani	Unmarried	Art and Social Sciences	Bachelor's degree / Doctor of Medicine (MD)	S9	The North Batinah
1582	17-20	female	Omani	Unmarried	Education	Bachelor's degree / Doctor of Medicine (MD)	S1	Muscat
1583	21-24	female	Omani	Unmarried	Science	Bachelor's degree / Doctor of Medicine (MD)	S8	The North Sharqiyah
1584	17-20	female	Omani	Unmarried	Science	Bachelor's degree / Doctor of Medicine (MD)	S3	Muscat
1585	17-20	female	Omani	Unmarried	Economics and Political Science	Bachelor's degree / Doctor of Medicine (MD)	S5	Muscat
1586	17-20	male	Omani	Unmarried	Medicine and Health Science	Bachelor's degree / Doctor of Medicine (MD)	S3	The Dakhiliyah
1587	17-20	male	Omani	Unmarried	Education	Bachelor's degree / Doctor of Medicine (MD)	S1	The Dakhiliyah
1588	21-24	male	Omani	Unmarried	Science	Bachelor's degree / Doctor of Medicine (MD)	S7	Dhofar
1589	21-24	female	Omani	Married	Art and Social Sciences	Bachelor's degree / Doctor of Medicine (MD)	S7	The Dakhiliyah
1590	17-20	female	Omani	Unmarried	Nursing	Bachelor's degree / Doctor of Medicine (MD)	S3	The Dhahirah
1591	21-24	female	Omani	Unmarried	Art and Social Sciences	Bachelor's degree / Doctor of Medicine (MD)	S6	Muscat
1592	21-24	female	Omani	Unmarried	Science	Bachelor's degree / Doctor of Medicine (MD)	S6	The Dakhiliyah
1593	21-24	male	Omani	Unmarried	Medicine and Health Science	Bachelor's degree / Doctor of Medicine (MD)	graduated	The North Sharqiyah
1594	17-20	male	Omani	Unmarried	Law	Bachelor's degree / Doctor of Medicine (MD)	S1	The Dakhiliyah
1595	21-24	female	Omani	Unmarried	Art and Social Sciences	Bachelor's degree / Doctor of Medicine (MD)	S9	The South Batinah
1596	21-24	female	Omani	Unmarried	Medicine and Health Science	Bachelor's degree / Doctor of Medicine (MD)	S8	The South Batinah
1597	21-24	female	Omani	Unmarried	Science	Bachelor's degree / Doctor of Medicine (MD)	S6	The North Batinah
1598	21-24	female	Omani	Unmarried	Education	Bachelor's degree / Doctor of Medicine (MD)	S6	The Dakhiliyah
1599	21-24	female	Omani	Unmarried	Medicine and Health Science	Bachelor's degree / Doctor of Medicine (MD)	S5	The Dakhiliyah
1600	21-24	female	Omani	Unmarried	Education	Bachelor's degree / Doctor of Medicine (MD)	S9	The Dhahirah
1601	17-20	male	Omani	Unmarried	Engineering	Bachelor's degree / Doctor of Medicine (MD)	S3	The Dakhiliyah
1602	17-20	female	Omani	Unmarried	Art and Social Sciences	Bachelor's degree / Doctor of Medicine (MD)	S2	The Dakhiliyah
1603	21-24	female	Omani	Unmarried	Economics and Political Science	Bachelor's degree / Doctor of Medicine (MD)	S8	The South Batinah
1604	21-24	female	Omani	Unmarried	Education	Bachelor's degree / Doctor of Medicine (MD)	S7	Muscat
1605	21-24	male	Omani	Unmarried	Medicine and Health Science	Bachelor's degree / Doctor of Medicine (MD)	S7	The Dakhiliyah
1606	17-20	female	Omani	Unmarried	Education	Bachelor's degree / Doctor of Medicine (MD)	S1	The Dhahirah
1607	17-20	female	Omani	Unmarried	Art and Social Sciences	Bachelor's degree / Doctor of Medicine (MD)	S3	The South Batinah
1608	21-24	male	Omani	Unmarried	Engineering	Bachelor's degree / Doctor of Medicine (MD)	S7	The Dakhiliyah
1609	21-24	female	Omani	Unmarried	Art and Social Sciences	Bachelor's degree / Doctor of Medicine (MD)	S3	The South Sharqiyah
1610	17-20	female	Omani	Unmarried	Art and Social Sciences	Bachelor's degree / Doctor of Medicine (MD)	S5	The Dakhiliyah
1611	21-24	male	Omani	Unmarried	Medicine and Health Science	Bachelor's degree / Doctor of Medicine (MD)	S9	Muscat
1612	17-20	male	Omani	Unmarried	Engineering	Bachelor's degree / Doctor of Medicine (MD)	S6	The North Batinah
1613	17-20	female	Omani	Unmarried	Nursing	Bachelor's degree / Doctor of Medicine (MD)	S6	The Dakhiliyah
1614	21-24	female	Omani	Unmarried	Education	Bachelor's degree / Doctor of Medicine (MD)	S6	The North Sharqiyah
1615	21-24	female	Omani	Unmarried	Science	Bachelor's degree / Doctor of Medicine (MD)	S4	The North Sharqiyah
1616	21-24	female	Omani	Unmarried	Law	Bachelor's degree / Doctor of Medicine (MD)	S6	The North Sharqiyah
1617	33-36	male	Omani	Married	Science	PhD's degree	S9	The Dakhiliyah
1618	21-24	female	Omani	Married	Economics and Political Science	Bachelor's degree / Doctor of Medicine (MD)	S7	Muscat
1619	17-20	female	Omani	Unmarried	Science	Bachelor's degree / Doctor of Medicine (MD)	S4	The Dhahirah
1620	21-24	female	Omani	Unmarried	Art and Social Sciences	Bachelor's degree / Doctor of Medicine (MD)	S9	The Dhahirah
1621	21-24	male	Omani	Unmarried	Nursing	Bachelor's degree / Doctor of Medicine (MD)	S5	The South Batinah
1622	17-20	male	Omani	Unmarried	Nursing	Bachelor's degree / Doctor of Medicine (MD)	S3	Buraymi
1623	21-24	male	Omani	Unmarried	Nursing	Bachelor's degree / Doctor of Medicine (MD)	S6	The South Sharqiyah
1624	21-24	male	Omani	Unmarried	Nursing	Bachelor's degree / Doctor of Medicine (MD)	S9	The Dakhiliyah
1625	21-24	male	Omani	Unmarried	Nursing	Bachelor's degree / Doctor of Medicine (MD)	Foundation student	The South Sharqiyah
1626	21-24	male	Omani	Unmarried	Nursing	Bachelor's degree / Doctor of Medicine (MD)	S6	The Dakhiliyah
1627	17-20	female	Omani	Unmarried	Art and Social Sciences	Bachelor's degree / Doctor of Medicine (MD)	S4	The Dakhiliyah
1628	21-24	male	Omani	Unmarried	Agricultural and Marine Sciences	Bachelor's degree / Doctor of Medicine (MD)	S9	The Dakhiliyah
1629	21-24	female	Omani	Unmarried	Science	Bachelor's degree / Doctor of Medicine (MD)	S7	The Dakhiliyah
1630	21-24	female	Omani	Unmarried	Medicine and Health Science	Bachelor's degree / Doctor of Medicine (MD)	S7	The South Batinah
1631	21-24	female	Omani	Unmarried	Economics and Political Science	Bachelor's degree / Doctor of Medicine (MD)	graduated	Muscat
1632	21-24	female	Omani	Unmarried	Engineering	Bachelor's degree / Doctor of Medicine (MD)	S3	The North Batinah
1633	17-20	male	Omani	Unmarried	Economics and Political Science	Bachelor's degree / Doctor of Medicine (MD)	S1	The North Sharqiyah
1634	21-24	female	Omani	Unmarried	Nursing	Bachelor's degree / Doctor of Medicine (MD)	S10	The South Batinah
1635	21-24	female	Omani	Unmarried	Education	Bachelor's degree / Doctor of Medicine (MD)	S5	The South Batinah
1636	21-24	female	Omani	Unmarried	Science	Bachelor's degree / Doctor of Medicine (MD)	S11	The North Batinah
1637	21-24	female	Omani	Unmarried	Art and Social Sciences	Bachelor's degree / Doctor of Medicine (MD)	S9	The South Batinah
1638	21-24	female	Omani	Unmarried	Education	Bachelor's degree / Doctor of Medicine (MD)	S6	The Dakhiliyah
1639	17-20	male	Omani	Unmarried	Science	Bachelor's degree / Doctor of Medicine (MD)	S2	The North Sharqiyah
1640	17-20	female	Omani	Unmarried	Art and Social Sciences	Bachelor's degree / Doctor of Medicine (MD)	S3	Muscat
1641	21-24	female	Omani	Unmarried	Science	Bachelor's degree / Doctor of Medicine (MD)	graduated	The South Sharqiyah
1642	17-20	female	Omani	Unmarried	Engineering	Bachelor's degree / Doctor of Medicine (MD)	S2	Muscat
1643	17-20	female	Omani	Unmarried	Art and Social Sciences	Bachelor's degree / Doctor of Medicine (MD)	S2	The North Batinah
1644	21-24	female	Omani	Unmarried	Education	Bachelor's degree / Doctor of Medicine (MD)	S6	The Dhahirah
1645	17-20	female	Omani	Unmarried	Art and Social Sciences	Bachelor's degree / Doctor of Medicine (MD)	S3	The Dhahirah
1646	17-20	female	Omani	Unmarried	Engineering	Bachelor's degree / Doctor of Medicine (MD)	S4	The Dhahirah
1647	17-20	female	Omani	Unmarried	Art and Social Sciences	Bachelor's degree / Doctor of Medicine (MD)	S5	The Dakhiliyah
1648	21-24	female	Omani	Unmarried	Agricultural and Marine Sciences	Bachelor's degree / Doctor of Medicine (MD)	S8	The Dhahirah
1649	21-24	male	Omani	Unmarried	Science	Bachelor's degree / Doctor of Medicine (MD)	S8	The South Batinah
1650	21-24	male	Omani	Unmarried	Art and Social Sciences	Bachelor's degree / Doctor of Medicine (MD)	S8	Muscat
1651	21-24	female	Omani	Unmarried	Science	Bachelor's degree / Doctor of Medicine (MD)	graduated	The South Batinah
1652	17-20	male	Omani	Unmarried	Economics and Political Science	Bachelor's degree / Doctor of Medicine (MD)	S1	The South Batinah
1653	17-20	female	Omani	Unmarried	Economics and Political Science	Bachelor's degree / Doctor of Medicine (MD)	S3	The South Batinah
1654	21-24	female	Omani	Unmarried	Art and Social Sciences	Bachelor's degree / Doctor of Medicine (MD)	S5	The South Batinah
1655	21-24	male	Omani	Unmarried	Medicine and Health Science	Bachelor's degree / Doctor of Medicine (MD)	S7	Muscat
1656	17-20	male	Omani	Unmarried	Law	Bachelor's degree / Doctor of Medicine (MD)	S1	The Dakhiliyah
1657	21-24	female	Omani	Married	Education	Bachelor's degree / Doctor of Medicine (MD)	S9	The South Sharqiyah
1658	17-20	female	Omani	Unmarried	Education	Bachelor's degree / Doctor of Medicine (MD)	S5	The North Batinah
1659	17-20	male	Omani	Unmarried	Engineering	Bachelor's degree / Doctor of Medicine (MD)	S2	The Dakhiliyah
1660	21-24	female	Omani	Unmarried	Economics and Political Science	Bachelor's degree / Doctor of Medicine (MD)	S7	Muscat
1661	17-20	female	Omani	Unmarried	Medicine and Health Science	Bachelor's degree / Doctor of Medicine (MD)	S5	The North Sharqiyah
1662	17-20	male	Omani	Unmarried	Science	Bachelor's degree / Doctor of Medicine (MD)	S1	The Dakhiliyah
1663	17-20	male	Omani	Unmarried	Education	Bachelor's degree / Doctor of Medicine (MD)	S5	Dhofar
1664	25-28	female	Omani	Married	Education	Bachelor's degree / Doctor of Medicine (MD)	graduated	The Dhahirah
1665	21-24	male	Omani	Unmarried	Law	Bachelor's degree / Doctor of Medicine (MD)	S7	Muscat
1666	21-24	female	Omani	Unmarried	Art and Social Sciences	Bachelor's degree / Doctor of Medicine (MD)	graduated	The South Batinah
1667	21-24	female	Omani	Unmarried	Science	Bachelor's degree / Doctor of Medicine (MD)	S10	The North Sharqiyah
1668	25-28	male	Omani	Unmarried	Science	Bachelor's degree / Doctor of Medicine (MD)	S10	The North Batinah
1669	17-20	male	Omani	Married	Science	Bachelor's degree / Doctor of Medicine (MD)	S3	The Dhahirah
1670	21-24	female	Omani	Unmarried	Science	Bachelor's degree / Doctor of Medicine (MD)	graduated	Muscat
1671	21-24	female	Omani	Unmarried	Education	Bachelor's degree / Doctor of Medicine (MD)	S9	Muscat
1672	17-20	female	Omani	Unmarried	Agricultural and Marine Sciences	Bachelor's degree / Doctor of Medicine (MD)	S2	Muscat
1673	17-20	female	Omani	Unmarried	Art and Social Sciences	Bachelor's degree / Doctor of Medicine (MD)	S5	The Dhahirah
1674	17-20	male	Omani	Unmarried	Science	Bachelor's degree / Doctor of Medicine (MD)	S2	The Dakhiliyah
1675	17-20	female	Omani	Unmarried	Science	Bachelor's degree / Doctor of Medicine (MD)	S3	The North Batinah
1676	21-24	female	Omani	Unmarried	Art and Social Sciences	Bachelor's degree / Doctor of Medicine (MD)	S7	The North Batinah
1677	21-24	male	Omani	Unmarried	Law	Bachelor's degree / Doctor of Medicine (MD)	S5	The North Sharqiyah
1678	21-24	female	Omani	Unmarried	Education	Bachelor's degree / Doctor of Medicine (MD)	S5	The South Batinah
1679	21-24	male	Omani	Unmarried	Medicine and Health Science	Bachelor's degree / Doctor of Medicine (MD)	S6	The North Batinah
1680	17-20	female	Omani	Unmarried	Nursing	Bachelor's degree / Doctor of Medicine (MD)	S2	The North Sharqiyah
1681	17-20	female	Omani	Unmarried	Medicine and Health Science	Bachelor's degree / Doctor of Medicine (MD)	S3	The North Batinah
1682	17-20	female	Omani	Unmarried	Economics and Political Science	Bachelor's degree / Doctor of Medicine (MD)	S5	Muscat
1683	21-24	female	Omani	Unmarried	Law	Bachelor's degree / Doctor of Medicine (MD)	S9	The North Batinah
1684	17-20	female	Omani	Unmarried	Engineering	Bachelor's degree / Doctor of Medicine (MD)	S2	Muscat
1685	17-20	male	Omani	Unmarried	Engineering	Bachelor's degree / Doctor of Medicine (MD)	S2	The Dakhiliyah
1686	17-20	male	Omani	Unmarried	Education	Bachelor's degree / Doctor of Medicine (MD)	S2	The South Batinah
1687	17-20	female	Omani	Unmarried	Science	Bachelor's degree / Doctor of Medicine (MD)	S3	The Dhahirah
1688	21-24	female	Omani	Married	Law	Bachelor's degree / Doctor of Medicine (MD)	S10	Muscat
1689	21-24	female	Omani	Unmarried	Education	Bachelor's degree / Doctor of Medicine (MD)	S7	The Dakhiliyah
1690	17-20	female	Omani	Unmarried	Agricultural and Marine Sciences	Bachelor's degree / Doctor of Medicine (MD)	S4	The Dhahirah
1691	21-24	female	Omani	Unmarried	Science	Bachelor's degree / Doctor of Medicine (MD)	S10	The South Sharqiyah
1692	17-20	male	Omani	Unmarried	Medicine and Health Science	Bachelor's degree / Doctor of Medicine (MD)	S8	Muscat
1693	17-20	male	Omani	Married	Science	Bachelor's degree / Doctor of Medicine (MD)	Foundation student	Muscat
1694	17-20	female	Omani	Unmarried	Education	Bachelor's degree / Doctor of Medicine (MD)	S3	The South Batinah
1695	21-24	female	Omani	Unmarried	Art and Social Sciences	Bachelor's degree / Doctor of Medicine (MD)	S5	The North Sharqiyah
1696	21-24	male	Omani	Unmarried	Science	Bachelor's degree / Doctor of Medicine (MD)	S4	The South Batinah
1697	17-20	female	Omani	Unmarried	Science	Bachelor's degree / Doctor of Medicine (MD)	S2	Muscat
1698	21-24	male	Omani	Unmarried	Art and Social Sciences	Bachelor's degree / Doctor of Medicine (MD)	S8	The Dhahirah
1699	21-24	female	Omani	Unmarried	Engineering	Bachelor's degree / Doctor of Medicine (MD)	S10	The North Batinah
1700	21-24	male	Omani	Unmarried	Science	Bachelor's degree / Doctor of Medicine (MD)	S2	The North Sharqiyah
1701	21-24	female	Omani	Unmarried	Medicine and Health Science	Bachelor's degree / Doctor of Medicine (MD)	S10	The North Sharqiyah
1702	17-20	male	Omani	Unmarried	Medicine and Health Science	Bachelor's degree / Doctor of Medicine (MD)	S4	The South Batinah
1703	21-24	female	Omani	Unmarried	Education	Bachelor's degree / Doctor of Medicine (MD)	S7	The North Batinah
1704	21-24	female	Omani	Unmarried	Economics and Political Science	Bachelor's degree / Doctor of Medicine (MD)	graduated	The Dakhiliyah
1705	17-20	female	Omani	Unmarried	Art and Social Sciences	Bachelor's degree / Doctor of Medicine (MD)	S3	The North Batinah
1706	21-24	male	Omani	Unmarried	Law	Bachelor's degree / Doctor of Medicine (MD)	S1	The North Sharqiyah
1707	17-20	female	Omani	Unmarried	Engineering	Bachelor's degree / Doctor of Medicine (MD)	S3	Muscat
1708	17-20	female	Omani	Unmarried	Science	Bachelor's degree / Doctor of Medicine (MD)	S2	The North Sharqiyah
1709	17-20	female	Omani	Unmarried	Education	Bachelor's degree / Doctor of Medicine (MD)	S2	The Dakhiliyah
1710	17-20	female	Omani	Unmarried	Science	Bachelor's degree / Doctor of Medicine (MD)	S4	The North Batinah
1711	17-20	female	Omani	Unmarried	Science	Bachelor's degree / Doctor of Medicine (MD)	S3	The Dakhiliyah
1712	17-20	male	Omani	Unmarried	Engineering	Bachelor's degree / Doctor of Medicine (MD)	S3	Muscat
1713	17-20	female	Omani	Unmarried	Science	Bachelor's degree / Doctor of Medicine (MD)	S2	The North Sharqiyah
1714	21-24	female	Omani	Unmarried	Education	Bachelor's degree / Doctor of Medicine (MD)	graduated	The South Batinah
1715	21-24	female	Omani	Unmarried	Education	Bachelor's degree / Doctor of Medicine (MD)	S5	The Dakhiliyah
1716	21-24	female	Omani	Unmarried	Engineering	Bachelor's degree / Doctor of Medicine (MD)	S9	Muscat
1717	17-20	female	Omani	Unmarried	Law	Bachelor's degree / Doctor of Medicine (MD)	S4	The Dakhiliyah
1718	21-24	female	Omani	Unmarried	Education	Bachelor's degree / Doctor of Medicine (MD)	S7	The Dakhiliyah
1719	17-20	male	Omani	Unmarried	Economics and Political Science	Bachelor's degree / Doctor of Medicine (MD)	S1	The South Batinah
1720	17-20	female	Omani	Unmarried	Science	Bachelor's degree / Doctor of Medicine (MD)	S5	The Dakhiliyah
1721	21-24	male	Omani	Unmarried	Medicine and Health Science	Bachelor's degree / Doctor of Medicine (MD)	S8	Muscat
1722	17-20	male	Omani	Unmarried	Law	Bachelor's degree / Doctor of Medicine (MD)	S3	The South Batinah
1723	17-20	male	Omani	Unmarried	Engineering	Bachelor's degree / Doctor of Medicine (MD)	S6	Muscat
1724	17-20	male	Omani	Unmarried	Science	Bachelor's degree / Doctor of Medicine (MD)	S1	The North Batinah
1725	21-24	female	Omani	Unmarried	Engineering	Bachelor's degree / Doctor of Medicine (MD)	S6	Muscat
1726	17-20	female	Omani	Unmarried	Nursing	Bachelor's degree / Doctor of Medicine (MD)	S4	Muscat
1727	21-24	female	Omani	Unmarried	Agricultural and Marine Sciences	Bachelor's degree / Doctor of Medicine (MD)	graduated	Buraymi
1728	17-20	female	Omani	Unmarried	Agricultural and Marine Sciences	Bachelor's degree / Doctor of Medicine (MD)	S1	The Dhahirah
1729	17-20	female	Omani	Unmarried	Art and Social Sciences	Bachelor's degree / Doctor of Medicine (MD)	S2	The Dakhiliyah
1730	17-20	male	Omani	Unmarried	Economics and Political Science	Bachelor's degree / Doctor of Medicine (MD)	S5	Buraymi
1731	17-20	male	Omani	Unmarried	Science	Bachelor's degree / Doctor of Medicine (MD)	S3	Muscat
1732	33-36	male	Omani	Unmarried	Engineering	Bachelor's degree / Doctor of Medicine (MD)	S5	The North Sharqiyah
1733	21-24	female	Omani	Unmarried	Medicine and Health Science	Bachelor's degree / Doctor of Medicine (MD)	S8	The South Batinah
1734	17-20	female	Omani	Unmarried	Medicine and Health Science	Bachelor's degree / Doctor of Medicine (MD)	S5	The North Batinah
1735	21-24	female	Omani	Unmarried	Engineering	Bachelor's degree / Doctor of Medicine (MD)	S5	The North Sharqiyah
1736	17-20	male	Omani	Unmarried	Economics and Political Science	Bachelor's degree / Doctor of Medicine (MD)	S7	Muscat
1737	21-24	male	Omani	Unmarried	Engineering	Bachelor's degree / Doctor of Medicine (MD)	S7	Muscat
1738	17-20	male	Omani	Unmarried	Agricultural and Marine Sciences	Bachelor's degree / Doctor of Medicine (MD)	Foundation student	The Dakhiliyah
1739	21-24	female	Omani	Unmarried	Science	Bachelor's degree / Doctor of Medicine (MD)	S10	The South Batinah
1740	25-28	female	Omani	Married	Science	Master's degree	S5	The North Sharqiyah
1741	21-24	male	Omani	Unmarried	Education	Bachelor's degree / Doctor of Medicine (MD)	S7	The South Sharqiyah
1742	21-24	female	Omani	Unmarried	Education	Bachelor's degree / Doctor of Medicine (MD)	S7	The South Batinah
1743	17-20	female	Omani	Unmarried	Art and Social Sciences	Bachelor's degree / Doctor of Medicine (MD)	S2	Muscat
1744	17-20	female	Omani	Unmarried	Science	Bachelor's degree / Doctor of Medicine (MD)	S1	The South Batinah
1745	17-20	female	Omani	Unmarried	Nursing	Bachelor's degree / Doctor of Medicine (MD)	S4	The Dhahirah
1746	21-24	female	Omani	Married	Economics and Political Science	Bachelor's degree / Doctor of Medicine (MD)	graduated	The Dakhiliyah
1747	17-20	female	Omani	Unmarried	Education	Bachelor's degree / Doctor of Medicine (MD)	S5	The North Batinah
1748	21-24	female	Omani	Unmarried	Art and Social Sciences	Master's degree	S2	The Dhahirah
1749	17-20	female	Omani	Unmarried	Agricultural and Marine Sciences	Bachelor's degree / Doctor of Medicine (MD)	S3	The North Batinah
1750	17-20	female	Omani	Unmarried	Art and Social Sciences	Bachelor's degree / Doctor of Medicine (MD)	S2	The Dhahirah
1751	21-24	male	Omani	Unmarried	Economics and Political Science	Bachelor's degree / Doctor of Medicine (MD)	S6	The South Batinah
1752	17-20	female	Omani	Unmarried	Science	Bachelor's degree / Doctor of Medicine (MD)	S2	The Dakhiliyah
1753	17-20	female	Omani	Unmarried	Science	Bachelor's degree / Doctor of Medicine (MD)	S2	The North Batinah
1754	17-20	male	Omani	Unmarried	Medicine and Health Science	Bachelor's degree / Doctor of Medicine (MD)	S1	The North Sharqiyah
1755	17-20	female	Omani	Unmarried	Education	Bachelor's degree / Doctor of Medicine (MD)	S4	The North Batinah
1756	21-24	female	Omani	Unmarried	Economics and Political Science	Bachelor's degree / Doctor of Medicine (MD)	graduated	Muscat
1757	21-24	male	Omani	Unmarried	Economics and Political Science	Bachelor's degree / Doctor of Medicine (MD)	S8	The Dakhiliyah
1758	17-20	male	Omani	Unmarried	Science	Bachelor's degree / Doctor of Medicine (MD)	S3	Buraymi
1759	17-20	female	Omani	Unmarried	Economics and Political Science	Bachelor's degree / Doctor of Medicine (MD)	S5	The South Sharqiyah
1760	21-24	female	Omani	Unmarried	Art and Social Sciences	Bachelor's degree / Doctor of Medicine (MD)	S7	The North Batinah
1761	21-24	female	Omani	Unmarried	Science	Bachelor's degree / Doctor of Medicine (MD)	S6	The Dakhiliyah
1762	17-20	female	Omani	Unmarried	Education	Bachelor's degree / Doctor of Medicine (MD)	S1	The Dakhiliyah
1763	21-24	female	Omani	Unmarried	Engineering	Bachelor's degree / Doctor of Medicine (MD)	S6	The Dakhiliyah
1764	33-36	female	Omani	Unmarried	Engineering	Master's degree	graduated	Muscat
1765	17-20	female	Omani	Unmarried	Education	Bachelor's degree / Doctor of Medicine (MD)	S2	The North Sharqiyah
1766	17-20	female	Omani	Unmarried	Economics and Political Science	Bachelor's degree / Doctor of Medicine (MD)	S2	The North Sharqiyah
1767	17-20	female	Omani	Unmarried	Art and Social Sciences	Bachelor's degree / Doctor of Medicine (MD)	S3	The South Batinah
1768	25-28	female	Omani	Unmarried	Science	Bachelor's degree / Doctor of Medicine (MD)	graduated	Muscat
1769	21-24	female	Omani	Unmarried	Education	Bachelor's degree / Doctor of Medicine (MD)	S9	The South Sharqiyah
1770	21-24	female	Omani	Unmarried	Economics and Political Science	Bachelor's degree / Doctor of Medicine (MD)	S7	Muscat
1771	17-20	female	Omani	Unmarried	Science	Bachelor's degree / Doctor of Medicine (MD)	S2	The Dakhiliyah
1772	17-20	male	Omani	Unmarried	Engineering	Bachelor's degree / Doctor of Medicine (MD)	S3	The Dhahirah
1773	17-20	female	Omani	Unmarried	Engineering	Bachelor's degree / Doctor of Medicine (MD)	S1	The South Batinah
1774	37-40	male	Omani	Married	Agricultural and Marine Sciences	Bachelor's degree / Doctor of Medicine (MD)	S10	The Dakhiliyah
1775	21-24	female	Omani	Unmarried	Science	Bachelor's degree / Doctor of Medicine (MD)	S9	The Dakhiliyah
1776	21-24	female	Omani	Unmarried	Art and Social Sciences	Bachelor's degree / Doctor of Medicine (MD)	S6	The Dakhiliyah
1777	25-28	female	Omani	Unmarried	Art and Social Sciences	Bachelor's degree / Doctor of Medicine (MD)	S10	The Dhahirah
1778	25-28	male	Omani	Married	Agricultural and Marine Sciences	Bachelor's degree / Doctor of Medicine (MD)	graduated	The South Batinah
1779	25-28	male	Omani	Unmarried	Economics and Political Science	Bachelor's degree / Doctor of Medicine (MD)	S9	The Dakhiliyah
1780	21-24	female	Omani	Unmarried	Art and Social Sciences	Bachelor's degree / Doctor of Medicine (MD)	S7	The Dakhiliyah
1781	21-24	male	Omani	Unmarried	Economics and Political Science	Bachelor's degree / Doctor of Medicine (MD)	graduated	Muscat
1782	21-24	female	Omani	Unmarried	Science	Bachelor's degree / Doctor of Medicine (MD)	S6	The South Batinah
1783	21-24	female	Omani	Unmarried	Science	Bachelor's degree / Doctor of Medicine (MD)	S7	The North Batinah
1784	17-20	female	Omani	Unmarried	Science	Bachelor's degree / Doctor of Medicine (MD)	S1	Muscat
1785	17-20	female	Omani	Unmarried	Science	Bachelor's degree / Doctor of Medicine (MD)	S3	The North Sharqiyah
1786	21-24	female	Omani	Unmarried	Education	Bachelor's degree / Doctor of Medicine (MD)	S7	The Dakhiliyah
1787	33-36	male	Omani	Married	Medicine and Health Science	Bachelor's degree / Doctor of Medicine (MD)	Foundation student	Muscat
1788	17-20	female	Omani	Unmarried	Law	Bachelor's degree / Doctor of Medicine (MD)	S5	The South Batinah
1789	17-20	female	Omani	Unmarried	Economics and Political Science	Bachelor's degree / Doctor of Medicine (MD)	S3	The North Batinah
1790	17-20	female	Omani	Unmarried	Law	Bachelor's degree / Doctor of Medicine (MD)	S4	The North Batinah
1791	17-20	female	Omani	Unmarried	Engineering	Bachelor's degree / Doctor of Medicine (MD)	S6	The Dakhiliyah
1792	21-24	male	Omani	Unmarried	Art and Social Sciences	Bachelor's degree / Doctor of Medicine (MD)	S9	The North Batinah
1793	21-24	female	Omani	Unmarried	Economics and Political Science	Bachelor's degree / Doctor of Medicine (MD)	S4	The North Sharqiyah
1794	21-24	female	Omani	Unmarried	Science	Bachelor's degree / Doctor of Medicine (MD)	S8	The North Sharqiyah
1795	21-24	male	Omani	Unmarried	Law	Bachelor's degree / Doctor of Medicine (MD)	S4	The North Batinah
1796	21-24	female	Omani	Married	Art and Social Sciences	Bachelor's degree / Doctor of Medicine (MD)	S9	The Dhahirah
1797	21-24	female	Omani	Unmarried	Law	Bachelor's degree / Doctor of Medicine (MD)	S10	Muscat
1798	21-24	male	Omani	Unmarried	Engineering	Bachelor's degree / Doctor of Medicine (MD)	S3	The North Batinah
1799	21-24	female	Omani	Unmarried	Art and Social Sciences	Bachelor's degree / Doctor of Medicine (MD)	S5	The Dakhiliyah
1800	17-20	female	Omani	Unmarried	Education	Bachelor's degree / Doctor of Medicine (MD)	S1	The Dakhiliyah
1801	21-24	male	Omani	Unmarried	Engineering	Bachelor's degree / Doctor of Medicine (MD)	S8	The Dakhiliyah
1802	21-24	male	Omani	Unmarried	Engineering	Bachelor's degree / Doctor of Medicine (MD)	S8	The Dakhiliyah
1803	21-24	male	Omani	Unmarried	Economics and Political Science	Bachelor's degree / Doctor of Medicine (MD)	S8	Muscat
1804	17-20	female	Omani	Unmarried	Art and Social Sciences	Bachelor's degree / Doctor of Medicine (MD)	S2	Muscat
1805	17-20	female	Omani	Unmarried	Education	Bachelor's degree / Doctor of Medicine (MD)	S5	The North Batinah
1806	21-24	female	Omani	Unmarried	Engineering	Bachelor's degree / Doctor of Medicine (MD)	S5	Dhofar
1807	17-20	female	Omani	Unmarried	Art and Social Sciences	Bachelor's degree / Doctor of Medicine (MD)	S5	The South Sharqiyah
1808	21-24	female	Omani	Unmarried	Medicine and Health Science	Bachelor's degree / Doctor of Medicine (MD)	S10	Muscat
1809	17-20	female	Omani	Unmarried	Engineering	Bachelor's degree / Doctor of Medicine (MD)	S4	The North Sharqiyah
1810	21-24	female	Omani	Unmarried	Law	Bachelor's degree / Doctor of Medicine (MD)	S7	The South Batinah
1811	17-20	male	Omani	Unmarried	Economics and Political Science	Bachelor's degree / Doctor of Medicine (MD)	S1	The South Batinah
1812	21-24	female	Omani	Unmarried	Economics and Political Science	Bachelor's degree / Doctor of Medicine (MD)	S6	The Dakhiliyah
1813	more than 40	female	Omani	Widow	Nursing	PhD's degree	S10	Dhofar
1814	21-24	female	Omani	Unmarried	Economics and Political Science	Bachelor's degree / Doctor of Medicine (MD)	S8	The Dakhiliyah
1815	17-20	female	Omani	Unmarried	Law	Bachelor's degree / Doctor of Medicine (MD)	S8	The Dakhiliyah
1816	17-20	male	Omani	Unmarried	Agricultural and Marine Sciences	Bachelor's degree / Doctor of Medicine (MD)	S3	Muscat
1817	21-24	male	Omani	Unmarried	Engineering	Bachelor's degree / Doctor of Medicine (MD)	S6	The Dakhiliyah
1818	17-20	male	Omani	Unmarried	Science	Bachelor's degree / Doctor of Medicine (MD)	S2	The North Batinah
1819	17-20	male	Omani	Unmarried	Engineering	Bachelor's degree / Doctor of Medicine (MD)	S5	Musandam
1820	21-24	male	Omani	Unmarried	Education	Bachelor's degree / Doctor of Medicine (MD)	S6	The South Batinah
1821	17-20	female	Omani	Unmarried	Economics and Political Science	Bachelor's degree / Doctor of Medicine (MD)	S1	Muscat
1822	29-32	female	Omani	Unmarried	Education	Master's degree	S3	The South Sharqiyah
1823	17-20	female	Omani	Unmarried	Law	Bachelor's degree / Doctor of Medicine (MD)	S3	The North Batinah
1824	17-20	male	Omani	Unmarried	Education	Bachelor's degree / Doctor of Medicine (MD)	S5	The South Batinah
1825	17-20	female	Omani	Unmarried	Economics and Political Science	Bachelor's degree / Doctor of Medicine (MD)	S6	The Dakhiliyah
1826	17-20	female	Omani	Unmarried	Education	Bachelor's degree / Doctor of Medicine (MD)	S3	The North Batinah
1827	21-24	male	Omani	Unmarried	Engineering	Bachelor's degree / Doctor of Medicine (MD)	S6	Muscat
1828	21-24	male	Omani	Unmarried	Education	Bachelor's degree / Doctor of Medicine (MD)	S7	The North Batinah
1829	17-20	female	Omani	Unmarried	Economics and Political Science	Bachelor's degree / Doctor of Medicine (MD)	S4	Muscat
1830	17-20	female	Omani	Unmarried	Art and Social Sciences	Master's degree	S6	The South Sharqiyah
1831	17-20	female	Omani	Unmarried	Education	Bachelor's degree / Doctor of Medicine (MD)	S2	The North Sharqiyah
1832	17-20	female	Omani	Unmarried	Engineering	Bachelor's degree / Doctor of Medicine (MD)	S1	The North Batinah
1833	17-20	female	Omani	Unmarried	Art and Social Sciences	Bachelor's degree / Doctor of Medicine (MD)	S2	The Dakhiliyah
1834	21-24	female	Omani	Unmarried	Art and Social Sciences	Bachelor's degree / Doctor of Medicine (MD)	Foundation student	The South Sharqiyah
1835	17-20	female	Omani	Unmarried	Agricultural and Marine Sciences	Bachelor's degree / Doctor of Medicine (MD)	S1	The Dakhiliyah
1836	25-28	female	Omani	Unmarried	Engineering	Bachelor's degree / Doctor of Medicine (MD)	graduated	The Dakhiliyah
1837	21-24	female	Omani	Unmarried	Art and Social Sciences	Bachelor's degree / Doctor of Medicine (MD)	S7	Muscat
1838	21-24	male	Omani	Unmarried	Education	Bachelor's degree / Doctor of Medicine (MD)	S3	The North Sharqiyah
1839	17-20	female	Omani	Unmarried	Art and Social Sciences	Bachelor's degree / Doctor of Medicine (MD)	S4	The Dakhiliyah
1840	17-20	female	Omani	Unmarried	Economics and Political Science	Bachelor's degree / Doctor of Medicine (MD)	S1	Muscat
1841	21-24	female	Omani	Unmarried	Education	Bachelor's degree / Doctor of Medicine (MD)	S1	The South Batinah
1842	21-24	male	Omani	Unmarried	Science	Bachelor's degree / Doctor of Medicine (MD)	S6	The Dhahirah
1843	17-20	female	Omani	Unmarried	Art and Social Sciences	Bachelor's degree / Doctor of Medicine (MD)	S7	The South Sharqiyah
1844	17-20	female	Omani	Unmarried	Medicine and Health Science	Bachelor's degree / Doctor of Medicine (MD)	S2	The Dhahirah
1845	17-20	male	Omani	Unmarried	Economics and Political Science	Bachelor's degree / Doctor of Medicine (MD)	S1	The North Sharqiyah
1846	17-20	female	Omani	Unmarried	Engineering	Bachelor's degree / Doctor of Medicine (MD)	S5	Muscat
1847	21-24	female	Omani	Unmarried	Education	Bachelor's degree / Doctor of Medicine (MD)	graduated	The South Batinah
1848	21-24	female	Omani	Unmarried	Agricultural and Marine Sciences	Bachelor's degree / Doctor of Medicine (MD)	S8	The Dhahirah
1849	21-24	female	Omani	Unmarried	Economics and Political Science	Bachelor's degree / Doctor of Medicine (MD)	S8	The South Batinah
1850	17-20	female	Omani	Unmarried	Art and Social Sciences	Bachelor's degree / Doctor of Medicine (MD)	S5	The Dhahirah
1851	21-24	female	Omani	Unmarried	Education	Bachelor's degree / Doctor of Medicine (MD)	S5	The Dhahirah
1852	21-24	female	Omani	Unmarried	Science	Bachelor's degree / Doctor of Medicine (MD)	S9	The North Batinah
1853	21-24	female	Omani	Unmarried	Science	Bachelor's degree / Doctor of Medicine (MD)	S5	The Dhahirah
1854	17-20	female	Omani	Unmarried	Education	Bachelor's degree / Doctor of Medicine (MD)	S1	The Dakhiliyah
1855	17-20	female	Omani	Unmarried	Economics and Political Science	Bachelor's degree / Doctor of Medicine (MD)	S4	The Dakhiliyah
1856	21-24	female	Omani	Unmarried	Education	Bachelor's degree / Doctor of Medicine (MD)	S6	The South Batinah
1857	21-24	female	Omani	Unmarried	Science	Bachelor's degree / Doctor of Medicine (MD)	S5	The Dakhiliyah
1858	21-24	female	Omani	Unmarried	Education	Bachelor's degree / Doctor of Medicine (MD)	S10	Dhofar
1859	21-24	male	Omani	Unmarried	Economics and Political Science	Bachelor's degree / Doctor of Medicine (MD)	S5	The North Batinah
1860	17-20	female	Omani	Unmarried	Education	Bachelor's degree / Doctor of Medicine (MD)	S6	The South Batinah
1861	21-24	female	Omani	Unmarried	Agricultural and Marine Sciences	Bachelor's degree / Doctor of Medicine (MD)	S6	Muscat
1862	17-20	male	Omani	Unmarried	Agricultural and Marine Sciences	Bachelor's degree / Doctor of Medicine (MD)	S3	The Dhahirah
1863	17-20	female	Omani	Unmarried	Science	Bachelor's degree / Doctor of Medicine (MD)	S7	The South Batinah
1864	17-20	female	Omani	Unmarried	Agricultural and Marine Sciences	Bachelor's degree / Doctor of Medicine (MD)	S1	The Dhahirah
1865	17-20	female	Omani	Unmarried	Law	Bachelor's degree / Doctor of Medicine (MD)	S2	Muscat
1866	21-24	female	Omani	Unmarried	Art and Social Sciences	Bachelor's degree / Doctor of Medicine (MD)	S6	The Dakhiliyah
1867	21-24	male	Omani	Unmarried	Law	Bachelor's degree / Doctor of Medicine (MD)	S7	The Dhahirah
1868	17-20	female	Omani	Unmarried	Economics and Political Science	Bachelor's degree / Doctor of Medicine (MD)	Foundation student	Buraymi
1869	21-24	female	Omani	Unmarried	Education	Master's degree	S4	The South Batinah
1870	21-24	female	Omani	Unmarried	Medicine and Health Science	Bachelor's degree / Doctor of Medicine (MD)	S6	The Dakhiliyah
1871	17-20	female	Omani	Unmarried	Economics and Political Science	Bachelor's degree / Doctor of Medicine (MD)	S6	Muscat
1872	21-24	female	Omani	Unmarried	Science	Bachelor's degree / Doctor of Medicine (MD)	S7	Muscat
1873	25-28	male	Omani	Unmarried	Education	Bachelor's degree / Doctor of Medicine (MD)	S10	The Dakhiliyah
1874	21-24	male	Omani	Unmarried	Nursing	Bachelor's degree / Doctor of Medicine (MD)	S6	Muscat
1875	17-20	male	Omani	Unmarried	Agricultural and Marine Sciences	Bachelor's degree / Doctor of Medicine (MD)	S5	The Dakhiliyah
1876	17-20	male	Omani	Unmarried	Agricultural and Marine Sciences	Bachelor's degree / Doctor of Medicine (MD)	S3	The North Batinah
1877	17-20	female	Omani	Unmarried	Medicine and Health Science	Bachelor's degree / Doctor of Medicine (MD)	S6	The Dakhiliyah
1878	21-24	female	Omani	Unmarried	Science	Bachelor's degree / Doctor of Medicine (MD)	S7	The North Batinah
1879	21-24	male	Omani	Unmarried	Engineering	Bachelor's degree / Doctor of Medicine (MD)	S9	The South Batinah
1880	17-20	female	Omani	Unmarried	Nursing	Bachelor's degree / Doctor of Medicine (MD)	S1	The Dakhiliyah
1881	21-24	female	Omani	Unmarried	Art and Social Sciences	Bachelor's degree / Doctor of Medicine (MD)	S5	The Dakhiliyah
1882	17-20	male	Omani	Unmarried	Science	Bachelor's degree / Doctor of Medicine (MD)	S2	The Dakhiliyah
1883	21-24	male	Omani	Unmarried	Art and Social Sciences	Bachelor's degree / Doctor of Medicine (MD)	S5	The North Batinah
1884	17-20	female	Omani	Unmarried	Science	Bachelor's degree / Doctor of Medicine (MD)	S1	The North Sharqiyah
1885	17-20	female	Omani	Unmarried	Economics and Political Science	Bachelor's degree / Doctor of Medicine (MD)	S1	Muscat
1886	21-24	female	Omani	Unmarried	Economics and Political Science	Bachelor's degree / Doctor of Medicine (MD)	S8	The Dakhiliyah
1887	17-20	female	Omani	Unmarried	Economics and Political Science	Bachelor's degree / Doctor of Medicine (MD)	S4	Muscat
1888	21-24	female	Omani	Unmarried	Nursing	Bachelor's degree / Doctor of Medicine (MD)	S6	The North Batinah
1889	21-24	female	Omani	Unmarried	Nursing	Bachelor's degree / Doctor of Medicine (MD)	S5	The North Batinah
1890	25-28	female	Omani	Unmarried	Science	Master's degree	S2	The North Batinah
1891	21-24	male	Omani	Married	Law	Bachelor's degree / Doctor of Medicine (MD)	S8	The South Sharqiyah
1892	17-20	female	Omani	Unmarried	Science	Bachelor's degree / Doctor of Medicine (MD)	S3	The North Batinah
1893	21-24	female	Omani	Unmarried	Science	Bachelor's degree / Doctor of Medicine (MD)	graduated	The Dhahirah
1894	17-20	female	Omani	Unmarried	Education	Bachelor's degree / Doctor of Medicine (MD)	S5	Buraymi
1895	21-24	female	Omani	Unmarried	Education	Bachelor's degree / Doctor of Medicine (MD)	S9	The South Batinah
1896	21-24	female	Omani	Unmarried	Art and Social Sciences	Bachelor's degree / Doctor of Medicine (MD)	S6	The North Sharqiyah
1897	17-20	female	Omani	Unmarried	Education	Bachelor's degree / Doctor of Medicine (MD)	S2	The Dakhiliyah
1898	17-20	female	Omani	Unmarried	Engineering	Bachelor's degree / Doctor of Medicine (MD)	S3	The North Batinah
1899	21-24	male	Omani	Unmarried	Art and Social Sciences	Bachelor's degree / Doctor of Medicine (MD)	S8	Buraymi
1900	21-24	female	Omani	Unmarried	Economics and Political Science	Bachelor's degree / Doctor of Medicine (MD)	S4	Muscat
1901	21-24	female	Omani	Unmarried	Science	Bachelor's degree / Doctor of Medicine (MD)	S7	The South Batinah
1902	21-24	male	Omani	Unmarried	Engineering	Bachelor's degree / Doctor of Medicine (MD)	S11	Muscat
1903	21-24	female	Omani	Unmarried	Education	Bachelor's degree / Doctor of Medicine (MD)	Foundation student	Buraymi
1904	21-24	female	Omani	Unmarried	Science	Bachelor's degree / Doctor of Medicine (MD)	S7	The North Batinah
1905	21-24	female	Omani	Unmarried	Medicine and Health Science	Bachelor's degree / Doctor of Medicine (MD)	phase 3	The South Batinah
1906	21-24	female	Omani	Unmarried	Nursing	Bachelor's degree / Doctor of Medicine (MD)	graduated	The South Batinah
1907	17-20	female	Omani	Unmarried	Economics and Political Science	Bachelor's degree / Doctor of Medicine (MD)	S5	The Dakhiliyah
1908	17-20	female	Omani	Unmarried	Law	Bachelor's degree / Doctor of Medicine (MD)	S2	Muscat
1909	21-24	male	Omani	Unmarried	Education	Bachelor's degree / Doctor of Medicine (MD)	S6	The Dakhiliyah
1910	17-20	female	Omani	Unmarried	Science	Bachelor's degree / Doctor of Medicine (MD)	S4	Muscat
1911	21-24	female	Omani	Unmarried	Science	Bachelor's degree / Doctor of Medicine (MD)	S6	The North Batinah
1912	21-24	female	Omani	Unmarried	Science	Bachelor's degree / Doctor of Medicine (MD)	S6	The North Batinah
1913	21-24	female	Omani	Unmarried	Science	Bachelor's degree / Doctor of Medicine (MD)	S7	The Dakhiliyah
1914	17-20	female	Omani	Unmarried	Law	Bachelor's degree / Doctor of Medicine (MD)	S6	The Dakhiliyah
1915	21-24	female	Omani	Unmarried	Education	Bachelor's degree / Doctor of Medicine (MD)	S2	The Dhahirah
1916	25-28	male	Omani	Unmarried	Nursing	Bachelor's degree / Doctor of Medicine (MD)	S3	The North Batinah
1917	17-20	male	Omani	Unmarried	Engineering	Bachelor's degree / Doctor of Medicine (MD)	S3	Muscat
1918	21-24	female	Omani	Unmarried	Science	Bachelor's degree / Doctor of Medicine (MD)	S6	The Dhahirah
1919	17-20	male	Omani	Unmarried	Engineering	Bachelor's degree / Doctor of Medicine (MD)	S2	The North Batinah
1920	17-20	male	Omani	Unmarried	Engineering	Bachelor's degree / Doctor of Medicine (MD)	S2	Muscat
1921	21-24	female	Omani	Married	Engineering	Bachelor's degree / Doctor of Medicine (MD)	S9	Muscat
1922	21-24	male	Omani	Unmarried	Education	Bachelor's degree / Doctor of Medicine (MD)	S6	The North Sharqiyah
1923	21-24	male	Omani	Unmarried	Agricultural and Marine Sciences	Bachelor's degree / Doctor of Medicine (MD)	S10	The North Batinah
1924	17-20	male	Omani	Unmarried	Science	Bachelor's degree / Doctor of Medicine (MD)	S2	The North Sharqiyah
1925	17-20	male	Omani	Unmarried	Medicine and Health Science	Bachelor's degree / Doctor of Medicine (MD)	Foundation student	Muscat
1926	17-20	male	Omani	Unmarried	Art and Social Sciences	Bachelor's degree / Doctor of Medicine (MD)	S6	Muscat
1927	21-24	female	Omani	Unmarried	Economics and Political Science	Bachelor's degree / Doctor of Medicine (MD)	S9	Muscat
1928	21-24	female	Omani	Unmarried	Science	Bachelor's degree / Doctor of Medicine (MD)	S8	Muscat
1929	21-24	female	Omani	Unmarried	Art and Social Sciences	Bachelor's degree / Doctor of Medicine (MD)	S7	The Dakhiliyah
1930	21-24	female	Omani	Unmarried	Art and Social Sciences	Bachelor's degree / Doctor of Medicine (MD)	S6	The North Sharqiyah
1931	17-20	female	Omani	Unmarried	Science	Bachelor's degree / Doctor of Medicine (MD)	S3	The North Sharqiyah
1932	25-28	female	Omani	Unmarried	Science	Master's degree	S4	The North Batinah
1933	21-24	male	Omani	Unmarried	Economics and Political Science	Bachelor's degree / Doctor of Medicine (MD)	S6	Muscat
1934	17-20	male	Omani	Unmarried	Education	Bachelor's degree / Doctor of Medicine (MD)	S5	The North Batinah
1935	21-24	male	Omani	Unmarried	Engineering	Bachelor's degree / Doctor of Medicine (MD)	S7	Muscat
1936	33-36	female	Omani	Married	Art and Social Sciences	Master's degree	S10	Muscat
1937	17-20	female	Omani	Unmarried	Economics and Political Science	Bachelor's degree / Doctor of Medicine (MD)	S5	Muscat
1938	17-20	female	Omani	Unmarried	Science	Bachelor's degree / Doctor of Medicine (MD)	S2	Muscat
1939	17-20	female	Omani	Unmarried	Economics and Political Science	Bachelor's degree / Doctor of Medicine (MD)	S3	Muscat
1940	21-24	female	Omani	Unmarried	Law	Bachelor's degree / Doctor of Medicine (MD)	S9	Muscat
1941	17-20	male	Omani	Unmarried	Education	Bachelor's degree / Doctor of Medicine (MD)	S3	Dhofar
1942	21-24	male	Omani	Unmarried	Agricultural and Marine Sciences	Bachelor's degree / Doctor of Medicine (MD)	S8	Muscat
1943	17-20	female	Omani	Unmarried	Agricultural and Marine Sciences	Bachelor's degree / Doctor of Medicine (MD)	S7	Musandam
1944	21-24	female	Omani	Unmarried	Science	Bachelor's degree / Doctor of Medicine (MD)	S4	The Dhahirah
1945	21-24	male	Omani	Unmarried	Science	Bachelor's degree / Doctor of Medicine (MD)	S3	The North Sharqiyah
1946	17-20	female	Omani	Unmarried	Agricultural and Marine Sciences	Bachelor's degree / Doctor of Medicine (MD)	S3	Musandam
1947	21-24	male	Omani	Unmarried	Education	Bachelor's degree / Doctor of Medicine (MD)	graduated	The South Batinah
1948	17-20	female	Omani	Unmarried	Art and Social Sciences	Bachelor's degree / Doctor of Medicine (MD)	S3	The Dakhiliyah
1949	17-20	female	Omani	Unmarried	Science	Bachelor's degree / Doctor of Medicine (MD)	S4	The Dhahirah
1950	21-24	male	Omani	Unmarried	Medicine and Health Science	Bachelor's degree / Doctor of Medicine (MD)	S2	The North Sharqiyah
1951	21-24	male	Omani	Unmarried	Art and Social Sciences	Bachelor's degree / Doctor of Medicine (MD)	S5	The Dakhiliyah
1952	25-28	male	Omani	Unmarried	Agricultural and Marine Sciences	Bachelor's degree / Doctor of Medicine (MD)	S9	Muscat
1953	17-20	male	Omani	Unmarried	Engineering	Bachelor's degree / Doctor of Medicine (MD)	S3	The North Batinah
1954	17-20	male	Omani	Unmarried	Education	Bachelor's degree / Doctor of Medicine (MD)	Foundation student	The Dhahirah
1955	17-20	male	Omani	Unmarried	Agricultural and Marine Sciences	Bachelor's degree / Doctor of Medicine (MD)	S5	The Dakhiliyah
1956	17-20	male	Omani	Unmarried	Law	Bachelor's degree / Doctor of Medicine (MD)	S7	The North Batinah
1957	17-20	male	Omani	Unmarried	Law	Bachelor's degree / Doctor of Medicine (MD)	Foundation student	The South Batinah
1958	17-20	male	Omani	Unmarried	Engineering	Bachelor's degree / Doctor of Medicine (MD)	S5	Muscat
1959	21-24	male	Omani	Unmarried	Economics and Political Science	Bachelor's degree / Doctor of Medicine (MD)	S9	The South Sharqiyah
1960	17-20	male	Omani	Unmarried	Science	Bachelor's degree / Doctor of Medicine (MD)	Foundation student	Muscat
1961	17-20	male	Omani	Unmarried	Nursing	Bachelor's degree / Doctor of Medicine (MD)	S5	The Dakhiliyah
1962	21-24	male	Omani	Unmarried	Art and Social Sciences	Bachelor's degree / Doctor of Medicine (MD)	S7	The Dakhiliyah
1963	21-24	male	Omani	Unmarried	Economics and Political Science	Bachelor's degree / Doctor of Medicine (MD)	S9	The Dhahirah
1964	17-20	male	Omani	Unmarried	Science	Bachelor's degree / Doctor of Medicine (MD)	Foundation student	The North Batinah
1965	37-40	female	Omani	Married	Medicine and Health Science	PhD's degree	S5	Muscat
1966	33-36	female	Omani	Unmarried	Medicine and Health Science	Master's degree	graduated	The South Batinah
1967	33-36	female	Omani	Married	Medicine and Health Science	Master's degree	S3	The South Batinah
1968	25-28	female	Omani	Married	Medicine and Health Science	Master's degree	graduated	Muscat
1969	17-20	male	Omani	Unmarried	Art and Social Sciences	Bachelor's degree / Doctor of Medicine (MD)	S4	The South Sharqiyah
1970	21-24	male	Omani	Unmarried	Education	Bachelor's degree / Doctor of Medicine (MD)	S9	The Dakhiliyah
1971	21-24	male	Omani	Unmarried	Engineering	Bachelor's degree / Doctor of Medicine (MD)	S6	Muscat
1972	37-40	male	Omani	Unmarried	Art and Social Sciences	PhD's degree	graduated	The Dakhiliyah
1973	17-20	male	Omani	Unmarried	Art and Social Sciences	Bachelor's degree / Doctor of Medicine (MD)	Foundation student	The North Batinah
1974	21-24	female	Omani	Married	Art and Social Sciences	Bachelor's degree / Doctor of Medicine (MD)	S8	The Dakhiliyah
1975	17-20	male	Omani	Unmarried	Science	Bachelor's degree / Doctor of Medicine (MD)	S3	Muscat
1976	17-20	female	Omani	Unmarried	Science	Bachelor's degree / Doctor of Medicine (MD)	S4	Muscat
1977	21-24	female	Omani	Married	Art and Social Sciences	Bachelor's degree / Doctor of Medicine (MD)	S5	The North Batinah
1978	21-24	female	Omani	Unmarried	Education	Bachelor's degree / Doctor of Medicine (MD)	S6	The North Batinah
1979	21-24	female	Omani	Unmarried	Economics and Political Science	Bachelor's degree / Doctor of Medicine (MD)	S7	The South Batinah
1980	17-20	female	Omani	Unmarried	Science	Bachelor's degree / Doctor of Medicine (MD)	S1	The North Batinah
1981	17-20	female	Omani	Unmarried	Art and Social Sciences	Bachelor's degree / Doctor of Medicine (MD)	S1	The Dhahirah
1982	25-28	female	Omani	Unmarried	Science	Bachelor's degree / Doctor of Medicine (MD)	graduated	The Dakhiliyah
1983	21-24	male	Omani	Unmarried	Economics and Political Science	Bachelor's degree / Doctor of Medicine (MD)	S4	Muscat
1984	17-20	male	Omani	Unmarried	Science	Bachelor's degree / Doctor of Medicine (MD)	S6	The North Sharqiyah
1985	25-28	male	Omani	Unmarried	Law	Bachelor's degree / Doctor of Medicine (MD)	graduated	The South Batinah
1986	21-24	female	Omani	Unmarried	Science	Bachelor's degree / Doctor of Medicine (MD)	S6	Muscat
1987	17-20	female	Omani	Unmarried	Nursing	Bachelor's degree / Doctor of Medicine (MD)	S1	The South Batinah
1988	21-24	female	Omani	Unmarried	Science	Bachelor's degree / Doctor of Medicine (MD)	S10	The North Batinah
1989	21-24	male	Omani	Unmarried	Engineering	Bachelor's degree / Doctor of Medicine (MD)	S8	The South Sharqiyah
1990	21-24	male	Omani	Unmarried	Law	Bachelor's degree / Doctor of Medicine (MD)	S7	The North Batinah
1991	21-24	female	Omani	Unmarried	Law	Bachelor's degree / Doctor of Medicine (MD)	graduated	The Dhahirah
1992	17-20	female	Omani	Unmarried	Science	Bachelor's degree / Doctor of Medicine (MD)	S7	Muscat
1993	17-20	female	Omani	Unmarried	Medicine and Health Science	Bachelor's degree / Doctor of Medicine (MD)	S2	The Dakhiliyah
1994	21-24	female	Omani	Married	Education	Bachelor's degree / Doctor of Medicine (MD)	graduated	Muscat
1995	21-24	male	Omani	Unmarried	Law	Bachelor's degree / Doctor of Medicine (MD)	S6	Muscat
1996	17-20	female	Omani	Unmarried	Art and Social Sciences	Bachelor's degree / Doctor of Medicine (MD)	S3	The South Sharqiyah
1997	21-24	female	Omani	Unmarried	Law	Bachelor's degree / Doctor of Medicine (MD)	S10	Muscat
1998	21-24	female	Omani	Unmarried	Science	Bachelor's degree / Doctor of Medicine (MD)	graduated	The North Batinah
1999	21-24	male	Omani	Unmarried	Economics and Political Science	Bachelor's degree / Doctor of Medicine (MD)	S7	The Dakhiliyah
[truncated: 126 more rows]
