# Supplementary material for: Knowledge and attitude about organ donation and transplantation among Omani university students
Source: Front Public Health. 2023 May 25;11:1115531. doi: 10.3389/fpubh.2023.1115531 (PMC10248022; doi:10.3389/fpubh.2023.1115531)
Supplement: Supplementary file 2 [file Table_2.XLSX]

## Sheet: Sheet1
	source of knowledge about organ donation
#N
1	College	not selected	not selected	not selected	not selected	not selected	not selected	not selected	not selected
2	not selected	not selected	Internet/online source/ social network	Newspaper	not selected	not selected	not selected	not selected	not selected
3	not selected	not selected	Internet/online source/ social network	not selected	not selected	not selected	not selected	not selected	not selected
4	not selected	not selected	Internet/online source/ social network	not selected	not selected	not selected	not selected	not selected	not selected
5	not selected	Health care facilities	Internet/online source/ social network	not selected	not selected	not selected	not selected	Radio/ Television	not selected
6	not selected	not selected	Internet/online source/ social network	not selected	not selected	Organ donation promotion campaigns	Family, Friends and, Colleagues	not selected	not selected
7	not selected	not selected	Internet/online source/ social network	not selected	not selected	not selected	not selected	not selected	not selected
8	not selected	not selected	Internet/online source/ social network	not selected	not selected	Organ donation promotion campaigns	Family, Friends and, Colleagues	not selected	not selected
9	not selected	not selected	Internet/online source/ social network	not selected	not selected	not selected	Family, Friends and, Colleagues	not selected	not selected
10	not selected	Health care facilities	Internet/online source/ social network	not selected	not selected	not selected	not selected	not selected	not selected
11	not selected	not selected	Internet/online source/ social network	not selected	not selected	not selected	not selected	not selected	not selected
12	not selected	not selected	Internet/online source/ social network	not selected	not selected	not selected		not selected	other
13	not selected	not selected	Internet/online source/ social network	not selected	not selected	not selected	not selected	Radio/ Television	not selected
14	not selected	not selected	Internet/online source/ social network	Newspaper	not selected	not selected	Family, Friends and, Colleagues	Radio/ Television	not selected
15	not selected	not selected	Internet/online source/ social network	not selected	not selected	Organ donation promotion campaigns	not selected	Radio/ Television	not selected
16	not selected	not selected	Internet/online source/ social network	not selected	not selected	not selected	Family, Friends and, Colleagues	Radio/ Television	not selected
17	not selected	Health care facilities	Internet/online source/ social network	not selected	not selected	not selected	Family, Friends and, Colleagues	not selected	not selected
18	not selected	not selected	Internet/online source/ social network	not selected	not selected	not selected	Family, Friends and, Colleagues	Radio/ Television	not selected
19	not selected	not selected	Internet/online source/ social network	not selected	not selected	not selected	Family, Friends and, Colleagues	not selected	not selected
20	not selected	Health care facilities	Internet/online source/ social network	not selected	not selected	Organ donation promotion campaigns	not selected	Radio/ Television	not selected
21	not selected	not selected	Internet/online source/ social network	not selected	not selected	not selected	not selected	not selected	not selected
22	not selected	not selected	Internet/online source/ social network	not selected	not selected	Organ donation promotion campaigns	Family, Friends and, Colleagues	not selected	not selected
23	not selected	Health care facilities	Internet/online source/ social network	not selected	not selected	not selected	not selected	Radio/ Television	not selected
24	not selected	not selected	Internet/online source/ social network	Newspaper	Posters	Organ donation promotion campaigns	Family, Friends and, Colleagues	not selected	not selected
25	not selected	not selected	Internet/online source/ social network	not selected	not selected	Organ donation promotion campaigns	not selected	Radio/ Television	not selected
26	College	not selected	not selected	Newspaper	not selected	not selected	not selected	Radio/ Television	not selected
27	not selected	Health care facilities	Internet/online source/ social network	not selected	Posters	not selected	not selected	not selected	not selected
28	College	Health care facilities	Internet/online source/ social network	not selected	not selected	not selected	not selected	not selected	not selected
29	not selected	not selected	not selected	not selected	not selected	not selected	Family, Friends and, Colleagues	not selected	not selected
30	not selected	not selected	Internet/online source/ social network	not selected	not selected	Organ donation promotion campaigns	not selected	Radio/ Television	not selected
31	not selected	not selected	Internet/online source/ social network	not selected	not selected	Organ donation promotion campaigns	not selected	not selected	not selected
32	not selected	not selected	Internet/online source/ social network	not selected	not selected	not selected	not selected	not selected	not selected
33	not selected	not selected	Internet/online source/ social network	not selected	not selected	not selected	not selected	Radio/ Television	not selected
34	not selected	not selected	Internet/online source/ social network	not selected	not selected	not selected	not selected	not selected	not selected
35	not selected	not selected	Internet/online source/ social network	not selected	not selected	not selected	Family, Friends and, Colleagues	Radio/ Television	not selected
36	not selected	not selected	Internet/online source/ social network	Newspaper	not selected	not selected	not selected	not selected	not selected
37	not selected	not selected	Internet/online source/ social network	not selected	not selected	not selected	not selected	not selected	not selected
38	not selected	not selected	Internet/online source/ social network	not selected	not selected	not selected	not selected	not selected	not selected
39	not selected	Health care facilities	not selected	not selected	not selected	not selected	not selected	not selected	not selected
40	College	Health care facilities	Internet/online source/ social network	Newspaper	not selected	not selected	Family, Friends and, Colleagues	not selected	not selected
41	not selected	not selected	Internet/online source/ social network	not selected	not selected	not selected	Family, Friends and, Colleagues	not selected	not selected
42	not selected	not selected	Internet/online source/ social network	not selected	not selected	not selected	not selected	not selected	not selected
43	not selected	not selected	not selected	not selected	not selected	not selected	not selected	not selected	other
44	not selected	not selected	not selected	not selected	not selected	not selected	Family, Friends and, Colleagues	Radio/ Television	not selected
45	not selected	not selected	Internet/online source/ social network	not selected	not selected	Organ donation promotion campaigns	Family, Friends and, Colleagues	not selected	not selected
46	not selected	Health care facilities	Internet/online source/ social network	not selected	not selected	Organ donation promotion campaigns	not selected	not selected	not selected
47	College	not selected	not selected	not selected	not selected	not selected	not selected	not selected	not selected
48	not selected	not selected	Internet/online source/ social network	not selected	not selected	not selected	not selected	not selected	not selected
49	not selected	not selected	Internet/online source/ social network	not selected	Posters	Organ donation promotion campaigns	Family, Friends and, Colleagues	Radio/ Television	not selected
50	not selected	not selected	Internet/online source/ social network	not selected	not selected	not selected	not selected	not selected	not selected
51	not selected	not selected	Internet/online source/ social network	not selected	not selected	Organ donation promotion campaigns	not selected	Radio/ Television	not selected
52	not selected	Health care facilities	Internet/online source/ social network	not selected	not selected	not selected	Family, Friends and, Colleagues	Radio/ Television	not selected
53	not selected	Health care facilities	Internet/online source/ social network	Newspaper	Posters	not selected	not selected	Radio/ Television	not selected
54	not selected	not selected	Internet/online source/ social network	Newspaper	Posters	not selected	not selected	Radio/ Television	not selected
55	not selected	Health care facilities	Internet/online source/ social network	Newspaper	not selected	not selected	Family, Friends and, Colleagues	Radio/ Television	not selected
56	not selected	not selected	Internet/online source/ social network	not selected	not selected	Organ donation promotion campaigns	not selected	Radio/ Television	not selected
57	not selected	not selected	Internet/online source/ social network	not selected	not selected	not selected	not selected	not selected	not selected
58	not selected	not selected	Internet/online source/ social network	not selected	not selected	not selected	not selected	Radio/ Television	not selected
59	not selected	not selected	Internet/online source/ social network	not selected	not selected	not selected	not selected	Radio/ Television	not selected
60	not selected	not selected	Internet/online source/ social network	not selected	not selected	not selected	not selected	not selected	not selected
61	not selected	not selected	not selected	not selected	not selected	Organ donation promotion campaigns	not selected	Radio/ Television	not selected
62	College	not selected	not selected	not selected	not selected	not selected	not selected	not selected	not selected
63	not selected	not selected	Internet/online source/ social network	not selected	not selected	not selected	not selected	not selected	not selected
64	not selected	not selected	Internet/online source/ social network	Newspaper	Posters	Organ donation promotion campaigns	Family, Friends and, Colleagues	Radio/ Television	not selected
65	College	not selected	Internet/online source/ social network	not selected	not selected	not selected	Family, Friends and, Colleagues	not selected	not selected
66	College	Health care facilities	Internet/online source/ social network	Newspaper	Posters	Organ donation promotion campaigns	not selected	not selected	not selected
67	not selected	not selected	Internet/online source/ social network	not selected	not selected	Organ donation promotion campaigns	not selected	not selected	not selected
68	not selected	not selected	not selected	not selected	not selected	not selected	not selected	Radio/ Television	not selected
69	not selected	not selected	Internet/online source/ social network	not selected	not selected	not selected	not selected	not selected	not selected
70	not selected	Health care facilities	Internet/online source/ social network	not selected	Posters	not selected	Family, Friends and, Colleagues	Radio/ Television	not selected
71	not selected	not selected	not selected	not selected	not selected	not selected	Family, Friends and, Colleagues	Radio/ Television	not selected
72	not selected	not selected	not selected	not selected	not selected	not selected	not selected	not selected	other
73	not selected	not selected	Internet/online source/ social network	not selected	not selected	not selected	not selected	not selected	not selected
74	not selected	not selected	Internet/online source/ social network	not selected	not selected	not selected	not selected	not selected	not selected
75	not selected	not selected	Internet/online source/ social network	not selected	not selected	not selected	Family, Friends and, Colleagues	Radio/ Television	not selected
76	not selected	Health care facilities	not selected	not selected	not selected	not selected	not selected	not selected	not selected
77	College	Health care facilities	Internet/online source/ social network	not selected	not selected	Organ donation promotion campaigns	not selected	not selected	not selected
78	not selected	not selected	Internet/online source/ social network	not selected	not selected	not selected	not selected	not selected	not selected
79	not selected	not selected	Internet/online source/ social network	not selected	not selected	not selected	not selected	not selected	not selected
80	not selected	not selected	not selected	not selected	not selected	not selected	Family, Friends and, Colleagues	not selected	not selected
81	not selected	not selected	Internet/online source/ social network	not selected	not selected	not selected	not selected	not selected	not selected
82	not selected	not selected	not selected	not selected	not selected	not selected	Family, Friends and, Colleagues	not selected	not selected
83	College	not selected	Internet/online source/ social network	not selected	not selected	not selected	not selected	not selected	not selected
84	not selected	not selected	Internet/online source/ social network	not selected	not selected	Organ donation promotion campaigns	Family, Friends and, Colleagues	not selected	not selected
85	College	not selected	Internet/online source/ social network	not selected	not selected	not selected	not selected	not selected	not selected
86	not selected	not selected	Internet/online source/ social network	not selected	not selected	not selected	not selected	not selected	not selected
87	not selected	not selected	Internet/online source/ social network	not selected	not selected	not selected	not selected	not selected	not selected
88	College	Health care facilities	Internet/online source/ social network	Newspaper	Posters	Organ donation promotion campaigns	Family, Friends and, Colleagues	Radio/ Television	other
89	not selected	Health care facilities	Internet/online source/ social network	not selected	not selected	not selected	not selected	Radio/ Television	not selected
90	College	not selected	Internet/online source/ social network	not selected	not selected	not selected	not selected	not selected	not selected
91	not selected	Health care facilities	Internet/online source/ social network	not selected	not selected	not selected	Family, Friends and, Colleagues	not selected	not selected
92	not selected	not selected	Internet/online source/ social network	not selected	not selected	not selected	Family, Friends and, Colleagues	not selected	not selected
93	not selected	not selected	Internet/online source/ social network	not selected	not selected	not selected	not selected	not selected	not selected
94	not selected	not selected	Internet/online source/ social network	not selected	not selected	Organ donation promotion campaigns	Family, Friends and, Colleagues	not selected	not selected
95	College	not selected	Internet/online source/ social network	not selected	not selected	Organ donation promotion campaigns	Family, Friends and, Colleagues	Radio/ Television	not selected
96	not selected	not selected	Internet/online source/ social network	not selected	not selected	Organ donation promotion campaigns	not selected	not selected	not selected
97	not selected	not selected	not selected	not selected	not selected	not selected	Family, Friends and, Colleagues	not selected	not selected
98	not selected	not selected	Internet/online source/ social network	not selected	not selected	not selected	not selected	not selected	not selected
99	College	not selected	Internet/online source/ social network	not selected	not selected	not selected	not selected	not selected	not selected
100	not selected	not selected	Internet/online source/ social network	not selected	not selected	not selected	not selected	not selected	not selected
101	College	Health care facilities	Internet/online source/ social network	not selected	not selected	not selected	Family, Friends and, Colleagues	Radio/ Television	not selected
102	not selected	not selected	Internet/online source/ social network	not selected	not selected	not selected	not selected	not selected	not selected
103	not selected	not selected	Internet/online source/ social network	Newspaper	Posters	Organ donation promotion campaigns	Family, Friends and, Colleagues	not selected	not selected
104	not selected	Health care facilities	Internet/online source/ social network	not selected	Posters	Organ donation promotion campaigns	Family, Friends and, Colleagues	Radio/ Television	not selected
105	College	not selected	not selected	not selected	not selected	not selected	not selected	not selected	not selected
106	not selected	not selected	Internet/online source/ social network	not selected	not selected	not selected	not selected	not selected	not selected
107	not selected	not selected	Internet/online source/ social network	not selected	not selected	not selected	Family, Friends and, Colleagues	Radio/ Television	not selected
108	not selected	Health care facilities	Internet/online source/ social network	not selected	not selected	not selected	Family, Friends and, Colleagues	Radio/ Television	not selected
109	not selected	not selected	Internet/online source/ social network	not selected	Posters	Organ donation promotion campaigns	not selected	Radio/ Television	not selected
110	College	not selected	Internet/online source/ social network	not selected	not selected	not selected	not selected	not selected	not selected
111	not selected	not selected	Internet/online source/ social network	not selected	not selected	not selected	Family, Friends and, Colleagues	Radio/ Television	not selected
112	not selected	not selected	Internet/online source/ social network	not selected	Posters	not selected	not selected	not selected	not selected
113	College	not selected	not selected	not selected	not selected	not selected	not selected	not selected	not selected
114	not selected	not selected	Internet/online source/ social network	not selected	not selected	not selected	not selected	Radio/ Television	not selected
115	College	Health care facilities	Internet/online source/ social network	Newspaper	not selected	Organ donation promotion campaigns	not selected	not selected	not selected
116	College	not selected	not selected	not selected	not selected	not selected	not selected	not selected	not selected
117	College	not selected	Internet/online source/ social network	not selected	not selected	not selected	not selected	not selected	not selected
118	not selected	not selected	Internet/online source/ social network	not selected	Posters	not selected	Family, Friends and, Colleagues	Radio/ Television	not selected
119	not selected	not selected	Internet/online source/ social network	not selected	not selected	not selected	not selected	not selected	not selected
120	not selected	not selected	Internet/online source/ social network	not selected	not selected	not selected	not selected	not selected	not selected
121	College	not selected	Internet/online source/ social network	not selected	Posters	Organ donation promotion campaigns	Family, Friends and, Colleagues	not selected	not selected
122	not selected	Health care facilities	Internet/online source/ social network	not selected	not selected	not selected	not selected	not selected	not selected
123	not selected	not selected	not selected	not selected	not selected	not selected	not selected	not selected	other
124	not selected	not selected	Internet/online source/ social network	not selected	not selected	not selected	not selected	not selected	not selected
125	not selected	Health care facilities	Internet/online source/ social network	not selected	Posters	Organ donation promotion campaigns	not selected	not selected	not selected
126	College	not selected	not selected	Newspaper	not selected	Organ donation promotion campaigns	Family, Friends and, Colleagues	not selected	not selected
127	not selected	Health care facilities	Internet/online source/ social network	not selected	not selected	not selected	Family, Friends and, Colleagues	not selected	not selected
128	College	not selected	Internet/online source/ social network	not selected	not selected	not selected	Family, Friends and, Colleagues	not selected	not selected
129	College	not selected	Internet/online source/ social network	not selected	not selected	not selected	not selected	not selected	not selected
130	College	Health care facilities	Internet/online source/ social network	not selected	not selected	Organ donation promotion campaigns	Family, Friends and, Colleagues	Radio/ Television	not selected
131	College	Health care facilities	Internet/online source/ social network	not selected	not selected	not selected	not selected	not selected	not selected
132	not selected	not selected	Internet/online source/ social network	not selected	not selected	not selected	not selected	not selected	not selected
133	College	Health care facilities	Internet/online source/ social network	not selected	not selected	Organ donation promotion campaigns	Family, Friends and, Colleagues	Radio/ Television	not selected
134	not selected	not selected	not selected	not selected	not selected	not selected	Family, Friends and, Colleagues	not selected	not selected
135	College	not selected	Internet/online source/ social network	not selected	not selected	Organ donation promotion campaigns	not selected	not selected	not selected
136	not selected	not selected	Internet/online source/ social network	not selected	not selected	not selected	not selected	not selected	not selected
137	not selected	not selected	Internet/online source/ social network	not selected	Posters	not selected	Family, Friends and, Colleagues	Radio/ Television	not selected
138	not selected	not selected	Internet/online source/ social network	not selected	not selected	Organ donation promotion campaigns	not selected	not selected	not selected
139	College	Health care facilities	Internet/online source/ social network	not selected	not selected	Organ donation promotion campaigns	not selected	not selected	not selected
140	College	not selected	Internet/online source/ social network	Newspaper	not selected	Organ donation promotion campaigns	not selected	Radio/ Television	not selected
141	not selected	not selected	Internet/online source/ social network	not selected	not selected	not selected	not selected	not selected	not selected
142	not selected	not selected	Internet/online source/ social network	not selected	not selected	not selected	Family, Friends and, Colleagues	not selected	not selected
143	College	not selected	Internet/online source/ social network	Newspaper	not selected	not selected	Family, Friends and, Colleagues	Radio/ Television	not selected
144	College	Health care facilities	Internet/online source/ social network	Newspaper	Posters	Organ donation promotion campaigns	Family, Friends and, Colleagues	Radio/ Television	other
145	not selected	not selected	Internet/online source/ social network	Newspaper	not selected	not selected	not selected	not selected	not selected
146	not selected	Health care facilities	Internet/online source/ social network	not selected	not selected	Organ donation promotion campaigns	not selected	not selected	not selected
147	College	not selected	Internet/online source/ social network	not selected	not selected	Organ donation promotion campaigns	not selected	not selected	not selected
148	not selected	not selected	Internet/online source/ social network	not selected	not selected	not selected	Family, Friends and, Colleagues	not selected	not selected
149	not selected	not selected	Internet/online source/ social network	not selected	not selected	not selected	not selected	not selected	not selected
150	not selected	Health care facilities	Internet/online source/ social network	not selected	not selected	Organ donation promotion campaigns	not selected	Radio/ Television	not selected
151	not selected	not selected	Internet/online source/ social network	Newspaper	not selected	Organ donation promotion campaigns	Family, Friends and, Colleagues	not selected	not selected
152	College	not selected	not selected	not selected	not selected	not selected	not selected	not selected	not selected
153	not selected	not selected	Internet/online source/ social network	not selected	not selected	not selected	Family, Friends and, Colleagues	not selected	not selected
154	not selected	not selected	Internet/online source/ social network	not selected	not selected	not selected	not selected	not selected	not selected
155	not selected	not selected	not selected	not selected	not selected	not selected	not selected	not selected	other
156	not selected	not selected	Internet/online source/ social network	not selected	not selected	not selected	not selected	not selected	not selected
157	not selected	not selected	Internet/online source/ social network	not selected	not selected	not selected	not selected	not selected	not selected
158	not selected	not selected	Internet/online source/ social network	Newspaper	Posters	Organ donation promotion campaigns	not selected	not selected	not selected
159	College	not selected	Internet/online source/ social network	not selected	not selected	not selected	Family, Friends and, Colleagues	not selected	not selected
160	not selected	Health care facilities	Internet/online source/ social network	not selected	not selected	Organ donation promotion campaigns	not selected	Radio/ Television	not selected
161	not selected	not selected	Internet/online source/ social network	not selected	not selected	not selected	not selected	Radio/ Television	not selected
162	not selected	not selected	not selected	not selected	not selected	Organ donation promotion campaigns	not selected	Radio/ Television	not selected
163	not selected	not selected	Internet/online source/ social network	not selected	not selected	not selected	not selected	not selected	not selected
164	not selected	not selected	Internet/online source/ social network	not selected	not selected	Organ donation promotion campaigns	not selected	not selected	not selected
165	not selected	Health care facilities	Internet/online source/ social network	not selected	Posters	Organ donation promotion campaigns	Family, Friends and, Colleagues	Radio/ Television	not selected
166	not selected	not selected	Internet/online source/ social network	not selected	not selected	not selected	not selected	not selected	not selected
167	not selected	Health care facilities	Internet/online source/ social network	Newspaper	Posters	Organ donation promotion campaigns	not selected	not selected	not selected
168	not selected	not selected	Internet/online source/ social network	not selected	not selected	not selected	not selected	Radio/ Television	not selected
169	not selected	not selected	Internet/online source/ social network	not selected	Posters	Organ donation promotion campaigns	Family, Friends and, Colleagues	Radio/ Television	not selected
170	not selected	not selected	Internet/online source/ social network	not selected	not selected	not selected	Family, Friends and, Colleagues	Radio/ Television	not selected
171	not selected	not selected	Internet/online source/ social network	not selected	not selected	not selected	Family, Friends and, Colleagues	not selected	not selected
172	not selected	not selected	Internet/online source/ social network	not selected	not selected	not selected	Family, Friends and, Colleagues	not selected	not selected
173	not selected	not selected	not selected	not selected	not selected	not selected	not selected	Radio/ Television	not selected
174	College	Health care facilities	Internet/online source/ social network	not selected	not selected	Organ donation promotion campaigns	Family, Friends and, Colleagues	not selected	not selected
175	not selected	not selected	Internet/online source/ social network	not selected	not selected	Organ donation promotion campaigns	not selected	not selected	not selected
176	not selected	not selected	Internet/online source/ social network	not selected	not selected	not selected	not selected	not selected	not selected
177	not selected	Health care facilities	Internet/online source/ social network	not selected	not selected	not selected	not selected	not selected	not selected
178	not selected	not selected	Internet/online source/ social network	not selected	not selected	not selected	not selected	not selected	not selected
179	not selected	not selected	Internet/online source/ social network	not selected	not selected	not selected	not selected	not selected	not selected
180	not selected	not selected	Internet/online source/ social network	not selected	not selected	not selected	not selected	not selected	not selected
181	not selected	Health care facilities	Internet/online source/ social network	not selected	Posters	Organ donation promotion campaigns	Family, Friends and, Colleagues	not selected	not selected
182	not selected	not selected	Internet/online source/ social network	not selected	not selected	not selected	not selected	not selected	not selected
183	not selected	not selected	Internet/online source/ social network	not selected	not selected	not selected	not selected	not selected	not selected
184	College	not selected	Internet/online source/ social network	not selected	not selected	not selected	Family, Friends and, Colleagues	not selected	not selected
185	not selected	not selected	Internet/online source/ social network	not selected	not selected	not selected	Family, Friends and, Colleagues	not selected	not selected
186	not selected	Health care facilities	Internet/online source/ social network	not selected	not selected	Organ donation promotion campaigns	not selected	Radio/ Television	not selected
187	College	not selected	Internet/online source/ social network	not selected	Posters	not selected	Family, Friends and, Colleagues	Radio/ Television	not selected
188	not selected	not selected	not selected	not selected	not selected	not selected	Family, Friends and, Colleagues	not selected	not selected
189	not selected	not selected	Internet/online source/ social network	not selected	not selected	Organ donation promotion campaigns	not selected	not selected	not selected
190	not selected	not selected	not selected	not selected	not selected	not selected	not selected	Radio/ Television	not selected
191	not selected	not selected	Internet/online source/ social network	not selected	not selected	not selected	not selected	not selected	not selected
192	College	Health care facilities	Internet/online source/ social network	not selected	not selected	not selected	not selected	not selected	not selected
193	not selected	not selected	Internet/online source/ social network	not selected	not selected	not selected	not selected	not selected	not selected
194	not selected	not selected	Internet/online source/ social network	not selected	not selected	not selected	Family, Friends and, Colleagues	not selected	not selected
195	not selected	Health care facilities	Internet/online source/ social network	not selected	not selected	not selected	not selected	not selected	not selected
196	not selected	not selected	Internet/online source/ social network	not selected	not selected	Organ donation promotion campaigns	not selected	Radio/ Television	not selected
197	not selected	not selected	Internet/online source/ social network	not selected	not selected	Organ donation promotion campaigns	not selected	not selected	not selected
198	not selected	not selected	Internet/online source/ social network	not selected	not selected	not selected	not selected	not selected	not selected
199	not selected	not selected	Internet/online source/ social network	not selected	not selected	not selected	not selected	not selected	not selected
200	not selected	not selected	Internet/online source/ social network	not selected	not selected	Organ donation promotion campaigns	not selected	not selected	not selected
201	not selected	not selected	Internet/online source/ social network	not selected	not selected	not selected	not selected	not selected	not selected
202	College	not selected	Internet/online source/ social network	not selected	Posters	not selected	Family, Friends and, Colleagues	not selected	not selected
203	not selected	not selected	Internet/online source/ social network	not selected	not selected	not selected	not selected	not selected	not selected
204	not selected	not selected	Internet/online source/ social network	not selected	not selected	not selected	Family, Friends and, Colleagues	not selected	other
205	not selected	not selected	Internet/online source/ social network	not selected	not selected	not selected	not selected	Radio/ Television	not selected
206	not selected	not selected	Internet/online source/ social network	not selected	Posters	not selected	not selected	Radio/ Television	not selected
207	not selected	not selected	Internet/online source/ social network	not selected	not selected	not selected	not selected	Radio/ Television	not selected
208	College	not selected	not selected	not selected	not selected	not selected	not selected	not selected	not selected
209	not selected	not selected	not selected	not selected	not selected	not selected	Family, Friends and, Colleagues	not selected	not selected
210	not selected	not selected	Internet/online source/ social network	not selected	not selected	not selected	not selected	not selected	not selected
211	not selected	not selected	Internet/online source/ social network	not selected	not selected	not selected	not selected	not selected	not selected
212	not selected	Health care facilities	Internet/online source/ social network	not selected	not selected	not selected	not selected	not selected	not selected
213	not selected	Health care facilities	Internet/online source/ social network	Newspaper	Posters	Organ donation promotion campaigns	Family, Friends and, Colleagues	Radio/ Television	not selected
214	not selected	not selected	Internet/online source/ social network	not selected	not selected	not selected	Family, Friends and, Colleagues	not selected	not selected
215	not selected	not selected	Internet/online source/ social network	not selected	not selected	not selected	not selected	not selected	not selected
216	not selected	Health care facilities	Internet/online source/ social network	not selected	not selected	not selected	Family, Friends and, Colleagues	not selected	not selected
217	not selected	not selected	Internet/online source/ social network	not selected	not selected	not selected	not selected	Radio/ Television	not selected
218	not selected	Health care facilities	Internet/online source/ social network	not selected	not selected	Organ donation promotion campaigns	Family, Friends and, Colleagues	Radio/ Television	not selected
219	College	not selected	not selected	not selected	Posters	not selected	not selected	Radio/ Television	not selected
220	College	not selected	not selected	not selected	not selected	not selected	not selected	not selected	not selected
221	College	not selected	Internet/online source/ social network	not selected	not selected	not selected	not selected	not selected	not selected
222	not selected	not selected	not selected	not selected	Posters	not selected	not selected	not selected	not selected
223	College	not selected	Internet/online source/ social network	not selected	not selected	Organ donation promotion campaigns	not selected	not selected	not selected
224	College	not selected	not selected	not selected	not selected	not selected	not selected	not selected	not selected
225	not selected	not selected	Internet/online source/ social network	not selected	Posters	Organ donation promotion campaigns	not selected	not selected	not selected
226	not selected	not selected	Internet/online source/ social network	not selected	not selected	not selected	not selected	not selected	not selected
227	College	Health care facilities	Internet/online source/ social network	not selected	not selected	not selected	Family, Friends and, Colleagues	not selected	not selected
228	College	not selected	Internet/online source/ social network	Newspaper	not selected	not selected	Family, Friends and, Colleagues	Radio/ Television	not selected
229	not selected	not selected	not selected	not selected	not selected	not selected	Family, Friends and, Colleagues	not selected	not selected
230	College	Health care facilities	Internet/online source/ social network	Newspaper	Posters	Organ donation promotion campaigns	Family, Friends and, Colleagues	Radio/ Television	other
231	College	not selected	Internet/online source/ social network	not selected	not selected	Organ donation promotion campaigns	not selected	Radio/ Television	not selected
232	not selected	not selected	Internet/online source/ social network	not selected	not selected	not selected	not selected	not selected	not selected
233	College	not selected	Internet/online source/ social network	not selected	not selected	Organ donation promotion campaigns	not selected	not selected	not selected
234	College	not selected	Internet/online source/ social network	not selected	not selected	not selected	Family, Friends and, Colleagues	not selected	not selected
235	not selected	not selected	Internet/online source/ social network	not selected	Posters	Organ donation promotion campaigns	Family, Friends and, Colleagues	not selected	not selected
236	not selected	not selected	not selected	not selected	not selected	not selected	Family, Friends and, Colleagues	not selected	not selected
237	not selected	Health care facilities	Internet/online source/ social network	Newspaper	not selected	Organ donation promotion campaigns	Family, Friends and, Colleagues	not selected	not selected
238	not selected	not selected	Internet/online source/ social network	not selected	not selected	not selected	not selected	not selected	not selected
239	not selected	not selected	not selected	not selected	not selected	not selected	Family, Friends and, Colleagues	Radio/ Television	not selected
240	College	Health care facilities	Internet/online source/ social network	not selected	not selected	not selected	Family, Friends and, Colleagues	not selected	not selected
241	not selected	Health care facilities	Internet/online source/ social network	not selected	Posters	not selected	Family, Friends and, Colleagues	not selected	not selected
242	not selected	not selected	Internet/online source/ social network	not selected	not selected	not selected	not selected	not selected	not selected
243	not selected	not selected	not selected	Newspaper	not selected	not selected	not selected	not selected	not selected
244	College	Health care facilities	Internet/online source/ social network	not selected	Posters	Organ donation promotion campaigns	Family, Friends and, Colleagues	Radio/ Television	not selected
245	College	not selected	Internet/online source/ social network	Newspaper	not selected	not selected	Family, Friends and, Colleagues	Radio/ Television	not selected
246	not selected	not selected	Internet/online source/ social network	not selected	not selected	Organ donation promotion campaigns	Family, Friends and, Colleagues	Radio/ Television	not selected
247	not selected	not selected	Internet/online source/ social network	not selected	not selected	not selected	not selected	not selected	not selected
248	not selected	not selected	Internet/online source/ social network	not selected	not selected	not selected	not selected	not selected	not selected
249	not selected	not selected	Internet/online source/ social network	not selected	not selected	not selected	not selected	Radio/ Television	not selected
250	not selected	Health care facilities	Internet/online source/ social network	not selected	Posters	not selected	not selected	Radio/ Television	not selected
251	not selected	not selected	Internet/online source/ social network	not selected	not selected	not selected	Family, Friends and, Colleagues	not selected	not selected
252	not selected	not selected	Internet/online source/ social network	not selected	not selected	not selected	not selected	not selected	not selected
253	College	Health care facilities	Internet/online source/ social network	not selected	Posters	not selected	not selected	not selected	not selected
254	College	not selected	Internet/online source/ social network	not selected	not selected	not selected	not selected	not selected	not selected
255	not selected	not selected	Internet/online source/ social network	not selected	not selected	not selected	Family, Friends and, Colleagues	not selected	not selected
256	not selected	Health care facilities	not selected	not selected	not selected	not selected	not selected	Radio/ Television	not selected
257	not selected	not selected	Internet/online source/ social network	not selected	not selected	not selected	not selected	not selected	not selected
258	not selected	not selected	Internet/online source/ social network	not selected	not selected	not selected	Family, Friends and, Colleagues	not selected	not selected
259	not selected	not selected	Internet/online source/ social network	not selected	not selected	not selected	Family, Friends and, Colleagues	not selected	not selected
260	not selected	not selected	Internet/online source/ social network	not selected	not selected	not selected	Family, Friends and, Colleagues	not selected	not selected
261	College	not selected	Internet/online source/ social network	not selected	not selected	Organ donation promotion campaigns	not selected	not selected	not selected
262	not selected	not selected	Internet/online source/ social network	not selected	not selected	Organ donation promotion campaigns	not selected	Radio/ Television	not selected
263	not selected	not selected	Internet/online source/ social network	not selected	not selected	not selected	not selected	not selected	not selected
264	not selected	not selected	Internet/online source/ social network	not selected	not selected	not selected	not selected	not selected	not selected
265	College	not selected	not selected	not selected	not selected	not selected	not selected	not selected	not selected
266	not selected	not selected	not selected	not selected	not selected	not selected	Family, Friends and, Colleagues	Radio/ Television	not selected
267	College	not selected	not selected	not selected	not selected	not selected	not selected	not selected	not selected
268	College	Health care facilities	Internet/online source/ social network	not selected	not selected	Organ donation promotion campaigns	Family, Friends and, Colleagues	Radio/ Television	not selected
269	not selected	not selected	not selected	not selected	not selected	not selected	not selected	Radio/ Television	not selected
270	not selected	not selected	not selected	not selected	Posters	not selected	not selected	not selected	not selected
271	not selected	not selected	not selected	not selected	not selected	not selected	not selected	not selected	other
272	not selected	not selected	Internet/online source/ social network	not selected	not selected	not selected	not selected	not selected	not selected
273	not selected	Health care facilities	Internet/online source/ social network	Newspaper	not selected	not selected	not selected	not selected	not selected
274	not selected	not selected	Internet/online source/ social network	not selected	not selected	not selected	not selected	not selected	not selected
275	not selected	not selected	Internet/online source/ social network	not selected	not selected	not selected	Family, Friends and, Colleagues	not selected	not selected
276	not selected	Health care facilities	Internet/online source/ social network	not selected	Posters	Organ donation promotion campaigns	not selected	not selected	not selected
277	not selected	not selected	Internet/online source/ social network	not selected	not selected	not selected	Family, Friends and, Colleagues	not selected	not selected
278	not selected	not selected	Internet/online source/ social network	not selected	not selected	not selected	not selected	not selected	not selected
279	not selected	not selected	Internet/online source/ social network	not selected	not selected	not selected	not selected	not selected	not selected
280	not selected	not selected	Internet/online source/ social network	not selected	not selected	not selected	not selected	Radio/ Television	not selected
281	not selected	not selected	Internet/online source/ social network	not selected	not selected	not selected	not selected	Radio/ Television	not selected
282	not selected	not selected	Internet/online source/ social network	not selected	not selected	not selected	Family, Friends and, Colleagues	not selected	not selected
283	not selected	not selected	Internet/online source/ social network	not selected	not selected	not selected	not selected	not selected	not selected
284	not selected	not selected	Internet/online source/ social network	not selected	not selected	not selected	not selected	not selected	not selected
285	not selected	not selected	Internet/online source/ social network	not selected	not selected	not selected	not selected	not selected	not selected
286	not selected	Health care facilities	Internet/online source/ social network	Newspaper	not selected	not selected	not selected	not selected	not selected
287	not selected	not selected	Internet/online source/ social network	not selected	not selected	not selected	not selected	not selected	not selected
288	not selected	not selected	Internet/online source/ social network	not selected	not selected	not selected	not selected	not selected	not selected
289	not selected	not selected	Internet/online source/ social network	not selected	not selected	not selected	not selected	not selected	not selected
290	not selected	not selected	not selected	not selected	not selected	not selected	not selected	not selected	other
291	not selected	not selected	Internet/online source/ social network	not selected	not selected	not selected	not selected	not selected	not selected
292	College	not selected	Internet/online source/ social network	not selected	not selected	Organ donation promotion campaigns	not selected	not selected	not selected
293	College	not selected	Internet/online source/ social network	not selected	not selected	Organ donation promotion campaigns	not selected	not selected	not selected
294	College	not selected	Internet/online source/ social network	not selected	not selected	Organ donation promotion campaigns	not selected	not selected	not selected
295	not selected	not selected	not selected	not selected	not selected	not selected	not selected	Radio/ Television	not selected
296	College	not selected	Internet/online source/ social network	not selected	not selected	not selected	not selected	not selected	not selected
297	College	not selected	Internet/online source/ social network	not selected	not selected	not selected	not selected	not selected	not selected
298	not selected	not selected	Internet/online source/ social network	not selected	not selected	not selected	not selected	Radio/ Television	not selected
299	not selected	not selected	Internet/online source/ social network	Newspaper	not selected	Organ donation promotion campaigns	not selected	Radio/ Television	not selected
300	not selected	Health care facilities	Internet/online source/ social network	not selected	not selected	Organ donation promotion campaigns	not selected	not selected	not selected
301	not selected	not selected	not selected	not selected	not selected	Organ donation promotion campaigns	not selected	not selected	not selected
302	not selected	not selected	Internet/online source/ social network	not selected	not selected	not selected	Family, Friends and, Colleagues	not selected	other
303	not selected	not selected	Internet/online source/ social network	Newspaper	not selected	Organ donation promotion campaigns	not selected	not selected	not selected
304	not selected	not selected	Internet/online source/ social network	not selected	not selected	not selected	not selected	not selected	not selected
305	not selected	not selected	Internet/online source/ social network	not selected	not selected	not selected	not selected	not selected	not selected
306	not selected	not selected	Internet/online source/ social network	not selected	not selected	not selected	Family, Friends and, Colleagues	not selected	not selected
307	not selected	not selected	Internet/online source/ social network	not selected	not selected	not selected	not selected	not selected	not selected
308	not selected	not selected	Internet/online source/ social network	not selected	not selected	Organ donation promotion campaigns	not selected	not selected	not selected
309	not selected	not selected	not selected	not selected	not selected	not selected	Family, Friends and, Colleagues	Radio/ Television	not selected
310	College	not selected	Internet/online source/ social network	Newspaper	not selected	not selected	Family, Friends and, Colleagues	not selected	not selected
311	not selected	not selected	Internet/online source/ social network	Newspaper	Posters	Organ donation promotion campaigns	Family, Friends and, Colleagues	not selected	not selected
312	not selected	not selected	not selected	Newspaper	not selected	not selected	not selected	not selected	not selected
313	not selected	Health care facilities	Internet/online source/ social network	not selected	not selected	not selected	not selected	not selected	not selected
314	not selected	not selected	Internet/online source/ social network	not selected	not selected	not selected	not selected	not selected	not selected
315	not selected	not selected	Internet/online source/ social network	not selected	not selected	not selected	not selected	not selected	not selected
316	not selected	not selected	Internet/online source/ social network	Newspaper	not selected	not selected	not selected	not selected	not selected
317	not selected	Health care facilities	Internet/online source/ social network	not selected	not selected	Organ donation promotion campaigns	not selected	not selected	not selected
318	not selected	not selected	Internet/online source/ social network	not selected	not selected	not selected	not selected	Radio/ Television	not selected
319	College	not selected	Internet/online source/ social network	Newspaper	Posters	not selected	not selected	Radio/ Television	not selected
320	not selected	not selected	Internet/online source/ social network	not selected	not selected	not selected	not selected	Radio/ Television	not selected
321	not selected	not selected	Internet/online source/ social network	not selected	Posters	Organ donation promotion campaigns	not selected	Radio/ Television	not selected
322	not selected	not selected	Internet/online source/ social network	not selected	not selected	not selected	not selected	not selected	not selected
323	not selected	not selected	Internet/online source/ social network	not selected	not selected	Organ donation promotion campaigns	Family, Friends and, Colleagues	not selected	not selected
324	not selected	not selected	Internet/online source/ social network	not selected	not selected	not selected	not selected	not selected	not selected
325	not selected	not selected	Internet/online source/ social network	not selected	not selected	not selected	not selected	not selected	not selected
326	not selected	not selected	not selected	not selected	not selected	not selected	not selected	Radio/ Television	not selected
327	not selected	not selected	Internet/online source/ social network	not selected	not selected	not selected	not selected	Radio/ Television	not selected
328	not selected	not selected	Internet/online source/ social network	Newspaper	Posters	not selected	Family, Friends and, Colleagues	Radio/ Television	not selected
329	not selected	Health care facilities	Internet/online source/ social network	not selected	not selected	not selected	Family, Friends and, Colleagues	Radio/ Television	not selected
330	not selected	not selected	Internet/online source/ social network	not selected	not selected	not selected	not selected	not selected	not selected
331	College	not selected	Internet/online source/ social network	not selected	not selected	not selected	Family, Friends and, Colleagues	not selected	not selected
332	College	not selected	Internet/online source/ social network	not selected	not selected	not selected	Family, Friends and, Colleagues	not selected	not selected
333	not selected	not selected	Internet/online source/ social network	not selected	not selected	not selected	not selected	not selected	not selected
334	not selected	not selected	Internet/online source/ social network	not selected	not selected	not selected	not selected	not selected	not selected
335	College	Health care facilities	not selected	not selected	not selected	not selected	not selected	not selected	not selected
336	not selected	not selected	Internet/online source/ social network	not selected	not selected	Organ donation promotion campaigns	not selected	not selected	not selected
337	not selected	Health care facilities	not selected	not selected	not selected	not selected	not selected	not selected	not selected
338	College	not selected	not selected	not selected	not selected	not selected	not selected	not selected	not selected
339	College	not selected	Internet/online source/ social network	not selected	not selected	not selected	not selected	not selected	not selected
340	College	not selected	Internet/online source/ social network	not selected	not selected	not selected	not selected	not selected	not selected
341	College	not selected	Internet/online source/ social network	not selected	not selected	not selected	not selected	not selected	not selected
342	not selected	not selected	Internet/online source/ social network	not selected	not selected	not selected	not selected	not selected	not selected
343	College	Health care facilities	Internet/online source/ social network	Newspaper	Posters	Organ donation promotion campaigns	Family, Friends and, Colleagues	Radio/ Television	other
344	College	not selected	Internet/online source/ social network	not selected	not selected	not selected	not selected	not selected	not selected
345	not selected	not selected	not selected	not selected	not selected	not selected	not selected	Radio/ Television	not selected
346	not selected	not selected	not selected	not selected	not selected	Organ donation promotion campaigns	Family, Friends and, Colleagues	not selected	not selected
347	not selected	not selected	Internet/online source/ social network	not selected	not selected	not selected	not selected	not selected	not selected
348	College	not selected	Internet/online source/ social network	not selected	not selected	not selected	Family, Friends and, Colleagues	not selected	not selected
349	College	not selected	not selected	not selected	not selected	not selected	not selected	not selected	not selected
350	not selected	not selected	Internet/online source/ social network	not selected	not selected	Organ donation promotion campaigns	not selected	not selected	not selected
351	College	not selected	Internet/online source/ social network	not selected	not selected	Organ donation promotion campaigns	Family, Friends and, Colleagues	not selected	not selected
352	not selected	not selected	not selected	not selected	not selected	not selected	not selected	Radio/ Television	not selected
353	College	Health care facilities	Internet/online source/ social network	not selected	not selected	Organ donation promotion campaigns	not selected	Radio/ Television	not selected
354	not selected	not selected	Internet/online source/ social network	Newspaper	Posters	Organ donation promotion campaigns	Family, Friends and, Colleagues	not selected	not selected
355	not selected	not selected	Internet/online source/ social network	not selected	not selected	not selected	not selected	not selected	not selected
356	College	not selected	not selected	not selected	not selected	not selected	not selected	not selected	not selected
357	not selected	not selected	Internet/online source/ social network	not selected	not selected	not selected	not selected	not selected	not selected
358	not selected	not selected	Internet/online source/ social network	not selected	not selected	not selected	not selected	not selected	not selected
359	not selected	Health care facilities	Internet/online source/ social network	not selected	Posters	not selected	not selected	Radio/ Television	not selected
360	College	not selected	Internet/online source/ social network	not selected	Posters	not selected	Family, Friends and, Colleagues	not selected	not selected
361	not selected	not selected	Internet/online source/ social network	not selected	not selected	not selected	not selected	not selected	other
362	not selected	not selected	Internet/online source/ social network	not selected	not selected	not selected	not selected	not selected	not selected
363	not selected	not selected	Internet/online source/ social network	Newspaper	Posters	Organ donation promotion campaigns	Family, Friends and, Colleagues	Radio/ Television	not selected
364	not selected	Health care facilities	Internet/online source/ social network	not selected	not selected	not selected	Family, Friends and, Colleagues	not selected	not selected
365	College	not selected	Internet/online source/ social network	not selected	not selected	not selected	not selected	Radio/ Television	not selected
366	not selected	not selected	Internet/online source/ social network	not selected	not selected	Organ donation promotion campaigns	not selected	not selected	not selected
367	College	not selected	Internet/online source/ social network	not selected	not selected	not selected	not selected	not selected	not selected
368	College	not selected	Internet/online source/ social network	not selected	Posters	not selected	not selected	not selected	not selected
369	not selected	not selected	not selected	not selected	not selected	not selected	not selected	Radio/ Television	not selected
370	not selected	not selected	Internet/online source/ social network	not selected	not selected	not selected	not selected	not selected	not selected
371	not selected	not selected	Internet/online source/ social network	not selected	not selected	not selected	Family, Friends and, Colleagues	not selected	not selected
372	not selected	not selected	Internet/online source/ social network	not selected	not selected	Organ donation promotion campaigns	Family, Friends and, Colleagues	Radio/ Television	not selected
373	not selected	not selected	Internet/online source/ social network	not selected	not selected	not selected	not selected	not selected	not selected
374	not selected	not selected	Internet/online source/ social network	not selected	not selected	not selected	Family, Friends and, Colleagues	Radio/ Television	not selected
375	not selected	not selected	Internet/online source/ social network	not selected	not selected	not selected	not selected	not selected	not selected
376	not selected	Health care facilities	Internet/online source/ social network	not selected	not selected	Organ donation promotion campaigns	Family, Friends and, Colleagues	Radio/ Television	not selected
377	not selected	not selected	Internet/online source/ social network	not selected	not selected	not selected	not selected	not selected	not selected
378	not selected	not selected	Internet/online source/ social network	not selected	not selected	not selected	Family, Friends and, Colleagues	Radio/ Television	not selected
379	College	Health care facilities	Internet/online source/ social network	not selected	not selected	Organ donation promotion campaigns	Family, Friends and, Colleagues	Radio/ Television	not selected
380	College	not selected	not selected	not selected	not selected	not selected	not selected	Radio/ Television	not selected
381	not selected	not selected	Internet/online source/ social network	not selected	not selected	not selected	not selected	not selected	not selected
382	not selected	Health care facilities	not selected	Newspaper	not selected	Organ donation promotion campaigns	not selected	Radio/ Television	not selected
383	not selected	not selected	Internet/online source/ social network	not selected	not selected	not selected	not selected	not selected	not selected
384	not selected	not selected	Internet/online source/ social network	not selected	not selected	not selected	not selected	not selected	not selected
385	not selected	not selected	Internet/online source/ social network	not selected	Posters	Organ donation promotion campaigns	not selected	not selected	not selected
386	not selected	not selected	Internet/online source/ social network	not selected	not selected	not selected	not selected	not selected	not selected
387	College	not selected	Internet/online source/ social network	not selected	Posters	not selected	Family, Friends and, Colleagues	Radio/ Television	not selected
388	not selected	not selected	Internet/online source/ social network	not selected	not selected	not selected	not selected	not selected	not selected
389	not selected	not selected	Internet/online source/ social network	not selected	not selected	not selected	not selected	Radio/ Television	not selected
390	not selected	not selected	Internet/online source/ social network	not selected	not selected	not selected	not selected	not selected	not selected
391	not selected	not selected	Internet/online source/ social network	not selected	not selected	not selected	not selected	not selected	not selected
392	not selected	not selected	Internet/online source/ social network	not selected	not selected	not selected	not selected	not selected	not selected
393	not selected	not selected	Internet/online source/ social network	not selected	not selected	not selected	Family, Friends and, Colleagues	not selected	not selected
394	not selected	not selected	Internet/online source/ social network	not selected	not selected	not selected	not selected	Radio/ Television	not selected
395	not selected	not selected	not selected	not selected	not selected	not selected	not selected	Radio/ Television	not selected
396	not selected	Health care facilities	Internet/online source/ social network	not selected	not selected	not selected	Family, Friends and, Colleagues	not selected	not selected
397	not selected	not selected	Internet/online source/ social network	not selected	not selected	Organ donation promotion campaigns	Family, Friends and, Colleagues	not selected	not selected
398	not selected	not selected	not selected	not selected	not selected	not selected	Family, Friends and, Colleagues	not selected	not selected
399	College	Health care facilities	not selected	Newspaper	Posters	not selected	not selected	not selected	not selected
400	College	Health care facilities	Internet/online source/ social network	not selected	not selected	not selected	not selected	Radio/ Television	not selected
401	not selected	not selected	Internet/online source/ social network	Newspaper	not selected	not selected	Family, Friends and, Colleagues	not selected	not selected
402	not selected	not selected	Internet/online source/ social network	not selected	not selected	not selected	not selected	not selected	not selected
403	not selected	not selected	Internet/online source/ social network	not selected	Posters	not selected	Family, Friends and, Colleagues	not selected	not selected
404	not selected	not selected	Internet/online source/ social network	not selected	not selected	not selected	not selected	not selected	not selected
405	not selected	not selected	Internet/online source/ social network	not selected	not selected	not selected	not selected	not selected	not selected
406	not selected	not selected	Internet/online source/ social network	not selected	not selected	not selected	not selected	not selected	not selected
407	not selected	not selected	Internet/online source/ social network	not selected	not selected	not selected	not selected	not selected	not selected
408	not selected	not selected	Internet/online source/ social network	not selected	not selected	not selected	not selected	not selected	not selected
409	not selected	not selected	Internet/online source/ social network	not selected	not selected	not selected	not selected	not selected	not selected
410	not selected	not selected	Internet/online source/ social network	not selected	not selected	Organ donation promotion campaigns	not selected	not selected	not selected
411	not selected	Health care facilities	Internet/online source/ social network	not selected	Posters	Organ donation promotion campaigns	not selected	not selected	not selected
412	not selected	not selected	Internet/online source/ social network	not selected	not selected	not selected	Family, Friends and, Colleagues	Radio/ Television	not selected
413	not selected	not selected	not selected	not selected	not selected	not selected	Family, Friends and, Colleagues	not selected	not selected
414	not selected	not selected	Internet/online source/ social network	not selected	not selected	not selected	not selected	Radio/ Television	not selected
415	not selected	not selected	Internet/online source/ social network	not selected	not selected	not selected	not selected	not selected	not selected
416	not selected	Health care facilities	not selected	not selected	not selected	not selected	not selected	not selected	not selected
417	not selected	not selected	Internet/online source/ social network	not selected	not selected	not selected	not selected	not selected	not selected
418	College	Health care facilities	Internet/online source/ social network	Newspaper	not selected	Organ donation promotion campaigns	Family, Friends and, Colleagues	Radio/ Television	not selected
419	not selected	Health care facilities	Internet/online source/ social network	not selected	not selected	not selected	Family, Friends and, Colleagues	not selected	not selected
420	not selected	not selected	Internet/online source/ social network	not selected	not selected	not selected	not selected	not selected	not selected
421	not selected	not selected	Internet/online source/ social network	not selected	not selected	not selected	not selected	not selected	not selected
422	not selected	not selected	Internet/online source/ social network	not selected	not selected	not selected	Family, Friends and, Colleagues	not selected	other
423	not selected	not selected	Internet/online source/ social network	not selected	not selected	not selected	not selected	Radio/ Television	not selected
424	not selected	not selected	Internet/online source/ social network	not selected	Posters	not selected	not selected	not selected	not selected
425	not selected	Health care facilities	Internet/online source/ social network	not selected	Posters	Organ donation promotion campaigns	Family, Friends and, Colleagues	not selected	not selected
426	not selected	not selected	Internet/online source/ social network	not selected	not selected	not selected	not selected	not selected	not selected
427	not selected	not selected	Internet/online source/ social network	not selected	not selected	not selected	not selected	not selected	not selected
428	College	not selected	Internet/online source/ social network	not selected	not selected	not selected	not selected	not selected	not selected
429	not selected	not selected	Internet/online source/ social network	not selected	not selected	not selected	Family, Friends and, Colleagues	Radio/ Television	not selected
430	not selected	not selected	Internet/online source/ social network	not selected	not selected	not selected	not selected	not selected	not selected
431	not selected	not selected	Internet/online source/ social network	not selected	not selected	not selected	not selected	not selected	not selected
432	College	not selected	Internet/online source/ social network	not selected	Posters	not selected	Family, Friends and, Colleagues	Radio/ Television	not selected
433	not selected	not selected	Internet/online source/ social network	not selected	Posters	not selected	Family, Friends and, Colleagues	not selected	not selected
434	not selected	not selected	Internet/online source/ social network	not selected	not selected	not selected	not selected	not selected	not selected
435	College	not selected	Internet/online source/ social network	not selected	not selected	not selected	Family, Friends and, Colleagues	not selected	not selected
436	not selected	Health care facilities	not selected	not selected	not selected	not selected	not selected	not selected	not selected
437	not selected	not selected	Internet/online source/ social network	not selected	not selected	not selected	not selected	Radio/ Television	not selected
438	not selected	not selected	Internet/online source/ social network	not selected	not selected	not selected	not selected	not selected	not selected
439	not selected	not selected	not selected	not selected	not selected	not selected	Family, Friends and, Colleagues	not selected	not selected
440	not selected	Health care facilities	not selected	not selected	not selected	Organ donation promotion campaigns	not selected	Radio/ Television	not selected
441	not selected	not selected	Internet/online source/ social network	not selected	not selected	not selected	not selected	not selected	not selected
442	not selected	not selected	Internet/online source/ social network	not selected	not selected	not selected	not selected	not selected	not selected
443	not selected	not selected	Internet/online source/ social network	not selected	not selected	not selected	not selected	not selected	not selected
444	not selected	not selected	Internet/online source/ social network	not selected	not selected	not selected	not selected	not selected	not selected
445	not selected	not selected	Internet/online source/ social network	not selected	not selected	not selected	not selected	not selected	not selected
446	not selected	not selected	Internet/online source/ social network	not selected	not selected	not selected	not selected	not selected	not selected
447	not selected	not selected	Internet/online source/ social network	not selected	not selected	not selected	Family, Friends and, Colleagues	not selected	not selected
448	not selected	not selected	Internet/online source/ social network	not selected	not selected	not selected	not selected	not selected	not selected
449	not selected	Health care facilities	Internet/online source/ social network	not selected	not selected	not selected	Family, Friends and, Colleagues	not selected	not selected
450	not selected	Health care facilities	Internet/online source/ social network	not selected	not selected	not selected	not selected	not selected	not selected
451	not selected	not selected	Internet/online source/ social network	not selected	not selected	Organ donation promotion campaigns	not selected	not selected	not selected
452	not selected	not selected	Internet/online source/ social network	not selected	not selected	Organ donation promotion campaigns	not selected	not selected	not selected
453	not selected	not selected	Internet/online source/ social network	not selected	not selected	not selected	not selected	Radio/ Television	not selected
454	College	not selected	Internet/online source/ social network	not selected	not selected	not selected	not selected	not selected	not selected
455	not selected	not selected	not selected	not selected	not selected	not selected	Family, Friends and, Colleagues	not selected	not selected
456	College	not selected	Internet/online source/ social network	not selected	not selected	not selected	not selected	not selected	not selected
457	not selected	not selected	not selected	not selected	not selected	not selected	not selected	Radio/ Television	not selected
458	not selected	Health care facilities	Internet/online source/ social network	not selected	not selected	Organ donation promotion campaigns	not selected	Radio/ Television	not selected
459	not selected	not selected	Internet/online source/ social network	not selected	not selected	not selected	Family, Friends and, Colleagues	not selected	not selected
460	not selected	not selected	Internet/online source/ social network	not selected	not selected	not selected	not selected	not selected	not selected
461	not selected	not selected	Internet/online source/ social network	not selected	not selected	not selected	Family, Friends and, Colleagues	Radio/ Television	not selected
462	not selected	not selected	Internet/online source/ social network	not selected	not selected	Organ donation promotion campaigns	not selected	Radio/ Television	not selected
463	not selected	not selected	Internet/online source/ social network	not selected	not selected	not selected	not selected	Radio/ Television	not selected
464	not selected	not selected	Internet/online source/ social network	not selected	not selected	not selected	not selected	not selected	not selected
465	not selected	Health care facilities	Internet/online source/ social network	not selected	not selected	Organ donation promotion campaigns	not selected	Radio/ Television	not selected
466	not selected	Health care facilities	Internet/online source/ social network	not selected	not selected	not selected	Family, Friends and, Colleagues	not selected	not selected
467	College	not selected	not selected	not selected	not selected	not selected	not selected	not selected	not selected
468	College	not selected	Internet/online source/ social network	not selected	not selected	Organ donation promotion campaigns	not selected	not selected	not selected
469	not selected	Health care facilities	Internet/online source/ social network	not selected	not selected	Organ donation promotion campaigns	Family, Friends and, Colleagues	Radio/ Television	not selected
470	not selected	not selected	not selected	not selected	not selected	not selected	Family, Friends and, Colleagues	not selected	not selected
471	not selected	not selected	not selected	not selected	not selected	not selected	Family, Friends and, Colleagues	not selected	not selected
472	not selected	not selected	Internet/online source/ social network	not selected	not selected	not selected	Family, Friends and, Colleagues	not selected	not selected
473	not selected	Health care facilities	Internet/online source/ social network	not selected	not selected	Organ donation promotion campaigns	Family, Friends and, Colleagues	not selected	not selected
474	College	Health care facilities	Internet/online source/ social network	Newspaper	Posters	not selected	Family, Friends and, Colleagues	Radio/ Television	not selected
475	not selected	Health care facilities	Internet/online source/ social network	not selected	not selected	Organ donation promotion campaigns	Family, Friends and, Colleagues	not selected	other
476	not selected	not selected	Internet/online source/ social network	not selected	not selected	Organ donation promotion campaigns	not selected	not selected	not selected
477	College	Health care facilities	Internet/online source/ social network	Newspaper	Posters	Organ donation promotion campaigns	Family, Friends and, Colleagues	Radio/ Television	other
478	not selected	not selected	Internet/online source/ social network	not selected	not selected	Organ donation promotion campaigns	not selected	Radio/ Television	not selected
479	College	not selected	Internet/online source/ social network	not selected	not selected	not selected	Family, Friends and, Colleagues	not selected	not selected
480	not selected	Health care facilities	Internet/online source/ social network	not selected	not selected	not selected	not selected	not selected	not selected
481	not selected	not selected	Internet/online source/ social network	not selected	not selected	not selected	not selected	not selected	not selected
482	not selected	not selected	Internet/online source/ social network	not selected	Posters	not selected	Family, Friends and, Colleagues	not selected	not selected
483	not selected	not selected	not selected	not selected	not selected	Organ donation promotion campaigns	not selected	not selected	not selected
484	not selected	not selected	Internet/online source/ social network	not selected	not selected	not selected	not selected	Radio/ Television	not selected
485	not selected	not selected	Internet/online source/ social network	not selected	not selected	not selected	not selected	not selected	not selected
486	not selected	not selected	Internet/online source/ social network	not selected	not selected	not selected	not selected	Radio/ Television	not selected
487	College	not selected	Internet/online source/ social network	not selected	not selected	not selected	not selected	not selected	not selected
488	College	not selected	Internet/online source/ social network	not selected	not selected	not selected	Family, Friends and, Colleagues	not selected	not selected
489	College	not selected	Internet/online source/ social network	not selected	not selected	not selected	not selected	not selected	not selected
490	not selected	not selected	Internet/online source/ social network	not selected	Posters	not selected	Family, Friends and, Colleagues	not selected	not selected
491	not selected	not selected	Internet/online source/ social network	not selected	not selected	not selected	not selected	not selected	not selected
492	not selected	not selected	Internet/online source/ social network	not selected	Posters	not selected	not selected	not selected	not selected
493	College	Health care facilities	Internet/online source/ social network	not selected	not selected	not selected	not selected	not selected	not selected
494	College	Health care facilities	Internet/online source/ social network	Newspaper	Posters	Organ donation promotion campaigns	Family, Friends and, Colleagues	Radio/ Television	other
495	College	not selected	Internet/online source/ social network	not selected	Posters	not selected	Family, Friends and, Colleagues	Radio/ Television	not selected
496	not selected	Health care facilities	Internet/online source/ social network	not selected	Posters	Organ donation promotion campaigns	Family, Friends and, Colleagues	not selected	not selected
497	not selected	not selected	Internet/online source/ social network	Newspaper	not selected	not selected	not selected	Radio/ Television	not selected
498	not selected	not selected	Internet/online source/ social network	not selected	not selected	not selected	Family, Friends and, Colleagues	Radio/ Television	not selected
499	not selected	not selected	not selected	not selected	not selected	not selected	not selected	not selected	other
500	not selected	not selected	Internet/online source/ social network	not selected	not selected	not selected	not selected	not selected	not selected
501	not selected	not selected	Internet/online source/ social network	not selected	not selected	not selected	not selected	not selected	not selected
502	not selected	not selected	Internet/online source/ social network	not selected	not selected	not selected	not selected	not selected	not selected
503	not selected	not selected	Internet/online source/ social network	not selected	Posters	not selected	Family, Friends and, Colleagues	not selected	not selected
504	College	Health care facilities	Internet/online source/ social network	not selected	not selected	Organ donation promotion campaigns	not selected	not selected	not selected
505	not selected	Health care facilities	Internet/online source/ social network	not selected	not selected	not selected	Family, Friends and, Colleagues	not selected	not selected
506	College	not selected	Internet/online source/ social network	Newspaper	not selected	not selected	not selected	not selected	not selected
507	College	Health care facilities	Internet/online source/ social network	Newspaper	Posters	Organ donation promotion campaigns	Family, Friends and, Colleagues	Radio/ Television	other
508	not selected	Health care facilities	Internet/online source/ social network	not selected	not selected	not selected	not selected	not selected	not selected
509	not selected	not selected	Internet/online source/ social network	not selected	not selected	Organ donation promotion campaigns	Family, Friends and, Colleagues	not selected	not selected
510	not selected	not selected	Internet/online source/ social network	not selected	not selected	not selected	Family, Friends and, Colleagues	Radio/ Television	not selected
511	not selected	not selected	Internet/online source/ social network	Newspaper	not selected	not selected	not selected	not selected	not selected
512	not selected	not selected	Internet/online source/ social network	not selected	not selected	Organ donation promotion campaigns	Family, Friends and, Colleagues	Radio/ Television	not selected
513	not selected	not selected	Internet/online source/ social network	not selected	Posters	Organ donation promotion campaigns	Family, Friends and, Colleagues	Radio/ Television	not selected
514	not selected	not selected	Internet/online source/ social network	not selected	not selected	not selected	Family, Friends and, Colleagues	Radio/ Television	not selected
515	not selected	not selected	Internet/online source/ social network	not selected	not selected	not selected	not selected	not selected	not selected
516	College	not selected	Internet/online source/ social network	not selected	not selected	not selected	Family, Friends and, Colleagues	not selected	not selected
517	College	Health care facilities	Internet/online source/ social network	not selected	not selected	not selected	Family, Friends and, Colleagues	Radio/ Television	not selected
518	not selected	Health care facilities	not selected	not selected	not selected	not selected	not selected	not selected	not selected
519	College	not selected	Internet/online source/ social network	not selected	not selected	not selected	not selected	not selected	not selected
520	not selected	not selected	Internet/online source/ social network	not selected	not selected	not selected	not selected	not selected	not selected
521	not selected	not selected	Internet/online source/ social network	not selected	not selected	not selected	not selected	not selected	not selected
522	not selected	not selected	Internet/online source/ social network	not selected	not selected	not selected	not selected	not selected	not selected
523	not selected	not selected	not selected	not selected	Posters	not selected	not selected	Radio/ Television	not selected
524	not selected	not selected	Internet/online source/ social network	not selected	not selected	not selected	not selected	not selected	not selected
525	not selected	not selected	Internet/online source/ social network	not selected	not selected	not selected	Family, Friends and, Colleagues	not selected	not selected
526	not selected	Health care facilities	Internet/online source/ social network	not selected	not selected	Organ donation promotion campaigns	not selected	not selected	not selected
527	not selected	not selected	not selected	not selected	not selected	not selected	not selected	Radio/ Television	not selected
528	not selected	not selected	Internet/online source/ social network	not selected	not selected	not selected	not selected	not selected	not selected
529	College	not selected	not selected	not selected	not selected	not selected	not selected	not selected	not selected
530	not selected	not selected	Internet/online source/ social network	not selected	Posters	Organ donation promotion campaigns	Family, Friends and, Colleagues	Radio/ Television	not selected
531	not selected	not selected	Internet/online source/ social network	not selected	not selected	Organ donation promotion campaigns	not selected	Radio/ Television	not selected
532	not selected	Health care facilities	Internet/online source/ social network	not selected	Posters	Organ donation promotion campaigns	Family, Friends and, Colleagues	Radio/ Television	not selected
533	not selected	not selected	Internet/online source/ social network	not selected	not selected	not selected	not selected	Radio/ Television	not selected
534	not selected	not selected	Internet/online source/ social network	not selected	not selected	not selected	not selected	not selected	not selected
535	not selected	not selected	Internet/online source/ social network	not selected	not selected	Organ donation promotion campaigns	not selected	not selected	not selected
536	College	Health care facilities	Internet/online source/ social network	Newspaper	Posters	Organ donation promotion campaigns	not selected	Radio/ Television	not selected
537	not selected	not selected	Internet/online source/ social network	not selected	not selected	Organ donation promotion campaigns	Family, Friends and, Colleagues	not selected	not selected
538	not selected	not selected	Internet/online source/ social network	not selected	not selected	not selected	Family, Friends and, Colleagues	not selected	not selected
539	College	Health care facilities	Internet/online source/ social network	not selected	not selected	not selected	not selected	not selected	not selected
540	not selected	not selected	Internet/online source/ social network	not selected	not selected	not selected	not selected	not selected	not selected
541	College	not selected	Internet/online source/ social network	not selected	not selected	not selected	not selected	not selected	not selected
542	not selected	not selected	Internet/online source/ social network	not selected	not selected	not selected	not selected	not selected	not selected
543	not selected	not selected	Internet/online source/ social network	not selected	not selected	not selected	Family, Friends and, Colleagues	Radio/ Television	not selected
544	College	not selected	Internet/online source/ social network	not selected	not selected	not selected	not selected	not selected	not selected
545	not selected	not selected	not selected	Newspaper	not selected	not selected	Family, Friends and, Colleagues	not selected	not selected
546	College	not selected	Internet/online source/ social network	not selected	not selected	not selected	not selected	not selected	not selected
547	not selected	not selected	Internet/online source/ social network	not selected	not selected	not selected	not selected	not selected	not selected
548	not selected	not selected	Internet/online source/ social network	not selected	Posters	Organ donation promotion campaigns	not selected	not selected	not selected
549	not selected	not selected	Internet/online source/ social network	not selected	not selected	not selected	not selected	not selected	not selected
550	not selected	not selected	Internet/online source/ social network	not selected	not selected	not selected	Family, Friends and, Colleagues	not selected	not selected
551	not selected	not selected	Internet/online source/ social network	not selected	not selected	not selected	not selected	not selected	not selected
552	not selected	Health care facilities	not selected	not selected	not selected	not selected	not selected	Radio/ Television	not selected
553	not selected	not selected	Internet/online source/ social network	not selected	Posters	not selected	Family, Friends and, Colleagues	not selected	not selected
554	not selected	not selected	Internet/online source/ social network	not selected	not selected	not selected	not selected	not selected	not selected
555	not selected	Health care facilities	Internet/online source/ social network	not selected	Posters	Organ donation promotion campaigns	not selected	Radio/ Television	not selected
556	not selected	Health care facilities	Internet/online source/ social network	not selected	not selected	not selected	Family, Friends and, Colleagues	Radio/ Television	not selected
557	not selected	not selected	Internet/online source/ social network	not selected	not selected	not selected	not selected	not selected	not selected
558	not selected	not selected	Internet/online source/ social network	not selected	not selected	Organ donation promotion campaigns	Family, Friends and, Colleagues	not selected	not selected
559	not selected	not selected	Internet/online source/ social network	not selected	not selected	not selected	not selected	not selected	not selected
560	not selected	not selected	Internet/online source/ social network	not selected	not selected	not selected	not selected	not selected	not selected
561	College	not selected	not selected	not selected	Posters	not selected	not selected	not selected	not selected
562	not selected	not selected	Internet/online source/ social network	Newspaper	not selected	not selected	not selected	not selected	not selected
563	not selected	not selected	Internet/online source/ social network	not selected	not selected	not selected	not selected	not selected	not selected
564	not selected	not selected	Internet/online source/ social network	not selected	not selected	not selected	not selected	not selected	not selected
565	not selected	not selected	Internet/online source/ social network	not selected	not selected	not selected	not selected	not selected	not selected
566	not selected	not selected	Internet/online source/ social network	not selected	not selected	not selected	not selected	not selected	not selected
567	not selected	not selected	Internet/online source/ social network	Newspaper	not selected	not selected	Family, Friends and, Colleagues	not selected	not selected
568	not selected	not selected	not selected	not selected	not selected	not selected	Family, Friends and, Colleagues	not selected	not selected
569	College	not selected	Internet/online source/ social network	not selected	Posters	not selected	not selected	not selected	not selected
570	not selected	not selected	Internet/online source/ social network	not selected	not selected	not selected	not selected	not selected	not selected
571	not selected	not selected	Internet/online source/ social network	not selected	not selected	not selected	not selected	not selected	not selected
572	not selected	not selected	Internet/online source/ social network	not selected	not selected	Organ donation promotion campaigns	Family, Friends and, Colleagues	Radio/ Television	not selected
573	not selected	Health care facilities	Internet/online source/ social network	not selected	Posters	not selected	Family, Friends and, Colleagues	not selected	not selected
574	College	not selected	not selected	not selected	not selected	not selected	not selected	not selected	not selected
575	not selected	not selected	Internet/online source/ social network	not selected	not selected	not selected	not selected	Radio/ Television	not selected
576	not selected	not selected	Internet/online source/ social network	not selected	not selected	not selected	not selected	not selected	not selected
577	not selected	not selected	not selected	Newspaper	Posters	Organ donation promotion campaigns	Family, Friends and, Colleagues	not selected	not selected
578	not selected	not selected	not selected	not selected	not selected	not selected	Family, Friends and, Colleagues	not selected	not selected
579	not selected	not selected	not selected	not selected	not selected	not selected	Family, Friends and, Colleagues	not selected	not selected
580	not selected	not selected	Internet/online source/ social network	not selected	not selected	not selected	not selected	not selected	not selected
581	not selected	not selected	Internet/online source/ social network	not selected	not selected	not selected	not selected	not selected	not selected
582	not selected	not selected	Internet/online source/ social network	not selected	not selected	not selected	not selected	not selected	not selected
583	not selected	Health care facilities	not selected	Newspaper	not selected	not selected	not selected	not selected	not selected
584	not selected	not selected	Internet/online source/ social network	not selected	not selected	not selected	not selected	not selected	not selected
585	not selected	Health care facilities	Internet/online source/ social network	not selected	not selected	Organ donation promotion campaigns	not selected	not selected	not selected
586	not selected	not selected	Internet/online source/ social network	not selected	not selected	Organ donation promotion campaigns	not selected	not selected	not selected
587	not selected	not selected	Internet/online source/ social network	not selected	not selected	not selected	not selected	not selected	not selected
588	not selected	not selected	Internet/online source/ social network	not selected	not selected	not selected	not selected	not selected	not selected
589	not selected	Health care facilities	Internet/online source/ social network	not selected	not selected	not selected	not selected	not selected	not selected
590	not selected	not selected	Internet/online source/ social network	not selected	not selected	not selected	not selected	not selected	not selected
591	not selected	not selected	Internet/online source/ social network	not selected	not selected	not selected	not selected	not selected	not selected
592	not selected	not selected	Internet/online source/ social network	not selected	not selected	Organ donation promotion campaigns	Family, Friends and, Colleagues	not selected	not selected
593	not selected	not selected	not selected	not selected	not selected	not selected	not selected	Radio/ Television	not selected
594	not selected	Health care facilities	Internet/online source/ social network	not selected	Posters	Organ donation promotion campaigns	Family, Friends and, Colleagues	Radio/ Television	not selected
595	not selected	not selected	Internet/online source/ social network	not selected	not selected	not selected	not selected	not selected	not selected
596	not selected	not selected	Internet/online source/ social network	not selected	not selected	not selected	not selected	not selected	not selected
597	not selected	not selected	Internet/online source/ social network	not selected	not selected	not selected	not selected	not selected	not selected
598	not selected	not selected	Internet/online source/ social network	not selected	not selected	not selected	not selected	not selected	not selected
599	not selected	not selected	Internet/online source/ social network	not selected	not selected	not selected	not selected	not selected	not selected
600	not selected	Health care facilities	Internet/online source/ social network	not selected	not selected	not selected	not selected	not selected	not selected
601	not selected	not selected	Internet/online source/ social network	not selected	not selected	not selected	Family, Friends and, Colleagues	not selected	not selected
602	not selected	Health care facilities	Internet/online source/ social network	not selected	Posters	Organ donation promotion campaigns	Family, Friends and, Colleagues	not selected	not selected
603	not selected	not selected	Internet/online source/ social network	Newspaper	not selected	not selected	Family, Friends and, Colleagues	Radio/ Television	not selected
604	not selected	not selected	Internet/online source/ social network	not selected	not selected	not selected	not selected	not selected	not selected
605	not selected	Health care facilities	Internet/online source/ social network	Newspaper	Posters	Organ donation promotion campaigns	Family, Friends and, Colleagues	not selected	not selected
606	not selected	not selected	Internet/online source/ social network	not selected	not selected	not selected	not selected	not selected	not selected
607	not selected	not selected	Internet/online source/ social network	not selected	not selected	not selected	not selected	not selected	other
608	not selected	not selected	Internet/online source/ social network	not selected	not selected	not selected	not selected	not selected	not selected
609	not selected	not selected	Internet/online source/ social network	not selected	not selected	not selected	not selected	not selected	not selected
610	not selected	not selected	Internet/online source/ social network	not selected	not selected	not selected	not selected	not selected	not selected
611	not selected	not selected	Internet/online source/ social network	not selected	Posters	Organ donation promotion campaigns	Family, Friends and, Colleagues	Radio/ Television	not selected
612	not selected	not selected	Internet/online source/ social network	Newspaper	not selected	not selected	not selected	not selected	not selected
613	not selected	not selected	Internet/online source/ social network	not selected	not selected	not selected	not selected	not selected	not selected
614	College	not selected	not selected	not selected	not selected	not selected	not selected	not selected	not selected
615	not selected	Health care facilities	Internet/online source/ social network	not selected	not selected	not selected	not selected	Radio/ Television	not selected
616	not selected	not selected	Internet/online source/ social network	not selected	not selected	not selected	not selected	not selected	not selected
617	not selected	not selected	Internet/online source/ social network	Newspaper	not selected	not selected	not selected	Radio/ Television	not selected
618	not selected	not selected	Internet/online source/ social network	not selected	Posters	Organ donation promotion campaigns	Family, Friends and, Colleagues	Radio/ Television	not selected
619	not selected	not selected	Internet/online source/ social network	not selected	not selected	not selected	not selected	not selected	not selected
620	not selected	not selected	Internet/online source/ social network	not selected	not selected	not selected	not selected	Radio/ Television	not selected
621	College	not selected	Internet/online source/ social network	Newspaper	not selected	Organ donation promotion campaigns	Family, Friends and, Colleagues	not selected	not selected
622	not selected	not selected	Internet/online source/ social network	not selected	not selected	not selected	Family, Friends and, Colleagues	not selected	not selected
623	not selected	not selected	not selected	not selected	not selected	not selected	not selected	Radio/ Television	not selected
624	not selected	not selected	Internet/online source/ social network	not selected	not selected	not selected	not selected	not selected	not selected
625	not selected	not selected	Internet/online source/ social network	not selected	not selected	not selected	not selected	not selected	not selected
626	not selected	not selected	Internet/online source/ social network	not selected	not selected	not selected	not selected	not selected	not selected
627	not selected	not selected	Internet/online source/ social network	not selected	not selected	not selected	not selected	not selected	not selected
628	not selected	not selected	Internet/online source/ social network	not selected	not selected	not selected	not selected	Radio/ Television	not selected
629	not selected	not selected	Internet/online source/ social network	not selected	not selected	not selected	not selected	not selected	not selected
630	College	not selected	Internet/online source/ social network	not selected	not selected	not selected	not selected	not selected	not selected
631	not selected	not selected	Internet/online source/ social network	not selected	not selected	not selected	not selected	not selected	not selected
632	College	Health care facilities	Internet/online source/ social network	not selected	not selected	not selected	not selected	not selected	not selected
633	not selected	not selected	Internet/online source/ social network	not selected	not selected	not selected	not selected	Radio/ Television	not selected
634	not selected	Health care facilities	Internet/online source/ social network	not selected	not selected	not selected	not selected	not selected	not selected
635	not selected	Health care facilities	Internet/online source/ social network	not selected	not selected	Organ donation promotion campaigns	not selected	Radio/ Television	not selected
636	not selected	not selected	Internet/online source/ social network	not selected	not selected	Organ donation promotion campaigns	not selected	not selected	not selected
637	not selected	Health care facilities	Internet/online source/ social network	not selected	not selected	not selected	not selected	not selected	not selected
638	not selected	not selected	Internet/online source/ social network	not selected	not selected	Organ donation promotion campaigns	not selected	Radio/ Television	not selected
639	not selected	not selected	Internet/online source/ social network	not selected	not selected	not selected	Family, Friends and, Colleagues	not selected	not selected
640	not selected	Health care facilities	Internet/online source/ social network	not selected	Posters	not selected	Family, Friends and, Colleagues	not selected	not selected
641	not selected	Health care facilities	Internet/online source/ social network	not selected	not selected	not selected	not selected	not selected	not selected
642	not selected	not selected	Internet/online source/ social network	not selected	not selected	not selected	not selected	not selected	not selected
643	not selected	not selected	Internet/online source/ social network	not selected	not selected	Organ donation promotion campaigns	Family, Friends and, Colleagues	Radio/ Television	not selected
644	not selected	not selected	not selected	not selected	not selected	Organ donation promotion campaigns	not selected	not selected	not selected
645	not selected	not selected	Internet/online source/ social network	not selected	not selected	not selected	not selected	not selected	not selected
646	not selected	not selected	Internet/online source/ social network	not selected	not selected	not selected	not selected	not selected	not selected
647	not selected	not selected	Internet/online source/ social network	not selected	not selected	not selected	not selected	not selected	not selected
648	not selected	not selected	Internet/online source/ social network	not selected	not selected	not selected	not selected	not selected	not selected
649	not selected	not selected	not selected	not selected	not selected	not selected	Family, Friends and, Colleagues	not selected	not selected
650	College	not selected	not selected	not selected	not selected	not selected	not selected	not selected	not selected
651	not selected	Health care facilities	not selected	not selected	not selected	not selected	not selected	not selected	not selected
652	not selected	not selected	Internet/online source/ social network	not selected	not selected	not selected	not selected	not selected	not selected
653	not selected	not selected	Internet/online source/ social network	not selected	not selected	not selected	not selected	not selected	not selected
654	not selected	Health care facilities	Internet/online source/ social network	not selected	Posters	not selected	not selected	not selected	not selected
655	College	Health care facilities	Internet/online source/ social network	not selected	not selected	not selected	not selected	not selected	not selected
656	not selected	Health care facilities	Internet/online source/ social network	not selected	not selected	not selected	not selected	not selected	not selected
657	not selected	Health care facilities	not selected	not selected	not selected	not selected	not selected	not selected	not selected
658	not selected	not selected	Internet/online source/ social network	not selected	not selected	not selected	not selected	not selected	not selected
659	not selected	not selected	Internet/online source/ social network	not selected	not selected	not selected	not selected	not selected	not selected
660	not selected	not selected	Internet/online source/ social network	not selected	Posters	not selected	not selected	not selected	not selected
661	not selected	not selected	Internet/online source/ social network	Newspaper	Posters	Organ donation promotion campaigns	Family, Friends and, Colleagues	Radio/ Television	not selected
662	not selected	not selected	not selected	not selected	not selected	not selected	not selected	Radio/ Television	not selected
663	not selected	not selected	not selected	not selected	Posters	not selected	not selected	not selected	not selected
664	not selected	not selected	Internet/online source/ social network	not selected	not selected	not selected	not selected	not selected	not selected
665	College	Health care facilities	Internet/online source/ social network	not selected	not selected	Organ donation promotion campaigns	not selected	not selected	not selected
666	not selected	not selected	not selected	not selected	not selected	not selected	not selected	Radio/ Television	not selected
667	not selected	Health care facilities	Internet/online source/ social network	not selected	Posters	Organ donation promotion campaigns	not selected	Radio/ Television	not selected
668	not selected	not selected	not selected	not selected	not selected	not selected	not selected	Radio/ Television	not selected
669	not selected	not selected	Internet/online source/ social network	not selected	not selected	not selected	not selected	not selected	not selected
670	not selected	not selected	Internet/online source/ social network	not selected	not selected	Organ donation promotion campaigns	not selected	not selected	not selected
671	not selected	not selected	Internet/online source/ social network	not selected	not selected	not selected	not selected	Radio/ Television	not selected
672	not selected	not selected	Internet/online source/ social network	Newspaper	not selected	not selected	Family, Friends and, Colleagues	not selected	not selected
673	College	not selected	Internet/online source/ social network	not selected	not selected	not selected	not selected	not selected	not selected
674	College	Health care facilities	Internet/online source/ social network	Newspaper	Posters	Organ donation promotion campaigns	Family, Friends and, Colleagues	Radio/ Television	other
675	not selected	not selected	not selected	not selected	not selected	not selected	not selected	Radio/ Television	not selected
676	not selected	not selected	Internet/online source/ social network	not selected	not selected	not selected	not selected	not selected	not selected
677	not selected	not selected	Internet/online source/ social network	not selected	not selected	not selected	Family, Friends and, Colleagues	not selected	not selected
678	College	not selected	Internet/online source/ social network	not selected	not selected	not selected	not selected	not selected	not selected
679	not selected	not selected	Internet/online source/ social network	not selected	not selected	not selected	Family, Friends and, Colleagues	not selected	not selected
680	not selected	not selected	Internet/online source/ social network	not selected	not selected	not selected	not selected	Radio/ Television	not selected
681	not selected	not selected	Internet/online source/ social network	not selected	not selected	not selected	not selected	not selected	not selected
682	not selected	not selected	Internet/online source/ social network	not selected	not selected	not selected	not selected	not selected	not selected
683	College	not selected	not selected	not selected	not selected	Organ donation promotion campaigns	not selected	Radio/ Television	not selected
684	not selected	not selected	not selected	not selected	not selected	Organ donation promotion campaigns	not selected	not selected	not selected
685	not selected	not selected	Internet/online source/ social network	not selected	not selected	Organ donation promotion campaigns	not selected	not selected	not selected
686	not selected	not selected	Internet/online source/ social network	not selected	not selected	Organ donation promotion campaigns	Family, Friends and, Colleagues	not selected	other
687	not selected	not selected	Internet/online source/ social network	not selected	not selected	not selected	not selected	not selected	not selected
688	not selected	not selected	Internet/online source/ social network	not selected	not selected	not selected	not selected	not selected	not selected
689	not selected	not selected	Internet/online source/ social network	not selected	not selected	not selected	not selected	not selected	not selected
690	not selected	Health care facilities	Internet/online source/ social network	not selected	Posters	not selected	Family, Friends and, Colleagues	Radio/ Television	not selected
691	not selected	not selected	Internet/online source/ social network	not selected	not selected	not selected	not selected	not selected	not selected
692	not selected	Health care facilities	not selected	not selected	not selected	not selected	not selected	not selected	not selected
693	not selected	Health care facilities	Internet/online source/ social network	not selected	Posters	Organ donation promotion campaigns	not selected	not selected	not selected
694	not selected	Health care facilities	Internet/online source/ social network	not selected	not selected	not selected	not selected	not selected	not selected
695	not selected	not selected	Internet/online source/ social network	not selected	not selected	not selected	not selected	not selected	not selected
696	not selected	Health care facilities	Internet/online source/ social network	not selected	not selected	not selected	not selected	not selected	not selected
697	not selected	not selected	Internet/online source/ social network	not selected	not selected	not selected	not selected	not selected	not selected
698	not selected	not selected	Internet/online source/ social network	not selected	not selected	not selected	not selected	not selected	not selected
699	not selected	not selected	Internet/online source/ social network	not selected	not selected	not selected	not selected	Radio/ Television	not selected
700	not selected	not selected	Internet/online source/ social network	not selected	not selected	not selected	not selected	not selected	other
701	not selected	not selected	Internet/online source/ social network	Newspaper	not selected	Organ donation promotion campaigns	not selected	not selected	not selected
702	College	not selected	Internet/online source/ social network	not selected	not selected	Organ donation promotion campaigns	not selected	Radio/ Television	not selected
703	College	Health care facilities	not selected	not selected	not selected	not selected	Family, Friends and, Colleagues	not selected	not selected
704	not selected	not selected	Internet/online source/ social network	not selected	not selected	Organ donation promotion campaigns	not selected	not selected	not selected
705	College	Health care facilities	Internet/online source/ social network	not selected	not selected	not selected	Family, Friends and, Colleagues	not selected	not selected
706	not selected	not selected	Internet/online source/ social network	not selected	not selected	not selected	not selected	not selected	not selected
707	College	not selected	not selected	not selected	not selected	not selected	not selected	not selected	not selected
708	not selected	not selected	Internet/online source/ social network	not selected	not selected	not selected	Family, Friends and, Colleagues	not selected	not selected
709	not selected	not selected	Internet/online source/ social network	not selected	not selected	not selected	not selected	not selected	not selected
710	not selected	not selected	Internet/online source/ social network	not selected	not selected	not selected	not selected	not selected	not selected
711	not selected	Health care facilities	not selected	not selected	not selected	not selected	not selected	not selected	not selected
712	not selected	not selected	Internet/online source/ social network	not selected	not selected	not selected	Family, Friends and, Colleagues	not selected	not selected
713	not selected	not selected	Internet/online source/ social network	not selected	not selected	Organ donation promotion campaigns	Family, Friends and, Colleagues	not selected	not selected
714	not selected	not selected	Internet/online source/ social network	not selected	not selected	Organ donation promotion campaigns	not selected	not selected	not selected
715	not selected	not selected	Internet/online source/ social network	not selected	not selected	not selected	not selected	not selected	not selected
716	not selected	not selected	Internet/online source/ social network	not selected	not selected	Organ donation promotion campaigns	not selected	not selected	not selected
717	not selected	not selected	not selected	not selected	not selected	not selected	not selected	not selected	other
718	not selected	Health care facilities	Internet/online source/ social network	not selected	Posters	not selected	Family, Friends and, Colleagues	Radio/ Television	not selected
719	not selected	not selected	Internet/online source/ social network	not selected	not selected	not selected	not selected	not selected	not selected
720	not selected	not selected	Internet/online source/ social network	not selected	Posters	not selected	not selected	Radio/ Television	not selected
721	College	not selected	not selected	not selected	not selected	not selected	not selected	not selected	not selected
722	not selected	not selected	not selected	not selected	Posters	not selected	not selected	not selected	not selected
723	not selected	not selected	Internet/online source/ social network	not selected	not selected	not selected	not selected	not selected	not selected
724	not selected	not selected	not selected	not selected	not selected	not selected	not selected	not selected	other
725	not selected	not selected	Internet/online source/ social network	not selected	not selected	not selected	Family, Friends and, Colleagues	not selected	not selected
726	not selected	not selected	Internet/online source/ social network	not selected	not selected	not selected	not selected	not selected	not selected
727	not selected	not selected	not selected	not selected	not selected	not selected	Family, Friends and, Colleagues	not selected	not selected
728	not selected	not selected	not selected	not selected	not selected	not selected	Family, Friends and, Colleagues	not selected	not selected
729	not selected	not selected	Internet/online source/ social network	not selected	not selected	not selected	not selected	not selected	not selected
730	not selected	not selected	Internet/online source/ social network	not selected	not selected	not selected	not selected	not selected	not selected
731	not selected	not selected	Internet/online source/ social network	not selected	not selected	not selected	Family, Friends and, Colleagues	not selected	not selected
732	not selected	Health care facilities	Internet/online source/ social network	not selected	not selected	not selected	not selected	not selected	not selected
733	not selected	not selected	Internet/online source/ social network	not selected	not selected	not selected	Family, Friends and, Colleagues	not selected	not selected
734	not selected	not selected	Internet/online source/ social network	not selected	not selected	not selected	Family, Friends and, Colleagues	not selected	not selected
735	not selected	not selected	Internet/online source/ social network	not selected	not selected	not selected	Family, Friends and, Colleagues	not selected	not selected
736	not selected	not selected	Internet/online source/ social network	not selected	not selected	not selected	not selected	Radio/ Television	other
737	not selected	not selected	not selected	not selected	not selected	not selected	Family, Friends and, Colleagues	not selected	not selected
738	not selected	not selected	not selected	Newspaper	not selected	not selected	not selected	not selected	not selected
739	not selected	not selected	not selected	not selected	Posters	Organ donation promotion campaigns	Family, Friends and, Colleagues	not selected	not selected
740	not selected	not selected	Internet/online source/ social network	Newspaper	not selected	not selected	Family, Friends and, Colleagues	not selected	not selected
741	not selected	not selected	Internet/online source/ social network	not selected	not selected	not selected	not selected	not selected	not selected
742	not selected	not selected	Internet/online source/ social network	not selected	not selected	not selected	not selected	not selected	not selected
743	not selected	not selected	Internet/online source/ social network	not selected	not selected	Organ donation promotion campaigns	not selected	not selected	not selected
744	not selected	not selected	not selected	not selected	not selected	not selected	Family, Friends and, Colleagues	not selected	not selected
745	not selected	not selected	Internet/online source/ social network	not selected	not selected	not selected	not selected	not selected	not selected
746	not selected	not selected	Internet/online source/ social network	not selected	not selected	not selected	not selected	not selected	not selected
747	not selected	not selected	Internet/online source/ social network	not selected	not selected	not selected	not selected	not selected	not selected
748	not selected	not selected	Internet/online source/ social network	not selected	not selected	not selected	not selected	not selected	not selected
749	not selected	not selected	Internet/online source/ social network	not selected	not selected	not selected	Family, Friends and, Colleagues	not selected	not selected
750	not selected	Health care facilities	Internet/online source/ social network	not selected	not selected	not selected	Family, Friends and, Colleagues	Radio/ Television	not selected
751	not selected	not selected	not selected	not selected	not selected	not selected	not selected	not selected	other
752	not selected	not selected	Internet/online source/ social network	not selected	not selected	not selected	not selected	Radio/ Television	not selected
753	not selected	not selected	Internet/online source/ social network	not selected	not selected	not selected	not selected	not selected	not selected
754	not selected	Health care facilities	Internet/online source/ social network	Newspaper	Posters	Organ donation promotion campaigns	not selected	Radio/ Television	not selected
755	not selected	not selected	Internet/online source/ social network	not selected	not selected	not selected	not selected	not selected	not selected
756	not selected	not selected	Internet/online source/ social network	not selected	not selected	Organ donation promotion campaigns	not selected	not selected	not selected
757	not selected	Health care facilities	not selected	Newspaper	not selected	Organ donation promotion campaigns	not selected	Radio/ Television	not selected
758	not selected	not selected	Internet/online source/ social network	not selected	Posters	not selected	Family, Friends and, Colleagues	not selected	not selected
759	not selected	not selected	not selected	not selected	not selected	Organ donation promotion campaigns	not selected	not selected	not selected
760	not selected	not selected	Internet/online source/ social network	not selected	not selected	not selected	Family, Friends and, Colleagues	Radio/ Television	not selected
761	not selected	Health care facilities	Internet/online source/ social network	not selected	not selected	not selected	Family, Friends and, Colleagues	not selected	not selected
762	not selected	not selected	Internet/online source/ social network	not selected	not selected	not selected	Family, Friends and, Colleagues	not selected	not selected
763	not selected	not selected	Internet/online source/ social network	not selected	not selected	Organ donation promotion campaigns	not selected	not selected	not selected
764	not selected	not selected	not selected	not selected	not selected	not selected	not selected	Radio/ Television	not selected
765	not selected	not selected	Internet/online source/ social network	not selected	not selected	not selected	not selected	not selected	not selected
766	not selected	Health care facilities	Internet/online source/ social network	not selected	not selected	not selected	Family, Friends and, Colleagues	not selected	not selected
767	not selected	Health care facilities	Internet/online source/ social network	not selected	not selected	not selected	Family, Friends and, Colleagues	Radio/ Television	not selected
768	not selected	not selected	Internet/online source/ social network	not selected	not selected	not selected	not selected	not selected	not selected
769	not selected	not selected	Internet/online source/ social network	not selected	not selected	not selected	not selected	not selected	not selected
770	not selected	not selected	Internet/online source/ social network	not selected	not selected	not selected	not selected	not selected	not selected
771	College	Health care facilities	not selected	not selected	not selected	Organ donation promotion campaigns	not selected	not selected	not selected
772	not selected	not selected	Internet/online source/ social network	not selected	not selected	not selected	not selected	not selected	not selected
773	not selected	Health care facilities	Internet/online source/ social network	Newspaper	not selected	not selected	not selected	not selected	not selected
774	not selected	not selected	Internet/online source/ social network	not selected	Posters	Organ donation promotion campaigns	Family, Friends and, Colleagues	not selected	not selected
775	not selected	not selected	Internet/online source/ social network	not selected	not selected	not selected	not selected	not selected	not selected
776	not selected	not selected	Internet/online source/ social network	not selected	not selected	not selected	not selected	not selected	not selected
777	not selected	not selected	Internet/online source/ social network	not selected	not selected	Organ donation promotion campaigns	not selected	not selected	not selected
778	College	not selected	not selected	not selected	not selected	not selected	not selected	not selected	not selected
779	not selected	Health care facilities	Internet/online source/ social network	Newspaper	Posters	Organ donation promotion campaigns	Family, Friends and, Colleagues	Radio/ Television	not selected
780	not selected	not selected	not selected	not selected	not selected	not selected	not selected	Radio/ Television	not selected
781	not selected	Health care facilities	Internet/online source/ social network	Newspaper	not selected	not selected	not selected	Radio/ Television	not selected
782	not selected	not selected	Internet/online source/ social network	not selected	not selected	not selected	not selected	not selected	not selected
783	not selected	Health care facilities	Internet/online source/ social network	not selected	Posters	not selected	Family, Friends and, Colleagues	Radio/ Television	not selected
784	not selected	not selected	Internet/online source/ social network	not selected	not selected	not selected	Family, Friends and, Colleagues	not selected	not selected
785	not selected	not selected	not selected	Newspaper	Posters	not selected	not selected	not selected	not selected
786	College	Health care facilities	Internet/online source/ social network	not selected	not selected	not selected	not selected	not selected	not selected
787	College	not selected	Internet/online source/ social network	Newspaper	not selected	not selected	Family, Friends and, Colleagues	Radio/ Television	not selected
788	College	not selected	Internet/online source/ social network	not selected	Posters	not selected	Family, Friends and, Colleagues	not selected	not selected
789	not selected	not selected	Internet/online source/ social network	not selected	not selected	Organ donation promotion campaigns	not selected	Radio/ Television	not selected
790	not selected	not selected	Internet/online source/ social network	not selected	not selected	not selected	Family, Friends and, Colleagues	Radio/ Television	not selected
791	not selected	Health care facilities	Internet/online source/ social network	not selected	not selected	Organ donation promotion campaigns	not selected	not selected	not selected
792	College	Health care facilities	Internet/online source/ social network	not selected	Posters	Organ donation promotion campaigns	not selected	Radio/ Television	not selected
793	not selected	not selected	Internet/online source/ social network	not selected	not selected	not selected	Family, Friends and, Colleagues	not selected	not selected
794	not selected	not selected	Internet/online source/ social network	not selected	Posters	not selected	not selected	Radio/ Television	not selected
795	not selected	not selected	Internet/online source/ social network	not selected	not selected	not selected	not selected	not selected	not selected
796	not selected	not selected	Internet/online source/ social network	not selected	not selected	not selected	not selected	not selected	not selected
797	College	not selected	not selected	not selected	not selected	not selected	not selected	not selected	not selected
798	not selected	not selected	Internet/online source/ social network	not selected	not selected	not selected	not selected	not selected	not selected
799	not selected	not selected	Internet/online source/ social network	not selected	not selected	not selected	not selected	not selected	not selected
800	not selected	not selected	Internet/online source/ social network	not selected	not selected	not selected	not selected	not selected	not selected
801	not selected	Health care facilities	not selected	not selected	not selected	not selected	not selected	not selected	not selected
802	not selected	not selected	Internet/online source/ social network	not selected	not selected	not selected	not selected	not selected	not selected
803	College	not selected	Internet/online source/ social network	not selected	not selected	Organ donation promotion campaigns	Family, Friends and, Colleagues	not selected	not selected
804	not selected	not selected	Internet/online source/ social network	not selected	Posters	not selected	Family, Friends and, Colleagues	not selected	not selected
805	not selected	not selected	Internet/online source/ social network	not selected	not selected	not selected	not selected	not selected	not selected
806	not selected	Health care facilities	Internet/online source/ social network	not selected	Posters	Organ donation promotion campaigns	Family, Friends and, Colleagues	not selected	not selected
807	not selected	Health care facilities	Internet/online source/ social network	not selected	not selected	not selected	not selected	Radio/ Television	not selected
808	not selected	not selected	not selected	not selected	not selected	not selected	Family, Friends and, Colleagues	not selected	not selected
809	not selected	not selected	not selected	not selected	Posters	not selected	not selected	not selected	not selected
810	not selected	Health care facilities	Internet/online source/ social network	Newspaper	Posters	Organ donation promotion campaigns	not selected	Radio/ Television	not selected
811	not selected	not selected	Internet/online source/ social network	not selected	not selected	Organ donation promotion campaigns	not selected	Radio/ Television	not selected
812	not selected	Health care facilities	Internet/online source/ social network	not selected	Posters	not selected	Family, Friends and, Colleagues	Radio/ Television	not selected
813	not selected	Health care facilities	Internet/online source/ social network	Newspaper	Posters	not selected	not selected	not selected	not selected
814	not selected	not selected	Internet/online source/ social network	not selected	not selected	not selected	not selected	not selected	not selected
815	not selected	not selected	Internet/online source/ social network	not selected	not selected	not selected	not selected	not selected	not selected
816	not selected	not selected	Internet/online source/ social network	not selected	not selected	not selected	not selected	not selected	not selected
817	not selected	not selected	Internet/online source/ social network	not selected	Posters	not selected	Family, Friends and, Colleagues	Radio/ Television	not selected
818	not selected	not selected	Internet/online source/ social network	not selected	not selected	Organ donation promotion campaigns	Family, Friends and, Colleagues	not selected	not selected
819	not selected	not selected	Internet/online source/ social network	Newspaper	not selected	not selected	not selected	not selected	not selected
820	not selected	not selected	Internet/online source/ social network	not selected	not selected	not selected	not selected	not selected	not selected
821	not selected	not selected	Internet/online source/ social network	not selected	not selected	not selected	not selected	not selected	not selected
822	not selected	not selected	Internet/online source/ social network	not selected	not selected	not selected	not selected	not selected	not selected
823	not selected	not selected	Internet/online source/ social network	not selected	not selected	not selected	not selected	not selected	not selected
824	not selected	not selected	Internet/online source/ social network	not selected	not selected	not selected	not selected	Radio/ Television	not selected
825	College	not selected	Internet/online source/ social network	not selected	not selected	Organ donation promotion campaigns	not selected	Radio/ Television	not selected
826	not selected	not selected	Internet/online source/ social network	not selected	not selected	not selected	not selected	not selected	other
827	College	not selected	not selected	not selected	not selected	not selected	not selected	not selected	not selected
828	College	not selected	Internet/online source/ social network	not selected	Posters	Organ donation promotion campaigns	not selected	not selected	not selected
829	not selected	not selected	not selected	not selected	not selected	Organ donation promotion campaigns	not selected	not selected	not selected
830	not selected	not selected	Internet/online source/ social network	not selected	not selected	not selected	not selected	not selected	not selected
831	not selected	not selected	Internet/online source/ social network	not selected	not selected	Organ donation promotion campaigns	Family, Friends and, Colleagues	Radio/ Television	not selected
832	not selected	not selected	Internet/online source/ social network	not selected	not selected	Organ donation promotion campaigns	Family, Friends and, Colleagues	Radio/ Television	not selected
833	not selected	not selected	Internet/online source/ social network	not selected	not selected	not selected	not selected	not selected	not selected
834	not selected	not selected	Internet/online source/ social network	not selected	not selected	not selected	not selected	not selected	not selected
835	not selected	Health care facilities	Internet/online source/ social network	not selected	not selected	not selected	not selected	not selected	not selected
836	not selected	not selected	Internet/online source/ social network	not selected	not selected	not selected	Family, Friends and, Colleagues	Radio/ Television	not selected
837	not selected	not selected	Internet/online source/ social network	not selected	not selected	not selected	not selected	not selected	not selected
838	not selected	not selected	not selected	not selected	not selected	not selected	Family, Friends and, Colleagues	not selected	not selected
839	not selected	not selected	Internet/online source/ social network	not selected	not selected	not selected	not selected	not selected	not selected
840	not selected	not selected	Internet/online source/ social network	Newspaper	Posters	Organ donation promotion campaigns	not selected	not selected	not selected
841	not selected	Health care facilities	Internet/online source/ social network	not selected	not selected	not selected	not selected	not selected	not selected
842	not selected	not selected	Internet/online source/ social network	not selected	not selected	not selected	not selected	not selected	not selected
843	College	not selected	not selected	not selected	not selected	not selected	not selected	not selected	not selected
844	not selected	not selected	Internet/online source/ social network	not selected	not selected	not selected	not selected	not selected	not selected
845	not selected	not selected	Internet/online source/ social network	not selected	not selected	not selected	not selected	not selected	not selected
846	not selected	Health care facilities	Internet/online source/ social network	not selected	Posters	Organ donation promotion campaigns	not selected	Radio/ Television	not selected
847	not selected	not selected	Internet/online source/ social network	not selected	not selected	not selected	Family, Friends and, Colleagues	not selected	not selected
848	not selected	Health care facilities	Internet/online source/ social network	Newspaper	Posters	Organ donation promotion campaigns	not selected	not selected	not selected
849	not selected	not selected	Internet/online source/ social network	Newspaper	not selected	not selected	not selected	Radio/ Television	not selected
850	not selected	Health care facilities	Internet/online source/ social network	not selected	not selected	not selected	Family, Friends and, Colleagues	Radio/ Television	not selected
851	not selected	not selected	Internet/online source/ social network	not selected	not selected	Organ donation promotion campaigns	not selected	not selected	not selected
852	College	Health care facilities	Internet/online source/ social network	not selected	not selected	Organ donation promotion campaigns	not selected	not selected	not selected
853	not selected	not selected	Internet/online source/ social network	not selected	not selected	Organ donation promotion campaigns	not selected	Radio/ Television	not selected
854	not selected	not selected	Internet/online source/ social network	not selected	not selected	not selected	not selected	not selected	not selected
855	not selected	not selected	not selected	not selected	not selected	not selected	Family, Friends and, Colleagues	not selected	not selected
856	College	not selected	Internet/online source/ social network	not selected	not selected	not selected	Family, Friends and, Colleagues	not selected	not selected
857	not selected	not selected	Internet/online source/ social network	not selected	not selected	not selected	not selected	not selected	not selected
858	not selected	Health care facilities	Internet/online source/ social network	not selected	Posters	not selected	Family, Friends and, Colleagues	not selected	not selected
859	not selected	Health care facilities	Internet/online source/ social network	not selected	not selected	Organ donation promotion campaigns	not selected	not selected	not selected
860	not selected	Health care facilities	Internet/online source/ social network	not selected	not selected	Organ donation promotion campaigns	not selected	not selected	not selected
861	not selected	Health care facilities	Internet/online source/ social network	not selected	Posters	Organ donation promotion campaigns	not selected	Radio/ Television	not selected
862	not selected	not selected	Internet/online source/ social network	not selected	not selected	not selected	not selected	not selected	not selected
863	not selected	not selected	Internet/online source/ social network	not selected	not selected	not selected	Family, Friends and, Colleagues	not selected	not selected
864	not selected	not selected	not selected	not selected	not selected	not selected	not selected	Radio/ Television	not selected
865	not selected	not selected	Internet/online source/ social network	not selected	not selected	not selected	not selected	not selected	not selected
866	not selected	not selected	Internet/online source/ social network	not selected	not selected	not selected	Family, Friends and, Colleagues	not selected	not selected
867	College	Health care facilities	Internet/online source/ social network	Newspaper	Posters	Organ donation promotion campaigns	Family, Friends and, Colleagues	Radio/ Television	other
868	not selected	Health care facilities	not selected	not selected	not selected	not selected	not selected	not selected	not selected
869	College	not selected	Internet/online source/ social network	Newspaper	Posters	not selected	not selected	Radio/ Television	not selected
870	College	not selected	not selected	not selected	not selected	not selected	not selected	not selected	not selected
871	not selected	not selected	Internet/online source/ social network	not selected	not selected	not selected	not selected	not selected	not selected
872	College	Health care facilities	Internet/online source/ social network	not selected	Posters	not selected	Family, Friends and, Colleagues	not selected	not selected
873	College	not selected	not selected	not selected	not selected	Organ donation promotion campaigns	not selected	not selected	not selected
874	College	not selected	Internet/online source/ social network	not selected	not selected	not selected	not selected	Radio/ Television	not selected
875	College	not selected	not selected	not selected	not selected	not selected	not selected	not selected	not selected
876	not selected	not selected	Internet/online source/ social network	not selected	not selected	not selected	not selected	not selected	not selected
877	College	Health care facilities	Internet/online source/ social network	not selected	not selected	Organ donation promotion campaigns	not selected	not selected	not selected
878	not selected	not selected	Internet/online source/ social network	not selected	not selected	not selected	not selected	not selected	not selected
879	not selected	not selected	Internet/online source/ social network	not selected	not selected	not selected	not selected	Radio/ Television	not selected
880	not selected	Health care facilities	Internet/online source/ social network	not selected	not selected	not selected	not selected	Radio/ Television	not selected
881	not selected	not selected	not selected	not selected	not selected	not selected	Family, Friends and, Colleagues	not selected	not selected
882	College	Health care facilities	Internet/online source/ social network	not selected	not selected	Organ donation promotion campaigns	not selected	not selected	not selected
883	not selected	not selected	Internet/online source/ social network	not selected	not selected	not selected	not selected	not selected	not selected
884	not selected	not selected	Internet/online source/ social network	not selected	not selected	not selected	Family, Friends and, Colleagues	not selected	not selected
885	not selected	not selected	not selected	not selected	not selected	not selected	not selected	Radio/ Television	not selected
886	not selected	not selected	not selected	not selected	not selected	not selected	Family, Friends and, Colleagues	not selected	not selected
887	not selected	not selected	not selected	not selected	not selected	Organ donation promotion campaigns	Family, Friends and, Colleagues	not selected	not selected
888	not selected	Health care facilities	Internet/online source/ social network	not selected	not selected	not selected	not selected	not selected	not selected
889	not selected	not selected	not selected	not selected	Posters	not selected	not selected	not selected	not selected
890	not selected	Health care facilities	Internet/online source/ social network	Newspaper	Posters	Organ donation promotion campaigns	Family, Friends and, Colleagues	Radio/ Television	not selected
891	not selected	not selected	Internet/online source/ social network	Newspaper	Posters	not selected	not selected	not selected	not selected
892	not selected	not selected	Internet/online source/ social network	not selected	not selected	not selected	not selected	not selected	not selected
893	College	Health care facilities	Internet/online source/ social network	not selected	not selected	not selected	not selected	not selected	not selected
894	not selected	not selected	Internet/online source/ social network	not selected	not selected	not selected	Family, Friends and, Colleagues	Radio/ Television	not selected
895	not selected	not selected	Internet/online source/ social network	Newspaper	Posters	not selected	not selected	not selected	not selected
896	not selected	not selected	Internet/online source/ social network	not selected	not selected	not selected	not selected	not selected	not selected
897	College	Health care facilities	Internet/online source/ social network	not selected	not selected	not selected	not selected	Radio/ Television	not selected
898	not selected	not selected	Internet/online source/ social network	not selected	not selected	not selected	not selected	not selected	not selected
899	College	not selected	Internet/online source/ social network	not selected	not selected	not selected	not selected	not selected	not selected
900	not selected	not selected	Internet/online source/ social network	Newspaper	not selected	not selected	not selected	not selected	not selected
901	not selected	not selected	Internet/online source/ social network	not selected	not selected	not selected	not selected	not selected	not selected
902	not selected	not selected	not selected	not selected	not selected	Organ donation promotion campaigns	not selected	not selected	not selected
903	not selected	not selected	Internet/online source/ social network	not selected	not selected	not selected	not selected	not selected	not selected
904	College	not selected	not selected	not selected	not selected	not selected	not selected	not selected	not selected
905	not selected	not selected	Internet/online source/ social network	not selected	not selected	not selected	not selected	not selected	not selected
906	College	not selected	not selected	not selected	not selected	not selected	not selected	not selected	not selected
907	not selected	not selected	Internet/online source/ social network	not selected	not selected	Organ donation promotion campaigns	Family, Friends and, Colleagues	not selected	not selected
908	College	not selected	Internet/online source/ social network	not selected		not selected	Family, Friends and, Colleagues	not selected	not selected
909	not selected	not selected	Internet/online source/ social network	not selected	not selected	not selected	not selected	not selected	not selected
910	not selected	not selected	not selected	not selected	not selected	Organ donation promotion campaigns	not selected	not selected	not selected
911	College	Health care facilities	Internet/online source/ social network	not selected	not selected	not selected	not selected	not selected	not selected
912	not selected	not selected	Internet/online source/ social network	not selected	not selected	not selected	not selected	not selected	not selected
913	not selected	not selected	not selected	not selected	not selected	not selected	Family, Friends and, Colleagues	not selected	not selected
914	not selected	not selected	not selected	Newspaper	not selected	not selected	not selected	not selected	not selected
915	not selected	not selected	Internet/online source/ social network	not selected	not selected	not selected	not selected	not selected	not selected
916	not selected	Health care facilities	not selected	not selected	not selected	not selected	Family, Friends and, Colleagues	not selected	not selected
917	not selected	Health care facilities	Internet/online source/ social network	not selected	not selected	not selected	Family, Friends and, Colleagues	not selected	not selected
918	not selected	Health care facilities	Internet/online source/ social network	not selected	not selected	Organ donation promotion campaigns	not selected	not selected	not selected
919	not selected	not selected	Internet/online source/ social network	not selected	not selected	not selected	Family, Friends and, Colleagues	Radio/ Television	not selected
920	not selected	Health care facilities	Internet/online source/ social network	not selected	not selected	not selected	not selected	not selected	not selected
921	not selected	not selected	Internet/online source/ social network	not selected	not selected	not selected	not selected	not selected	not selected
922	not selected	not selected	Internet/online source/ social network	not selected	not selected	not selected	not selected	not selected	not selected
923	not selected	not selected	Internet/online source/ social network	not selected	not selected	not selected	not selected	not selected	not selected
924	not selected	not selected	Internet/online source/ social network	not selected	not selected	not selected	Family, Friends and, Colleagues	not selected	not selected
925	not selected	Health care facilities	Internet/online source/ social network	not selected	Posters	Organ donation promotion campaigns	not selected	not selected	not selected
926	not selected	not selected	Internet/online source/ social network	not selected	not selected	Organ donation promotion campaigns	Family, Friends and, Colleagues	Radio/ Television	not selected
927	not selected	not selected	Internet/online source/ social network	not selected	not selected	not selected	not selected	not selected	not selected
928	not selected	not selected	Internet/online source/ social network	Newspaper	not selected	not selected	not selected	Radio/ Television	not selected
929	not selected	not selected	Internet/online source/ social network	not selected	not selected	not selected	not selected	not selected	not selected
930	not selected	not selected	Internet/online source/ social network	not selected	not selected	Organ donation promotion campaigns	not selected	not selected	not selected
931	not selected	Health care facilities	not selected	not selected	not selected	not selected	not selected	not selected	not selected
932	not selected	not selected	Internet/online source/ social network	not selected	not selected	not selected	not selected	not selected	not selected
933	not selected	not selected	Internet/online source/ social network	Newspaper	Posters	Organ donation promotion campaigns	not selected	Radio/ Television	not selected
934	not selected	not selected	Internet/online source/ social network	not selected	not selected	not selected	not selected	not selected	not selected
935	not selected	not selected	Internet/online source/ social network	not selected	not selected	not selected	not selected	Radio/ Television	not selected
936	College	not selected	Internet/online source/ social network	not selected	not selected	Organ donation promotion campaigns	not selected	not selected	not selected
937	not selected	not selected	Internet/online source/ social network	not selected	Posters	not selected	Family, Friends and, Colleagues	not selected	not selected
938	not selected	Health care facilities	Internet/online source/ social network	Newspaper	Posters	not selected	Family, Friends and, Colleagues	Radio/ Television	not selected
939	not selected	not selected	Internet/online source/ social network	not selected	not selected	not selected	not selected	not selected	not selected
940	not selected	not selected	Internet/online source/ social network	not selected	not selected	not selected	not selected	not selected	not selected
941	not selected	not selected	Internet/online source/ social network	not selected	not selected	not selected	Family, Friends and, Colleagues	not selected	not selected
942	not selected	not selected	Internet/online source/ social network	not selected	not selected	Organ donation promotion campaigns	Family, Friends and, Colleagues	not selected	not selected
943	not selected	Health care facilities	Internet/online source/ social network	Newspaper	Posters	Organ donation promotion campaigns	Family, Friends and, Colleagues	not selected	not selected
944	not selected	not selected	Internet/online source/ social network	not selected	not selected	not selected	not selected	not selected	not selected
945	not selected	not selected	Internet/online source/ social network	not selected	not selected	not selected	Family, Friends and, Colleagues	not selected	not selected
946	not selected	not selected	Internet/online source/ social network	not selected	not selected	not selected	not selected	not selected	not selected
947	not selected	not selected	Internet/online source/ social network	not selected	not selected	not selected	not selected	not selected	not selected
948	not selected	not selected	Internet/online source/ social network	not selected	not selected	not selected	Family, Friends and, Colleagues	not selected	not selected
949	not selected	Health care facilities	Internet/online source/ social network	not selected	Posters	not selected	not selected	not selected	not selected
950	not selected	not selected	Internet/online source/ social network	not selected	Posters	not selected	Family, Friends and, Colleagues	not selected	not selected
951	not selected	not selected	Internet/online source/ social network	not selected	not selected	not selected	not selected	not selected	not selected
952	not selected	not selected	Internet/online source/ social network	not selected	not selected	not selected	not selected	not selected	not selected
953	not selected	not selected	Internet/online source/ social network	not selected	not selected	not selected	not selected	not selected	not selected
954	not selected	not selected	Internet/online source/ social network	not selected	not selected	not selected	not selected	not selected	not selected
955	not selected	not selected	Internet/online source/ social network	not selected	not selected	Organ donation promotion campaigns	not selected	not selected	not selected
956	College	not selected	not selected	Newspaper	not selected	not selected	not selected	not selected	not selected
957	not selected	not selected	Internet/online source/ social network	not selected	Posters	Organ donation promotion campaigns	not selected	Radio/ Television	not selected
958	not selected	not selected	Internet/online source/ social network	not selected	not selected	Organ donation promotion campaigns	Family, Friends and, Colleagues	not selected	not selected
959	not selected	not selected	Internet/online source/ social network	not selected	not selected	not selected	Family, Friends and, Colleagues	not selected	not selected
960	not selected	not selected	not selected	not selected	not selected	not selected	Family, Friends and, Colleagues	not selected	not selected
961	not selected	not selected	Internet/online source/ social network	not selected	not selected	not selected	not selected	not selected	not selected
962	not selected	not selected	Internet/online source/ social network	not selected	not selected	Organ donation promotion campaigns	Family, Friends and, Colleagues	not selected	not selected
963	not selected	not selected	Internet/online source/ social network	not selected	not selected	Organ donation promotion campaigns	not selected	not selected	not selected
964	not selected	not selected	Internet/online source/ social network	not selected	not selected	not selected	not selected	Radio/ Television	not selected
965	not selected	not selected	Internet/online source/ social network	not selected	not selected	Organ donation promotion campaigns	Family, Friends and, Colleagues	Radio/ Television	not selected
966	not selected	not selected	Internet/online source/ social network	not selected	not selected	not selected	not selected	not selected	not selected
967	not selected	not selected	Internet/online source/ social network	not selected	not selected	not selected	not selected	not selected	not selected
968	College	not selected	not selected	not selected	not selected	not selected	not selected	not selected	not selected
969	not selected	Health care facilities	Internet/online source/ social network	not selected	not selected	not selected	not selected	Radio/ Television	not selected
970	not selected	not selected	Internet/online source/ social network	not selected	Posters	not selected	not selected	not selected	not selected
971	College	not selected	Internet/online source/ social network	not selected	not selected	not selected	not selected	Radio/ Television	not selected
972	not selected	not selected	Internet/online source/ social network	not selected	not selected	not selected	not selected	not selected	not selected
973	not selected	Health care facilities	not selected	Newspaper	not selected	not selected	Family, Friends and, Colleagues	not selected	not selected
974	College	not selected	Internet/online source/ social network	not selected	not selected	Organ donation promotion campaigns	not selected	not selected	not selected
975	not selected	not selected	not selected	not selected	not selected	not selected	not selected	Radio/ Television	not selected
976	not selected	not selected	Internet/online source/ social network	not selected	not selected	not selected	Family, Friends and, Colleagues	Radio/ Television	not selected
977	not selected	not selected	Internet/online source/ social network	not selected	not selected	not selected	not selected	not selected	not selected
978	not selected	not selected	Internet/online source/ social network	not selected	not selected	not selected	not selected	not selected	not selected
979	not selected	not selected	Internet/online source/ social network	not selected	not selected	not selected	not selected	Radio/ Television	not selected
980	College	not selected	not selected	Newspaper	not selected	Organ donation promotion campaigns	Family, Friends and, Colleagues	not selected	not selected
981	not selected	not selected	Internet/online source/ social network	not selected	not selected	not selected	not selected	not selected	not selected
982	not selected	not selected	Internet/online source/ social network	not selected	not selected	not selected	not selected	Radio/ Television	not selected
983	not selected	not selected	Internet/online source/ social network	not selected	not selected	not selected	not selected	not selected	not selected
984	not selected	Health care facilities	Internet/online source/ social network	not selected	not selected	not selected	Family, Friends and, Colleagues	not selected	not selected
985	not selected	not selected	Internet/online source/ social network	not selected	not selected	not selected	not selected	not selected	not selected
986	not selected	not selected	Internet/online source/ social network	not selected	not selected	Organ donation promotion campaigns	Family, Friends and, Colleagues	not selected	not selected
987	not selected	not selected	Internet/online source/ social network	not selected	not selected	not selected	not selected	not selected	not selected
988	not selected	not selected	Internet/online source/ social network	not selected	not selected	Organ donation promotion campaigns	not selected	Radio/ Television	not selected
989	not selected	not selected	Internet/online source/ social network	not selected	not selected	not selected	not selected	Radio/ Television	not selected
990	not selected	not selected	not selected	not selected	Posters	Organ donation promotion campaigns	not selected	not selected	not selected
991	not selected	not selected	Internet/online source/ social network	not selected	not selected	not selected	Family, Friends and, Colleagues	not selected	not selected
992	not selected	Health care facilities	Internet/online source/ social network	not selected	Posters	not selected	Family, Friends and, Colleagues	not selected	not selected
993	not selected	not selected	not selected	not selected	not selected	not selected	Family, Friends and, Colleagues	not selected	not selected
994	not selected	not selected	Internet/online source/ social network	not selected	not selected	not selected	not selected	not selected	not selected
995	not selected	not selected	Internet/online source/ social network	not selected	not selected	not selected	Family, Friends and, Colleagues	not selected	not selected
996	not selected	not selected	Internet/online source/ social network	not selected	not selected	not selected	not selected	Radio/ Television	not selected
997	not selected	Health care facilities	Internet/online source/ social network	not selected	Posters	Organ donation promotion campaigns	not selected	not selected	not selected
998	not selected	not selected	Internet/online source/ social network	not selected	not selected	Organ donation promotion campaigns	not selected	not selected	not selected
999	not selected	not selected	Internet/online source/ social network	not selected	not selected	not selected	not selected	not selected	not selected
1000	not selected	not selected	Internet/online source/ social network	not selected	not selected	not selected	not selected	not selected	not selected
1001	not selected	Health care facilities	Internet/online source/ social network	Newspaper	Posters	Organ donation promotion campaigns	Family, Friends and, Colleagues	Radio/ Television	not selected
1002	not selected	not selected	Internet/online source/ social network	not selected	not selected	not selected	Family, Friends and, Colleagues	not selected	not selected
1003	not selected	not selected	Internet/online source/ social network	not selected	Posters	not selected	not selected	not selected	not selected
1004	not selected	not selected	Internet/online source/ social network	Newspaper	not selected	not selected	not selected	not selected	not selected
1005	not selected	not selected	Internet/online source/ social network	not selected	not selected	not selected	not selected	Radio/ Television	not selected
1006	not selected	not selected	Internet/online source/ social network	not selected	not selected	not selected	not selected	not selected	not selected
1007	not selected	Health care facilities	Internet/online source/ social network	not selected	not selected	not selected	not selected	not selected	not selected
1008	not selected	not selected	not selected	not selected	not selected	not selected	Family, Friends and, Colleagues	not selected	not selected
1009	not selected	not selected	Internet/online source/ social network	not selected	not selected	not selected	not selected	not selected	not selected
1010	not selected	not selected	Internet/online source/ social network	not selected	Posters	not selected	Family, Friends and, Colleagues	not selected	not selected
1011	College	not selected	not selected	not selected	not selected	not selected	not selected	not selected	not selected
1012	not selected	not selected	Internet/online source/ social network	not selected	not selected	not selected	not selected	Radio/ Television	not selected
1013	not selected	not selected	not selected	not selected	not selected	not selected	Family, Friends and, Colleagues	not selected	not selected
1014	not selected	not selected	Internet/online source/ social network	not selected	not selected	not selected	not selected	not selected	not selected
1015	not selected	not selected	Internet/online source/ social network	not selected	not selected	not selected	Family, Friends and, Colleagues	Radio/ Television	not selected
1016	not selected	not selected	Internet/online source/ social network	not selected	not selected	not selected	not selected	Radio/ Television	not selected
1017	not selected	not selected	Internet/online source/ social network	not selected	not selected	not selected	not selected	not selected	not selected
1018	not selected	not selected	Internet/online source/ social network	not selected	not selected	not selected	Family, Friends and, Colleagues	not selected	not selected
1019	not selected	Health care facilities	Internet/online source/ social network	not selected	not selected	not selected	not selected	Radio/ Television	not selected
1020	not selected	not selected	Internet/online source/ social network	not selected	not selected	not selected	not selected	not selected	not selected
1021	not selected	not selected	Internet/online source/ social network	Newspaper	Posters	not selected	not selected	not selected	not selected
1022	College	not selected	Internet/online source/ social network	not selected	not selected	not selected	not selected	not selected	not selected
1023	not selected	not selected	not selected	not selected	not selected	not selected	not selected	Radio/ Television	not selected
1024	not selected	Health care facilities	Internet/online source/ social network	not selected	Posters	Organ donation promotion campaigns	not selected	Radio/ Television	not selected
1025	College	Health care facilities	Internet/online source/ social network	not selected	not selected	not selected	not selected	not selected	not selected
1026	not selected	not selected	Internet/online source/ social network	not selected	not selected	Organ donation promotion campaigns	Family, Friends and, Colleagues	not selected	not selected
1027	not selected	not selected	Internet/online source/ social network	not selected	not selected	not selected	not selected	not selected	not selected
1028	not selected	Health care facilities	Internet/online source/ social network	Newspaper	not selected	Organ donation promotion campaigns	not selected	not selected	not selected
1029	College	not selected	not selected	not selected	not selected	not selected	not selected	Radio/ Television	not selected
1030	not selected	not selected	Internet/online source/ social network	not selected	not selected	not selected	not selected	not selected	not selected
1031	not selected	not selected	Internet/online source/ social network	not selected	not selected	not selected	not selected	not selected	not selected
1032	not selected	not selected	Internet/online source/ social network	not selected	not selected	Organ donation promotion campaigns	not selected	not selected	not selected
1033	not selected	not selected	Internet/online source/ social network	not selected	Posters	Organ donation promotion campaigns	not selected	Radio/ Television	not selected
1034	not selected	not selected	Internet/online source/ social network	not selected	not selected	not selected	not selected	not selected	not selected
1035	not selected	not selected	not selected	not selected	not selected	not selected	not selected	Radio/ Television	not selected
1036	not selected	not selected	Internet/online source/ social network	not selected	not selected	Organ donation promotion campaigns	Family, Friends and, Colleagues	not selected	not selected
1037	not selected	not selected	Internet/online source/ social network	not selected	not selected	Organ donation promotion campaigns	not selected	Radio/ Television	not selected
1038	not selected	not selected	Internet/online source/ social network	not selected	not selected	not selected	not selected	not selected	not selected
1039	not selected	not selected	not selected	not selected	not selected	not selected	not selected	Radio/ Television	not selected
1040	not selected	not selected	Internet/online source/ social network	not selected	not selected	not selected	not selected	not selected	not selected
1041	College	not selected	Internet/online source/ social network	not selected	not selected	not selected	not selected	not selected	not selected
1042	College	not selected	Internet/online source/ social network	not selected	not selected	Organ donation promotion campaigns	not selected	Radio/ Television	not selected
1043	not selected	Health care facilities	Internet/online source/ social network	Newspaper	Posters	Organ donation promotion campaigns	not selected	not selected	not selected
1044	not selected	not selected	Internet/online source/ social network	not selected	not selected	Organ donation promotion campaigns	not selected	not selected	not selected
1045	not selected	not selected	not selected	Newspaper	not selected	not selected	not selected	not selected	not selected
1046	not selected	not selected	Internet/online source/ social network	Newspaper	not selected	not selected	not selected	Radio/ Television	not selected
1047	not selected	not selected	Internet/online source/ social network	not selected	not selected	not selected	not selected	not selected	not selected
1048	not selected	not selected	Internet/online source/ social network	not selected	not selected	not selected	not selected	not selected	not selected
1049	not selected	not selected	Internet/online source/ social network	not selected	not selected	not selected	Family, Friends and, Colleagues	not selected	not selected
1050	not selected	not selected	not selected	not selected	not selected	not selected	Family, Friends and, Colleagues	not selected	not selected
1051	not selected	not selected	Internet/online source/ social network	not selected	not selected	not selected	not selected	not selected	not selected
1052	not selected	not selected	Internet/online source/ social network	Newspaper	not selected	not selected	not selected	not selected	not selected
1053	not selected	not selected	Internet/online source/ social network	not selected	not selected	not selected	Family, Friends and, Colleagues	Radio/ Television	other
1054	not selected	not selected	Internet/online source/ social network	not selected	not selected	not selected	not selected	not selected	not selected
1055	not selected	Health care facilities	Internet/online source/ social network	not selected	Posters	Organ donation promotion campaigns	not selected	Radio/ Television	not selected
1056	not selected	not selected	Internet/online source/ social network	not selected	not selected	not selected	not selected	not selected	not selected
1057	not selected	not selected	Internet/online source/ social network	Newspaper	Posters	not selected	not selected	Radio/ Television	not selected
1058	not selected	Health care facilities	Internet/online source/ social network	not selected	not selected	not selected	Family, Friends and, Colleagues	not selected	not selected
1059	not selected	not selected	Internet/online source/ social network	not selected	not selected	not selected	not selected	not selected	not selected
1060	not selected	not selected	Internet/online source/ social network	not selected	not selected	not selected	not selected	not selected	not selected
1061	not selected	not selected	Internet/online source/ social network	not selected	not selected	Organ donation promotion campaigns	not selected	Radio/ Television	not selected
1062	College	not selected	not selected	Newspaper	Posters	not selected	Family, Friends and, Colleagues	not selected	not selected
1063	not selected	Health care facilities	not selected	not selected	not selected	not selected	not selected	not selected	not selected
1064	College	not selected	Internet/online source/ social network	not selected	not selected	not selected	not selected	not selected	not selected
1065	not selected	not selected	Internet/online source/ social network	not selected	not selected	Organ donation promotion campaigns	not selected	not selected	not selected
1066	College	not selected	Internet/online source/ social network	not selected	not selected	not selected	not selected	not selected	not selected
1067	not selected	not selected	Internet/online source/ social network	not selected	not selected	not selected	not selected	not selected	not selected
1068	not selected	not selected	Internet/online source/ social network	not selected	not selected	not selected	not selected	not selected	not selected
1069	not selected	Health care facilities	Internet/online source/ social network	not selected	Posters	not selected	not selected	not selected	not selected
1070	not selected	Health care facilities	Internet/online source/ social network	not selected	Posters	Organ donation promotion campaigns	not selected	not selected	not selected
1071	not selected	not selected	Internet/online source/ social network	not selected	not selected	not selected	not selected	not selected	not selected
1072	not selected	not selected	Internet/online source/ social network	not selected	not selected	not selected	not selected	not selected	not selected
1073	not selected	not selected	Internet/online source/ social network	not selected	not selected	not selected	not selected	not selected	not selected
1074	not selected	not selected	Internet/online source/ social network	not selected	not selected	not selected	not selected	not selected	not selected
1075	not selected	Health care facilities	Internet/online source/ social network	not selected	not selected	Organ donation promotion campaigns	not selected	Radio/ Television	not selected
1076	not selected	not selected	Internet/online source/ social network	not selected	not selected	not selected	not selected	not selected	not selected
1077	not selected	not selected	Internet/online source/ social network	not selected	not selected	not selected	Family, Friends and, Colleagues	not selected	not selected
1078	not selected	not selected	Internet/online source/ social network	not selected	not selected	not selected	not selected	not selected	not selected
1079	not selected	not selected	Internet/online source/ social network	not selected	not selected	not selected	not selected	not selected	not selected
1080	not selected	not selected	Internet/online source/ social network	not selected	not selected	not selected	not selected	not selected	not selected
1081	not selected	not selected	Internet/online source/ social network	not selected	not selected	not selected	not selected	not selected	not selected
1082	not selected	not selected	Internet/online source/ social network	not selected	not selected	not selected	not selected	not selected	not selected
1083	not selected	Health care facilities	not selected	not selected	not selected	not selected	not selected	not selected	not selected
1084	not selected	Health care facilities	Internet/online source/ social network	not selected	Posters	Organ donation promotion campaigns	not selected	not selected	not selected
1085	not selected	not selected	Internet/online source/ social network	not selected	not selected	not selected	not selected	not selected	not selected
1086	not selected	not selected	Internet/online source/ social network	not selected	not selected	not selected	not selected	not selected	not selected
1087	not selected	not selected	Internet/online source/ social network	not selected	not selected	not selected	not selected	not selected	not selected
1088	not selected	not selected	Internet/online source/ social network	not selected	not selected	not selected	not selected	not selected	not selected
1089	not selected	Health care facilities	Internet/online source/ social network	Newspaper	not selected	not selected	not selected	not selected	not selected
1090	not selected	not selected	Internet/online source/ social network	not selected	not selected	not selected	not selected	not selected	not selected
1091	not selected	not selected	Internet/online source/ social network	not selected	not selected	not selected	not selected	not selected	not selected
1092	not selected	not selected	Internet/online source/ social network	not selected	Posters	Organ donation promotion campaigns	Family, Friends and, Colleagues	Radio/ Television	not selected
1093	not selected	not selected	Internet/online source/ social network	not selected	not selected	not selected	not selected	not selected	not selected
1094	not selected	Health care facilities	Internet/online source/ social network	Newspaper	Posters	Organ donation promotion campaigns	not selected	Radio/ Television	not selected
1095	not selected	Health care facilities	Internet/online source/ social network	not selected	not selected	not selected	not selected	not selected	not selected
1096	not selected	Health care facilities	Internet/online source/ social network	not selected	not selected	not selected	not selected	not selected	not selected
1097	not selected	not selected	Internet/online source/ social network	not selected	not selected	not selected	not selected	not selected	not selected
1098	not selected	not selected	Internet/online source/ social network	not selected	not selected	not selected	not selected	not selected	not selected
1099	not selected	not selected	Internet/online source/ social network	not selected	not selected	not selected	not selected	not selected	not selected
1100	not selected	Health care facilities	Internet/online source/ social network	not selected	not selected	Organ donation promotion campaigns	not selected	not selected	not selected
1101	College	not selected	not selected	not selected	not selected	not selected	not selected	not selected	not selected
1102	not selected	not selected	Internet/online source/ social network	not selected	Posters	Organ donation promotion campaigns	Family, Friends and, Colleagues	not selected	not selected
1103	not selected	not selected	Internet/online source/ social network	not selected	not selected	not selected	not selected	Radio/ Television	not selected
1104	not selected	not selected	Internet/online source/ social network	not selected	not selected	not selected	not selected	not selected	not selected
1105	not selected	not selected	Internet/online source/ social network	not selected	not selected	not selected	not selected	not selected	not selected
1106	not selected	not selected	Internet/online source/ social network	not selected	not selected	not selected	not selected	not selected	not selected
1107	not selected	not selected	Internet/online source/ social network	not selected	not selected	not selected	not selected	not selected	not selected
1108	not selected	Health care facilities	not selected	not selected	not selected	not selected	not selected	not selected	not selected
1109	not selected	not selected	Internet/online source/ social network	not selected	not selected	not selected	Family, Friends and, Colleagues	not selected	not selected
1110	not selected	not selected	Internet/online source/ social network	not selected	not selected	not selected	not selected	not selected	not selected
1111	not selected	Health care facilities	not selected	not selected	not selected	not selected	not selected	not selected	not selected
1112	not selected	not selected	Internet/online source/ social network	not selected	not selected	not selected	not selected	Radio/ Television	not selected
1113	not selected	not selected	Internet/online source/ social network	not selected	not selected	not selected	not selected	not selected	not selected
1114	not selected	not selected	Internet/online source/ social network	not selected	not selected	not selected	not selected	not selected	not selected
1115	not selected	not selected	Internet/online source/ social network	not selected	not selected	not selected	not selected	not selected	not selected
1116	not selected	not selected	Internet/online source/ social network	not selected	not selected	not selected	not selected	not selected	not selected
1117	not selected	not selected	Internet/online source/ social network	not selected	not selected	not selected	not selected	not selected	not selected
1118	not selected	Health care facilities	Internet/online source/ social network	not selected	not selected	not selected	not selected	not selected	not selected
1119	not selected	not selected	Internet/online source/ social network	not selected	not selected	not selected	not selected	not selected	not selected
1120	not selected	Health care facilities	Internet/online source/ social network	not selected	Posters	not selected	Family, Friends and, Colleagues	Radio/ Television	not selected
1121	not selected	not selected	Internet/online source/ social network	not selected	not selected	Organ donation promotion campaigns	not selected	not selected	not selected
1122	not selected	not selected	Internet/online source/ social network	not selected	not selected	not selected	not selected	not selected	not selected
1123	not selected	not selected	Internet/online source/ social network	not selected	not selected	not selected	not selected	not selected	not selected
1124	not selected	not selected	not selected	not selected	not selected	not selected	not selected	Radio/ Television	not selected
1125	not selected	not selected	Internet/online source/ social network	not selected	not selected	not selected	not selected	not selected	not selected
1126	not selected	not selected	not selected	not selected	not selected	not selected	not selected	Radio/ Television	other
1127	not selected	not selected	Internet/online source/ social network	not selected	not selected	not selected	not selected	not selected	not selected
1128	not selected	Health care facilities	Internet/online source/ social network	not selected	not selected	not selected	Family, Friends and, Colleagues	not selected	not selected
1129	not selected	not selected	Internet/online source/ social network	not selected	not selected	not selected	not selected	not selected	not selected
1130	not selected	not selected	Internet/online source/ social network	not selected	not selected	not selected	not selected	not selected	not selected
1131	not selected	not selected	Internet/online source/ social network	not selected	not selected	not selected	not selected	not selected	not selected
1132	not selected	not selected	Internet/online source/ social network	not selected	not selected	not selected	not selected	not selected	not selected
1133	not selected	not selected	Internet/online source/ social network	not selected	not selected	not selected	not selected	not selected	not selected
1134	not selected	not selected	Internet/online source/ social network	not selected	not selected	Organ donation promotion campaigns	not selected	Radio/ Television	not selected
1135	not selected	not selected	Internet/online source/ social network	not selected	not selected	not selected	not selected	not selected	not selected
1136	not selected	not selected	Internet/online source/ social network	not selected	not selected	not selected	not selected	not selected	not selected
1137	not selected	not selected	not selected	not selected	not selected	Organ donation promotion campaigns	not selected	not selected	not selected
1138	not selected	not selected	Internet/online source/ social network	not selected	not selected	not selected	Family, Friends and, Colleagues	not selected	not selected
1139	not selected	not selected	Internet/online source/ social network	Newspaper	not selected	Organ donation promotion campaigns	not selected	Radio/ Television	not selected
1140	not selected	not selected	not selected	not selected	not selected	not selected	not selected	not selected	other
1141	not selected	not selected	Internet/online source/ social network	not selected	not selected	not selected	not selected	not selected	not selected
1142	not selected	not selected	Internet/online source/ social network	not selected	not selected	not selected	not selected	not selected	not selected
1143	not selected	Health care facilities	Internet/online source/ social network	not selected	not selected	Organ donation promotion campaigns	not selected	not selected	not selected
1144	not selected	not selected	Internet/online source/ social network	not selected	not selected	not selected	not selected	not selected	not selected
1145	not selected	not selected	Internet/online source/ social network	not selected	not selected	Organ donation promotion campaigns	not selected	not selected	not selected
1146	not selected	not selected	not selected	not selected	not selected	Organ donation promotion campaigns	not selected	Radio/ Television	not selected
1147	not selected	not selected	Internet/online source/ social network	not selected	not selected	not selected	not selected	not selected	not selected
1148	not selected	Health care facilities	Internet/online source/ social network	not selected	not selected	not selected	not selected	not selected	not selected
1149	not selected	Health care facilities	not selected	not selected	not selected	not selected	not selected	not selected	not selected
1150	not selected	not selected	Internet/online source/ social network	not selected	not selected	not selected	not selected	Radio/ Television	not selected
1151	not selected	not selected	Internet/online source/ social network	not selected	not selected	not selected	not selected	not selected	not selected
1152	not selected	not selected	Internet/online source/ social network	not selected	not selected	not selected	not selected	not selected	not selected
1153	not selected	not selected	Internet/online source/ social network	not selected	not selected	not selected	Family, Friends and, Colleagues	not selected	not selected
1154	not selected	not selected	Internet/online source/ social network	not selected	not selected	not selected	not selected	not selected	not selected
1155	not selected	Health care facilities	Internet/online source/ social network	not selected	not selected	not selected	not selected	not selected	not selected
1156	College	Health care facilities	Internet/online source/ social network	not selected	not selected	not selected	not selected	not selected	not selected
1157	not selected	not selected	Internet/online source/ social network	not selected	not selected	not selected	not selected	not selected	not selected
1158	College	not selected	not selected	not selected	not selected	not selected	not selected	not selected	not selected
1159	not selected	not selected	Internet/online source/ social network	Newspaper	not selected	Organ donation promotion campaigns	Family, Friends and, Colleagues	Radio/ Television	not selected
1160	College	not selected	Internet/online source/ social network	not selected	not selected	not selected	Family, Friends and, Colleagues	not selected	not selected
1161	not selected	Health care facilities	Internet/online source/ social network	Newspaper	not selected	Organ donation promotion campaigns	not selected	Radio/ Television	not selected
1162	not selected	Health care facilities	Internet/online source/ social network	not selected	not selected	not selected	not selected	not selected	not selected
1163	College	not selected	Internet/online source/ social network	not selected	not selected	not selected	not selected	Radio/ Television	not selected
1164	not selected	not selected	Internet/online source/ social network	not selected	not selected	not selected	not selected	Radio/ Television	not selected
1165	not selected	not selected	Internet/online source/ social network	Newspaper	not selected	not selected	not selected	not selected	not selected
1166	College	not selected	Internet/online source/ social network	Newspaper	not selected	Organ donation promotion campaigns	not selected	Radio/ Television	not selected
1167	not selected	not selected	Internet/online source/ social network	Newspaper	not selected	not selected	not selected	Radio/ Television	not selected
1168	not selected	not selected	Internet/online source/ social network	not selected	not selected	not selected	not selected	not selected	not selected
1169	College	not selected	not selected	not selected	not selected	not selected	not selected	not selected	not selected
1170	not selected	not selected	Internet/online source/ social network	not selected	not selected	not selected	not selected	not selected	not selected
1171	not selected	not selected	Internet/online source/ social network	not selected	not selected	not selected	not selected	not selected	not selected
1172	not selected	not selected	not selected	not selected	not selected	not selected	Family, Friends and, Colleagues	not selected	not selected
1173	not selected	not selected	not selected	not selected	not selected	not selected	not selected	Radio/ Television	not selected
1174	College	not selected	Internet/online source/ social network	not selected	not selected	Organ donation promotion campaigns	not selected	not selected	not selected
1175	not selected	Health care facilities	Internet/online source/ social network	not selected	not selected	not selected	not selected	Radio/ Television	not selected
1176	not selected	not selected	not selected	not selected	not selected	Organ donation promotion campaigns	not selected	not selected	not selected
1177	not selected	not selected	Internet/online source/ social network	not selected	not selected	not selected	not selected	Radio/ Television	not selected
1178	not selected	not selected	Internet/online source/ social network	not selected	not selected	not selected	not selected	Radio/ Television	not selected
1179	not selected	not selected	Internet/online source/ social network	not selected	not selected	not selected	not selected	Radio/ Television	not selected
1180	not selected	Health care facilities	Internet/online source/ social network	not selected	not selected	not selected	not selected	not selected	not selected
1181	not selected	Health care facilities	Internet/online source/ social network	not selected	not selected	not selected	not selected	not selected	not selected
1182	not selected	Health care facilities	Internet/online source/ social network	not selected	Posters	not selected	not selected	Radio/ Television	not selected
1183	not selected	not selected	Internet/online source/ social network	Newspaper	not selected	Organ donation promotion campaigns	not selected	not selected	not selected
1184	not selected	Health care facilities	Internet/online source/ social network	not selected	not selected	Organ donation promotion campaigns	Family, Friends and, Colleagues	not selected	not selected
1185	not selected	not selected	Internet/online source/ social network	Newspaper	Posters	Organ donation promotion campaigns	Family, Friends and, Colleagues	Radio/ Television	not selected
1186	not selected	not selected	Internet/online source/ social network	not selected	not selected	not selected	not selected	not selected	not selected
1187	College	not selected	Internet/online source/ social network	not selected	not selected	not selected	not selected	not selected	not selected
1188	not selected	not selected	not selected	not selected	not selected	not selected	not selected	Radio/ Television	not selected
1189	not selected	not selected	Internet/online source/ social network	Newspaper	Posters	not selected	Family, Friends and, Colleagues	Radio/ Television	not selected
1190	College	Health care facilities	Internet/online source/ social network	not selected	not selected	Organ donation promotion campaigns	not selected	Radio/ Television	not selected
1191	not selected	not selected	Internet/online source/ social network	not selected	not selected	not selected	not selected	not selected	not selected
1192	College	Health care facilities	Internet/online source/ social network	not selected	not selected	Organ donation promotion campaigns	Family, Friends and, Colleagues	not selected	not selected
1193	not selected	not selected	Internet/online source/ social network	not selected	not selected	not selected	Family, Friends and, Colleagues	Radio/ Television	not selected
1194	College	Health care facilities	Internet/online source/ social network	not selected	not selected	not selected	Family, Friends and, Colleagues	not selected	not selected
1195	not selected	not selected	Internet/online source/ social network	not selected	not selected	not selected	not selected	not selected	not selected
1196	not selected	not selected	Internet/online source/ social network	not selected	not selected	not selected	not selected	not selected	not selected
1197	not selected	not selected	not selected	not selected	not selected	not selected	Family, Friends and, Colleagues	not selected	not selected
1198	not selected	Health care facilities	Internet/online source/ social network	not selected	not selected	Organ donation promotion campaigns	not selected	not selected	not selected
1199	not selected	not selected	Internet/online source/ social network	not selected	not selected	not selected	not selected	Radio/ Television	not selected
1200	not selected	not selected	Internet/online source/ social network	not selected	not selected	Organ donation promotion campaigns	Family, Friends and, Colleagues	not selected	not selected
1201	not selected	Health care facilities	Internet/online source/ social network	not selected	not selected	Organ donation promotion campaigns	not selected	not selected	not selected
1202	not selected	not selected	Internet/online source/ social network	not selected	not selected	not selected	not selected	not selected	not selected
1203	not selected	not selected	Internet/online source/ social network	not selected	not selected	not selected	not selected	not selected	not selected
1204	not selected	not selected	Internet/online source/ social network	not selected	not selected	not selected	Family, Friends and, Colleagues	not selected	not selected
1205	not selected	Health care facilities	not selected	not selected	not selected	not selected	not selected	not selected	not selected
1206	not selected	not selected	Internet/online source/ social network	not selected	not selected	not selected	not selected	not selected	not selected
1207	not selected	Health care facilities	Internet/online source/ social network	not selected	Posters	not selected	Family, Friends and, Colleagues	not selected	not selected
1208	not selected	Health care facilities	Internet/online source/ social network	not selected	not selected	not selected	not selected	Radio/ Television	not selected
1209	College	Health care facilities	Internet/online source/ social network	not selected	not selected	Organ donation promotion campaigns	not selected	not selected	not selected
1210	not selected	not selected	Internet/online source/ social network	not selected	not selected	not selected	not selected	not selected	not selected
1211	not selected	not selected	Internet/online source/ social network	not selected	not selected	not selected	not selected	not selected	not selected
1212	not selected	Health care facilities	Internet/online source/ social network	not selected	not selected	Organ donation promotion campaigns	not selected	not selected	not selected
1213	not selected	not selected	Internet/online source/ social network	not selected	not selected	not selected	not selected	not selected	not selected
1214	not selected	not selected	Internet/online source/ social network	not selected	not selected	not selected	not selected	not selected	not selected
1215	not selected	Health care facilities	Internet/online source/ social network	not selected	not selected	not selected	not selected	not selected	not selected
1216	not selected	not selected	Internet/online source/ social network	not selected	not selected	not selected	not selected	not selected	not selected
1217	not selected	not selected	Internet/online source/ social network	not selected	not selected	not selected	not selected	not selected	not selected
1218	not selected	not selected	Internet/online source/ social network	not selected	not selected	not selected	not selected	Radio/ Television	not selected
1219	not selected	not selected	not selected	not selected	Posters	Organ donation promotion campaigns	not selected	Radio/ Television	not selected
1220	not selected	not selected	Internet/online source/ social network	not selected	not selected	not selected	not selected	not selected	not selected
1221	not selected	Health care facilities	not selected	not selected	not selected	not selected	Family, Friends and, Colleagues	Radio/ Television	not selected
1222	not selected	not selected	Internet/online source/ social network	not selected	not selected	not selected	not selected	Radio/ Television	not selected
1223	not selected	not selected	Internet/online source/ social network	not selected	not selected	not selected	not selected	not selected	not selected
1224	not selected	not selected	not selected	not selected	not selected	not selected	Family, Friends and, Colleagues	Radio/ Television	not selected
1225	not selected	not selected	Internet/online source/ social network	not selected	not selected	not selected	not selected	not selected	not selected
1226	not selected	not selected	Internet/online source/ social network	not selected	not selected	not selected	not selected	not selected	not selected
1227	not selected	not selected	Internet/online source/ social network	not selected	not selected	not selected	Family, Friends and, Colleagues	not selected	not selected
1228	not selected	not selected	Internet/online source/ social network	not selected	not selected	not selected	not selected	not selected	not selected
1229	not selected	not selected	Internet/online source/ social network	not selected	not selected	not selected	not selected	not selected	not selected
1230	College	Health care facilities	Internet/online source/ social network	not selected	not selected	not selected	not selected	Radio/ Television	not selected
1231	not selected	Health care facilities	Internet/online source/ social network	not selected	not selected	not selected	not selected	not selected	not selected
1232	not selected	not selected	Internet/online source/ social network	not selected	not selected	not selected	not selected	not selected	not selected
1233	not selected	not selected	Internet/online source/ social network	not selected	not selected	not selected	not selected	not selected	not selected
1234	not selected	not selected	Internet/online source/ social network	not selected	not selected	not selected	not selected	Radio/ Television	not selected
1235	not selected	Health care facilities	Internet/online source/ social network	not selected	Posters	Organ donation promotion campaigns	not selected	Radio/ Television	not selected
1236	not selected	not selected	Internet/online source/ social network	not selected	not selected	not selected	not selected	not selected	not selected
1237	not selected	not selected	Internet/online source/ social network	not selected	not selected	not selected	Family, Friends and, Colleagues	not selected	not selected
1238	not selected	not selected	Internet/online source/ social network	not selected	Posters	Organ donation promotion campaigns	Family, Friends and, Colleagues	not selected	not selected
1239	not selected	not selected	Internet/online source/ social network	not selected	not selected	not selected	not selected	not selected	not selected
1240	not selected	not selected	Internet/online source/ social network	Newspaper	not selected	not selected	not selected	Radio/ Television	not selected
1241	not selected	Health care facilities	Internet/online source/ social network	not selected	not selected	not selected	not selected	not selected	not selected
1242	not selected	not selected	Internet/online source/ social network	not selected	not selected	not selected	not selected	not selected	not selected
1243	not selected	not selected	Internet/online source/ social network	not selected	not selected	not selected	not selected	not selected	not selected
1244	not selected	not selected	Internet/online source/ social network	not selected	not selected	not selected	Family, Friends and, Colleagues	Radio/ Television	not selected
1245	not selected	not selected	Internet/online source/ social network	not selected	not selected	not selected	not selected	not selected	not selected
1246	not selected	not selected	Internet/online source/ social network	not selected	not selected	not selected	not selected	not selected	not selected
1247	College	not selected	Internet/online source/ social network	not selected	not selected	not selected	Family, Friends and, Colleagues	not selected	not selected
1248	not selected	not selected	Internet/online source/ social network	not selected	not selected	Organ donation promotion campaigns	not selected	not selected	not selected
1249	not selected	not selected	Internet/online source/ social network	not selected	not selected	not selected	not selected	not selected	not selected
1250	not selected	not selected	Internet/online source/ social network	not selected	not selected	not selected	not selected	not selected	not selected
1251	not selected	not selected	Internet/online source/ social network	not selected	not selected	Organ donation promotion campaigns	not selected	Radio/ Television	not selected
1252	not selected	not selected	Internet/online source/ social network	not selected	not selected	not selected	Family, Friends and, Colleagues	not selected	not selected
1253	not selected	Health care facilities	not selected	not selected	not selected	not selected	not selected	not selected	not selected
1254	not selected	not selected	Internet/online source/ social network	Newspaper	Posters	Organ donation promotion campaigns	not selected	Radio/ Television	not selected
1255	not selected	not selected	Internet/online source/ social network	not selected	not selected	not selected	Family, Friends and, Colleagues	not selected	not selected
1256	not selected	not selected	not selected	not selected	not selected	not selected	not selected	Radio/ Television	not selected
1257	not selected	not selected	Internet/online source/ social network	not selected	not selected	not selected	not selected	not selected	not selected
1258	not selected	not selected	Internet/online source/ social network	not selected	not selected	not selected	not selected	not selected	not selected
1259	not selected	not selected	Internet/online source/ social network	not selected	not selected	not selected	not selected	not selected	not selected
1260	not selected	not selected	Internet/online source/ social network	not selected	not selected	not selected	not selected	not selected	not selected
1261	not selected	not selected	Internet/online source/ social network	not selected	not selected	not selected	not selected	not selected	not selected
1262	not selected	not selected	not selected	Newspaper	not selected	not selected	not selected	not selected	not selected
1263	not selected	not selected	Internet/online source/ social network	Newspaper	not selected	not selected	not selected	Radio/ Television	not selected
1264	not selected	not selected	Internet/online source/ social network	not selected	Posters	not selected	Family, Friends and, Colleagues	Radio/ Television	not selected
1265	not selected	not selected	Internet/online source/ social network	not selected	not selected	not selected	not selected	not selected	not selected
1266	not selected	not selected	Internet/online source/ social network	not selected	not selected	not selected	not selected	not selected	not selected
1267	not selected	Health care facilities	not selected	not selected	not selected	not selected	not selected	Radio/ Television	not selected
1268	not selected	not selected	Internet/online source/ social network	not selected	not selected	not selected	not selected	not selected	not selected
1269	not selected	not selected	not selected	not selected	not selected	not selected	not selected	Radio/ Television	not selected
1270	not selected	not selected	Internet/online source/ social network	not selected	not selected	not selected	not selected	not selected	not selected
1271	not selected	Health care facilities	Internet/online source/ social network	not selected	not selected	Organ donation promotion campaigns	not selected	not selected	not selected
1272	not selected	not selected	Internet/online source/ social network	not selected	not selected	Organ donation promotion campaigns	Family, Friends and, Colleagues	not selected	not selected
1273	not selected	not selected	Internet/online source/ social network	not selected	not selected	not selected	not selected	not selected	not selected
1274	not selected	not selected	not selected	not selected	Posters	not selected	not selected	not selected	not selected
1275	not selected	not selected	Internet/online source/ social network	not selected	not selected	Organ donation promotion campaigns	Family, Friends and, Colleagues	not selected	other
1276	College	not selected	not selected	not selected	not selected	not selected	not selected	not selected	not selected
1277	College	not selected	Internet/online source/ social network	not selected	not selected	not selected	Family, Friends and, Colleagues	not selected	not selected
1278	not selected	not selected	Internet/online source/ social network	not selected	not selected	not selected	Family, Friends and, Colleagues	not selected	not selected
1279	not selected	not selected	not selected	not selected	not selected	Organ donation promotion campaigns	not selected	not selected	not selected
1280	not selected	not selected	not selected	not selected	not selected	Organ donation promotion campaigns	not selected	not selected	not selected
1281	not selected	Health care facilities	Internet/online source/ social network	not selected	not selected	not selected	not selected	not selected	not selected
1282	not selected	not selected	Internet/online source/ social network	not selected	not selected	not selected	not selected	Radio/ Television	not selected
1283	not selected	Health care facilities	Internet/online source/ social network	not selected	not selected	Organ donation promotion campaigns	not selected	Radio/ Television	not selected
1284	not selected	not selected	Internet/online source/ social network	not selected	not selected	not selected	not selected	not selected	not selected
1285	not selected	not selected	Internet/online source/ social network	not selected	Posters	not selected	not selected	not selected	not selected
1286	not selected	Health care facilities	Internet/online source/ social network	not selected	Posters	not selected	not selected	Radio/ Television	not selected
1287	not selected	not selected	Internet/online source/ social network	not selected	not selected	not selected	not selected	not selected	not selected
1288	not selected	not selected	Internet/online source/ social network	not selected	not selected	not selected	not selected	not selected	not selected
1289	not selected	not selected	not selected	not selected	not selected	not selected	Family, Friends and, Colleagues	not selected	not selected
1290	not selected	not selected	Internet/online source/ social network	not selected	not selected	Organ donation promotion campaigns	Family, Friends and, Colleagues	Radio/ Television	not selected
1291	not selected	not selected	Internet/online source/ social network	not selected	not selected	not selected	not selected	not selected	not selected
1292	not selected	Health care facilities	Internet/online source/ social network	not selected	Posters	Organ donation promotion campaigns	Family, Friends and, Colleagues	Radio/ Television	not selected
1293	not selected	Health care facilities	Internet/online source/ social network	Newspaper	not selected	not selected	Family, Friends and, Colleagues	Radio/ Television	not selected
1294	not selected	not selected	Internet/online source/ social network	not selected	Posters	not selected	Family, Friends and, Colleagues	not selected	not selected
1295	College	not selected	Internet/online source/ social network	not selected	not selected	not selected	not selected	not selected	not selected
1296	College	Health care facilities	Internet/online source/ social network	not selected	not selected	not selected	not selected	not selected	not selected
1297	not selected	not selected	Internet/online source/ social network	not selected	not selected	Organ donation promotion campaigns	not selected	not selected	not selected
1298	College	Health care facilities	Internet/online source/ social network	not selected	not selected	Organ donation promotion campaigns	Family, Friends and, Colleagues	not selected	not selected
1299	College	not selected	not selected	Newspaper	Posters	not selected	not selected	Radio/ Television	not selected
1300	College	not selected	Internet/online source/ social network	not selected	not selected	not selected	Family, Friends and, Colleagues	not selected	not selected
1301	not selected	not selected	Internet/online source/ social network	not selected	not selected	not selected	not selected	Radio/ Television	not selected
1302	College	not selected	not selected	not selected	not selected	not selected	not selected	not selected	not selected
1303	College	Health care facilities	Internet/online source/ social network	Newspaper	Posters	not selected	Family, Friends and, Colleagues	Radio/ Television	not selected
1304	College	Health care facilities	Internet/online source/ social network	Newspaper	Posters	Organ donation promotion campaigns	Family, Friends and, Colleagues	Radio/ Television	other
1305	not selected	not selected	Internet/online source/ social network	not selected	not selected	Organ donation promotion campaigns	not selected	not selected	not selected
1306	not selected	not selected	Internet/online source/ social network	not selected	not selected	not selected	not selected	not selected	not selected
1307	not selected	Health care facilities	Internet/online source/ social network	Newspaper	not selected	not selected	not selected	Radio/ Television	not selected
1308	not selected	not selected	Internet/online source/ social network	not selected	not selected	not selected	Family, Friends and, Colleagues	Radio/ Television	not selected
1309	not selected	not selected	Internet/online source/ social network	not selected	not selected	not selected	not selected	not selected	not selected
1310	not selected	Health care facilities	Internet/online source/ social network	not selected	not selected	not selected	Family, Friends and, Colleagues	not selected	not selected
1311	not selected	not selected	Internet/online source/ social network	not selected	not selected	not selected	not selected	not selected	not selected
1312	not selected	not selected	Internet/online source/ social network	not selected	not selected	not selected	Family, Friends and, Colleagues	Radio/ Television	not selected
1313	not selected	not selected	Internet/online source/ social network	not selected	not selected	not selected	not selected	not selected	not selected
1314	not selected	not selected	Internet/online source/ social network	not selected	not selected	not selected	not selected	not selected	not selected
1315	College	not selected	Internet/online source/ social network	not selected	not selected	not selected	not selected	Radio/ Television	not selected
1316	not selected	not selected	Internet/online source/ social network	not selected	not selected	not selected	Family, Friends and, Colleagues	not selected	not selected
1317	not selected	not selected	Internet/online source/ social network	not selected	not selected	not selected	Family, Friends and, Colleagues	not selected	not selected
1318	not selected	not selected	Internet/online source/ social network	not selected	not selected	not selected	not selected	not selected	not selected
1319	not selected	not selected	Internet/online source/ social network	not selected	not selected	not selected	not selected	not selected	not selected
1320	College	not selected	Internet/online source/ social network	not selected	not selected	not selected	not selected	Radio/ Television	not selected
1321	College	Health care facilities	Internet/online source/ social network	Newspaper	Posters	Organ donation promotion campaigns	Family, Friends and, Colleagues	Radio/ Television	not selected
1322	not selected	Health care facilities	Internet/online source/ social network	not selected	not selected	Organ donation promotion campaigns	not selected	not selected	not selected
1323	not selected	not selected	Internet/online source/ social network	not selected	not selected	Organ donation promotion campaigns	not selected	not selected	not selected
1324	not selected	not selected	Internet/online source/ social network	not selected	not selected	not selected	not selected	not selected	not selected
1325	not selected	not selected	Internet/online source/ social network	not selected	Posters	Organ donation promotion campaigns	not selected	not selected	not selected
1326	not selected	not selected	Internet/online source/ social network	not selected	not selected	not selected	not selected	not selected	not selected
1327	not selected	not selected	Internet/online source/ social network	not selected	not selected	not selected	not selected	not selected	not selected
1328	not selected	not selected	Internet/online source/ social network	not selected	not selected	not selected	not selected	not selected	not selected
1329	not selected	not selected	Internet/online source/ social network	not selected	not selected	not selected	not selected	Radio/ Television	not selected
1330	College	not selected	not selected	not selected	not selected	not selected	not selected	not selected	not selected
1331	not selected	not selected	Internet/online source/ social network	not selected	not selected	not selected	not selected	not selected	not selected
1332	not selected	not selected	Internet/online source/ social network	not selected	not selected	not selected	not selected	not selected	not selected
1333	not selected	not selected	Internet/online source/ social network	not selected	not selected	not selected	not selected	not selected	not selected
1334	not selected	not selected	Internet/online source/ social network	not selected	Posters	Organ donation promotion campaigns	not selected	Radio/ Television	not selected
1335	not selected	not selected	Internet/online source/ social network	not selected	not selected	not selected	Family, Friends and, Colleagues	not selected	not selected
1336	not selected	not selected	Internet/online source/ social network	not selected	not selected	not selected	not selected	not selected	not selected
1337	not selected	not selected	Internet/online source/ social network	not selected	not selected	not selected	not selected	not selected	not selected
1338	not selected	not selected	Internet/online source/ social network	not selected	not selected	Organ donation promotion campaigns	Family, Friends and, Colleagues	not selected	not selected
1339	College	not selected	Internet/online source/ social network	not selected	not selected	not selected	not selected	not selected	not selected
1340	College	Health care facilities	Internet/online source/ social network	Newspaper	Posters	Organ donation promotion campaigns	Family, Friends and, Colleagues	Radio/ Television	other
1341	not selected	not selected	Internet/online source/ social network	not selected	not selected	not selected	not selected	not selected	not selected
1342	not selected	not selected	Internet/online source/ social network	not selected	not selected	not selected	not selected	Radio/ Television	not selected
1343	College	Health care facilities	Internet/online source/ social network	Newspaper	Posters	Organ donation promotion campaigns	Family, Friends and, Colleagues	Radio/ Television	other
1344	not selected	not selected	Internet/online source/ social network	not selected	not selected	not selected	not selected	Radio/ Television	not selected
1345	not selected	not selected	Internet/online source/ social network	not selected	not selected	not selected	not selected	not selected	not selected
1346	College	Health care facilities	Internet/online source/ social network	Newspaper	Posters	Organ donation promotion campaigns	Family, Friends and, Colleagues	Radio/ Television	other
1347	College	not selected	Internet/online source/ social network	Newspaper	not selected	not selected	Family, Friends and, Colleagues	not selected	not selected
1348	not selected	Health care facilities	not selected	not selected	not selected	not selected	not selected	not selected	not selected
1349	not selected	not selected	Internet/online source/ social network	not selected	not selected	Organ donation promotion campaigns	not selected	not selected	not selected
1350	not selected	not selected	Internet/online source/ social network	not selected	not selected	not selected	not selected	not selected	not selected
1351	not selected	Health care facilities	Internet/online source/ social network	Newspaper	not selected	Organ donation promotion campaigns	Family, Friends and, Colleagues	not selected	not selected
1352	not selected	not selected	Internet/online source/ social network	not selected	not selected	not selected	not selected	not selected	not selected
1353	not selected	not selected	Internet/online source/ social network	not selected	not selected	not selected	not selected	not selected	not selected
1354	not selected	Health care facilities	not selected	Newspaper	not selected	not selected	Family, Friends and, Colleagues	Radio/ Television	not selected
1355	not selected	not selected	Internet/online source/ social network	not selected	not selected	not selected	not selected	not selected	not selected
1356	not selected	Health care facilities	not selected	not selected	not selected	not selected	not selected	not selected	not selected
1357	not selected	Health care facilities	Internet/online source/ social network	not selected	not selected	not selected	not selected	not selected	not selected
1358	not selected	not selected	Internet/online source/ social network	not selected	not selected	not selected	Family, Friends and, Colleagues	not selected	not selected
1359	College	not selected	not selected	not selected	not selected	not selected	not selected	not selected	not selected
1360	College	Health care facilities	Internet/online source/ social network	not selected	not selected	not selected	not selected	not selected	not selected
1361	not selected	not selected	not selected	not selected	not selected	Organ donation promotion campaigns	not selected	not selected	not selected
1362	not selected	not selected	Internet/online source/ social network	not selected	not selected	not selected	Family, Friends and, Colleagues	Radio/ Television	not selected
1363	not selected	not selected	Internet/online source/ social network	not selected	not selected	Organ donation promotion campaigns	not selected	not selected	not selected
1364	College	not selected	Internet/online source/ social network	not selected	not selected	Organ donation promotion campaigns	not selected	Radio/ Television	not selected
1365	College	not selected	41	not selected	not selected	not selected	Family, Friends and, Colleagues	not selected	not selected
1366	College	not selected	Internet/online source/ social network	not selected	not selected	not selected	not selected	not selected	not selected
1367	not selected	not selected	Internet/online source/ social network	Newspaper	not selected	Organ donation promotion campaigns	not selected	not selected	not selected
1368	College	not selected	not selected	not selected	not selected	not selected	not selected	not selected	not selected
1369	not selected	not selected	Internet/online source/ social network	not selected	not selected	not selected	not selected	not selected	not selected
1370	not selected	not selected	Internet/online source/ social network	not selected	not selected	not selected	not selected	not selected	not selected
1371	not selected	not selected	Internet/online source/ social network	not selected	not selected	not selected	not selected	not selected	not selected
1372	not selected	not selected	Internet/online source/ social network	not selected	not selected	not selected	not selected	not selected	not selected
1373	College	Health care facilities	Internet/online source/ social network	not selected	not selected	not selected	Family, Friends and, Colleagues	not selected	not selected
1374	not selected	not selected	Internet/online source/ social network	not selected	not selected	not selected	not selected	not selected	not selected
1375	not selected	Health care facilities	Internet/online source/ social network	not selected	not selected	not selected	not selected	Radio/ Television	not selected
1376	not selected	not selected	Internet/online source/ social network	Newspaper	not selected	not selected	not selected	Radio/ Television	not selected
1377	not selected	not selected	Internet/online source/ social network	not selected	not selected	not selected	not selected	not selected	not selected
1378	not selected	not selected	Internet/online source/ social network	not selected	Posters	Organ donation promotion campaigns	not selected	Radio/ Television	not selected
1379	not selected	not selected	Internet/online source/ social network	not selected	not selected	not selected	not selected	not selected	not selected
1380	not selected	not selected	Internet/online source/ social network	not selected	not selected	not selected	Family, Friends and, Colleagues	not selected	not selected
1381	College	Health care facilities	Internet/online source/ social network	not selected	Posters	Organ donation promotion campaigns	not selected	not selected	not selected
1382	not selected	Health care facilities	Internet/online source/ social network	not selected	not selected	not selected	not selected	not selected	not selected
1383	College	Health care facilities	Internet/online source/ social network	not selected	not selected	not selected	not selected	not selected	not selected
1384	not selected	not selected	Internet/online source/ social network	not selected	not selected	not selected	not selected	not selected	not selected
1385	not selected	not selected	Internet/online source/ social network	not selected	not selected	Organ donation promotion campaigns	not selected	not selected	not selected
1386	not selected	not selected	Internet/online source/ social network	not selected	not selected	not selected	not selected	not selected	not selected
1387	not selected	not selected	Internet/online source/ social network	not selected	not selected	not selected	not selected	not selected	not selected
1388	College	not selected	Internet/online source/ social network	not selected	not selected	Organ donation promotion campaigns	not selected	Radio/ Television	not selected
1389	not selected	Health care facilities	not selected	not selected	not selected	not selected	not selected	not selected	not selected
1390	not selected	not selected	Internet/online source/ social network	not selected	not selected	not selected	not selected	not selected	not selected
1391	not selected	Health care facilities	Internet/online source/ social network	not selected	not selected	Organ donation promotion campaigns	not selected	not selected	not selected
1392	not selected	Health care facilities	Internet/online source/ social network	not selected	not selected	not selected	Family, Friends and, Colleagues	not selected	not selected
1393	not selected	not selected	Internet/online source/ social network	not selected	not selected	not selected	Family, Friends and, Colleagues	not selected	not selected
1394	not selected	not selected	Internet/online source/ social network	not selected	not selected	not selected	not selected	not selected	not selected
1395	College	Health care facilities	Internet/online source/ social network	Newspaper	Posters	Organ donation promotion campaigns	Family, Friends and, Colleagues	Radio/ Television	other
1396	not selected	not selected	Internet/online source/ social network	not selected	not selected	Organ donation promotion campaigns	not selected	Radio/ Television	not selected
1397	not selected	Health care facilities	not selected	not selected	Posters	not selected	not selected	not selected	not selected
1398	not selected	not selected	Internet/online source/ social network	not selected	Posters	Organ donation promotion campaigns	Family, Friends and, Colleagues	Radio/ Television	not selected
1399	College	not selected	not selected	not selected	not selected	not selected	not selected	not selected	not selected
1400	not selected	not selected	Internet/online source/ social network	not selected	not selected	Organ donation promotion campaigns	not selected	not selected	not selected
1401	not selected	not selected	Internet/online source/ social network	not selected	not selected	not selected	not selected	not selected	not selected
1402	not selected	not selected	Internet/online source/ social network	not selected	not selected	not selected	not selected	not selected	not selected
1403	College	not selected	not selected	not selected	not selected	not selected	not selected	not selected	not selected
1404	College	Health care facilities	Internet/online source/ social network	not selected	not selected	not selected	Family, Friends and, Colleagues	not selected	not selected
1405	not selected	not selected	not selected	not selected	not selected	Organ donation promotion campaigns	not selected	not selected	not selected
1406	not selected	not selected	not selected	not selected	Posters	Organ donation promotion campaigns	Family, Friends and, Colleagues	not selected	not selected
1407	not selected	not selected	Internet/online source/ social network	not selected	not selected	not selected	not selected	not selected	not selected
1408	not selected	not selected	not selected	Newspaper	Posters	not selected	Family, Friends and, Colleagues	not selected	not selected
1409	not selected	not selected	Internet/online source/ social network	not selected	not selected	not selected	not selected	not selected	not selected
1410	not selected	not selected	Internet/online source/ social network	not selected	not selected	not selected	Family, Friends and, Colleagues	Radio/ Television	not selected
1411	not selected	not selected	not selected	not selected	not selected	not selected	not selected	Radio/ Television	not selected
1412	not selected	not selected	Internet/online source/ social network	not selected	not selected	not selected	not selected	not selected	not selected
1413	not selected	not selected	Internet/online source/ social network	not selected	not selected	not selected	not selected	not selected	not selected
1414	not selected	not selected	Internet/online source/ social network	not selected	not selected	not selected	not selected	not selected	not selected
1415	not selected	not selected	Internet/online source/ social network	not selected	not selected	not selected	not selected	not selected	not selected
1416	not selected	not selected	Internet/online source/ social network	not selected	not selected	Organ donation promotion campaigns	Family, Friends and, Colleagues	not selected	not selected
1417	not selected	Health care facilities	Internet/online source/ social network	not selected	Posters	Organ donation promotion campaigns	Family, Friends and, Colleagues	Radio/ Television	not selected
1418	not selected	not selected	Internet/online source/ social network	not selected	not selected	not selected	not selected	not selected	not selected
1419	not selected	not selected	Internet/online source/ social network	Newspaper	Posters	Organ donation promotion campaigns	Family, Friends and, Colleagues	Radio/ Television	not selected
1420	not selected	Health care facilities	Internet/online source/ social network	not selected	Posters	Organ donation promotion campaigns	Family, Friends and, Colleagues	not selected	not selected
1421	not selected	Health care facilities	Internet/online source/ social network	not selected	not selected	Organ donation promotion campaigns	Family, Friends and, Colleagues	Radio/ Television	not selected
1422	College	not selected	not selected	not selected	not selected	not selected	not selected	not selected	not selected
1423	not selected	not selected	Internet/online source/ social network	not selected	not selected	not selected	not selected	not selected	not selected
1424	not selected	not selected	Internet/online source/ social network	not selected	not selected	not selected	not selected	not selected	not selected
1425	not selected	not selected	Internet/online source/ social network	not selected	not selected	not selected	not selected	not selected	not selected
1426	not selected	not selected	Internet/online source/ social network	not selected	not selected	not selected	not selected	not selected	not selected
1427	not selected	not selected	Internet/online source/ social network	not selected	not selected	not selected	not selected	Radio/ Television	not selected
1428	not selected	Health care facilities	Internet/online source/ social network	not selected	not selected	not selected	not selected	not selected	not selected
1429	not selected	not selected	Internet/online source/ social network	not selected	not selected	not selected	not selected	not selected	not selected
1430	not selected	not selected	not selected	not selected	Posters	not selected	Family, Friends and, Colleagues	Radio/ Television	not selected
1431	College	not selected	Internet/online source/ social network	not selected	not selected	not selected	not selected	not selected	not selected
1432	not selected	not selected	Internet/online source/ social network	not selected	not selected	not selected	not selected	not selected	not selected
1433	not selected	not selected	Internet/online source/ social network	not selected	not selected	not selected	not selected	not selected	not selected
1434	not selected	Health care facilities	Internet/online source/ social network	not selected	Posters	not selected	not selected	not selected	not selected
1435	not selected	not selected	not selected	not selected	not selected	not selected	Family, Friends and, Colleagues	not selected	not selected
1436	not selected	not selected	Internet/online source/ social network	Newspaper	not selected	not selected	Family, Friends and, Colleagues	not selected	not selected
1437	not selected	not selected	Internet/online source/ social network	not selected	not selected	not selected	not selected	not selected	not selected
1438	not selected	not selected	Internet/online source/ social network	not selected	not selected	not selected	not selected	not selected	not selected
1439	not selected	not selected	Internet/online source/ social network	not selected	not selected	not selected	not selected	not selected	not selected
1440	not selected	not selected	Internet/online source/ social network	not selected	not selected	not selected	not selected	not selected	not selected
1441	not selected	Health care facilities	Internet/online source/ social network	not selected	not selected	not selected	not selected	not selected	not selected
1442	not selected	not selected	Internet/online source/ social network	not selected	not selected	not selected	not selected	not selected	not selected
1443	not selected	Health care facilities	Internet/online source/ social network	Newspaper	not selected	not selected	not selected	Radio/ Television	not selected
1444	not selected	not selected	Internet/online source/ social network	not selected	not selected	not selected	not selected	Radio/ Television	not selected
1445	not selected	not selected	Internet/online source/ social network	not selected	not selected	not selected	not selected	not selected	not selected
1446	College	not selected	not selected	Newspaper	not selected	not selected	not selected	not selected	not selected
1447	not selected	not selected	Internet/online source/ social network	not selected	not selected	not selected	not selected	not selected	not selected
1448	not selected	Health care facilities	Internet/online source/ social network	Newspaper	Posters	not selected	not selected	not selected	not selected
1449	not selected	not selected	Internet/online source/ social network	not selected	not selected	not selected	not selected	not selected	not selected
1450	not selected	not selected	not selected	not selected	Posters	not selected	Family, Friends and, Colleagues	not selected	not selected
1451	College	Health care facilities	Internet/online source/ social network	not selected	not selected	not selected	Family, Friends and, Colleagues	not selected	not selected
1452	not selected	not selected	not selected	not selected	not selected	not selected	not selected	not selected	other
1453	not selected	Health care facilities	Internet/online source/ social network	not selected	not selected	not selected	Family, Friends and, Colleagues	not selected	not selected
1454	not selected	Health care facilities	Internet/online source/ social network	Newspaper	Posters	not selected	Family, Friends and, Colleagues	Radio/ Television	not selected
1455	College	not selected	Internet/online source/ social network	not selected	not selected	Organ donation promotion campaigns	not selected	not selected	not selected
1456	not selected	Health care facilities	not selected	not selected	not selected	not selected	not selected	not selected	not selected
1457	not selected	not selected	Internet/online source/ social network	not selected	not selected	not selected	Family, Friends and, Colleagues	not selected	not selected
1458	not selected	not selected	Internet/online source/ social network	not selected	not selected	not selected	not selected	not selected	not selected
1459	not selected	not selected	Internet/online source/ social network	not selected	not selected	not selected	Family, Friends and, Colleagues	Radio/ Television	not selected
1460	College	Health care facilities	Internet/online source/ social network	not selected	not selected	not selected	not selected	not selected	not selected
1461	not selected	not selected	not selected	not selected	not selected	not selected	not selected	Radio/ Television	not selected
1462	not selected	not selected	Internet/online source/ social network	not selected	not selected	not selected	Family, Friends and, Colleagues	not selected	not selected
1463	not selected	not selected	Internet/online source/ social network	not selected	not selected	not selected	not selected	not selected	not selected
1464	not selected	not selected	Internet/online source/ social network	not selected	not selected	not selected	not selected	not selected	not selected
1465	not selected	Health care facilities	not selected	not selected	not selected	not selected	not selected	not selected	not selected
1466	not selected	not selected	Internet/online source/ social network	not selected	not selected	not selected	not selected	not selected	not selected
1467	not selected	not selected	Internet/online source/ social network	not selected	not selected	not selected	not selected	not selected	not selected
1468	not selected	not selected	Internet/online source/ social network	not selected	not selected	not selected	not selected	not selected	not selected
1469	not selected	not selected	Internet/online source/ social network	not selected	not selected	not selected	not selected	not selected	not selected
1470	not selected	not selected	not selected	not selected	not selected	not selected	Family, Friends and, Colleagues	Radio/ Television	not selected
1471	not selected	not selected	Internet/online source/ social network	not selected	not selected	not selected	not selected	Radio/ Television	not selected
1472	not selected	not selected	Internet/online source/ social network	not selected	not selected	not selected	not selected	not selected	not selected
1473	not selected	Health care facilities	Internet/online source/ social network	Newspaper	not selected	Organ donation promotion campaigns	not selected	Radio/ Television	not selected
1474	College	Health care facilities	Internet/online source/ social network	not selected	not selected	not selected	not selected	Radio/ Television	not selected
1475	not selected	not selected	Internet/online source/ social network	not selected	not selected	not selected	Family, Friends and, Colleagues	not selected	not selected
1476	not selected	not selected	not selected	not selected	not selected	not selected	not selected	Radio/ Television	not selected
1477	not selected	not selected	Internet/online source/ social network	not selected	not selected	not selected	not selected	not selected	not selected
1478	College	not selected	not selected	not selected	not selected	not selected	not selected	not selected	not selected
1479	not selected	not selected	Internet/online source/ social network	not selected	not selected	not selected	not selected	not selected	not selected
1480	not selected	not selected	Internet/online source/ social network	not selected	not selected	not selected	not selected	Radio/ Television	not selected
1481	College	not selected	not selected	not selected	not selected	not selected	Family, Friends and, Colleagues	not selected	not selected
1482	not selected	not selected	Internet/online source/ social network	not selected	not selected	not selected	not selected	not selected	not selected
1483	not selected	not selected	Internet/online source/ social network	not selected	not selected	not selected	Family, Friends and, Colleagues	not selected	not selected
1484	not selected	not selected	Internet/online source/ social network	not selected	not selected	not selected	not selected	not selected	not selected
1485	not selected	not selected	Internet/online source/ social network	not selected	not selected	not selected	not selected	Radio/ Television	not selected
1486	College	Health care facilities	Internet/online source/ social network	not selected	not selected	not selected	not selected	not selected	not selected
1487	not selected	Health care facilities	not selected	not selected	not selected	Organ donation promotion campaigns	not selected	not selected	not selected
1488	not selected	not selected	Internet/online source/ social network	not selected	not selected	not selected	not selected	not selected	not selected
1489	not selected	not selected	Internet/online source/ social network	not selected	not selected	Organ donation promotion campaigns	not selected	not selected	not selected
1490	not selected	not selected	Internet/online source/ social network	not selected	not selected	not selected	not selected	not selected	not selected
1491	not selected	not selected	Internet/online source/ social network	not selected	not selected	not selected	Family, Friends and, Colleagues	not selected	not selected
1492	not selected	not selected	not selected	not selected	not selected	not selected	not selected	Radio/ Television	not selected
1493	not selected	Health care facilities	Internet/online source/ social network	not selected	not selected	not selected	Family, Friends and, Colleagues	Radio/ Television	not selected
1494	not selected	not selected	Internet/online source/ social network	not selected	not selected	not selected	not selected	not selected	not selected
1495	not selected	not selected	Internet/online source/ social network	not selected	not selected	not selected	not selected	not selected	not selected
1496	not selected	not selected	not selected	not selected	not selected	not selected	Family, Friends and, Colleagues	not selected	not selected
1497	not selected	not selected	Internet/online source/ social network	not selected	not selected	not selected	not selected	Radio/ Television	not selected
1498	College	not selected	Internet/online source/ social network	not selected	not selected	Organ donation promotion campaigns	Family, Friends and, Colleagues	not selected	not selected
1499	not selected	not selected	Internet/online source/ social network	not selected	not selected	not selected	not selected	not selected	not selected
1500	not selected	not selected	Internet/online source/ social network	not selected	not selected	Organ donation promotion campaigns	Family, Friends and, Colleagues	not selected	not selected
1501	not selected	not selected	Internet/online source/ social network	not selected	not selected	not selected	not selected	not selected	not selected
1502	College	not selected	not selected	not selected	not selected	not selected	not selected	not selected	not selected
1503	not selected	not selected	Internet/online source/ social network	not selected	not selected	not selected	Family, Friends and, Colleagues	not selected	not selected
1504	not selected	Health care facilities	Internet/online source/ social network	not selected	not selected	not selected	Family, Friends and, Colleagues	not selected	not selected
1505	not selected	Health care facilities	not selected	Newspaper	Posters	Organ donation promotion campaigns	Family, Friends and, Colleagues	Radio/ Television	not selected
1506	not selected	not selected	Internet/online source/ social network	not selected	not selected	Organ donation promotion campaigns	Family, Friends and, Colleagues	Radio/ Television	not selected
1507	not selected	not selected	Internet/online source/ social network	not selected	not selected	not selected	not selected	not selected	not selected
1508	not selected	not selected	Internet/online source/ social network	Newspaper	not selected	not selected	not selected	not selected	other
1509	not selected	Health care facilities	Internet/online source/ social network	not selected	Posters	not selected	not selected	not selected	not selected
1510	not selected	not selected	Internet/online source/ social network	not selected	Posters	Organ donation promotion campaigns	not selected	not selected	not selected
1511	not selected	not selected	Internet/online source/ social network	not selected	not selected	Organ donation promotion campaigns	Family, Friends and, Colleagues	not selected	not selected
1512	not selected	Health care facilities	Internet/online source/ social network	not selected	not selected	Organ donation promotion campaigns	not selected	not selected	not selected
1513	not selected	not selected	Internet/online source/ social network	not selected	Posters	not selected	Family, Friends and, Colleagues	Radio/ Television	not selected
1514	not selected	not selected	Internet/online source/ social network	not selected	not selected	not selected	not selected	not selected	not selected
1515	not selected	not selected	not selected	not selected	not selected	Organ donation promotion campaigns	Family, Friends and, Colleagues	not selected	not selected
1516	not selected	not selected	Internet/online source/ social network	not selected	not selected	not selected	not selected	not selected	not selected
1517	not selected	Health care facilities	not selected	not selected	not selected	not selected	not selected	not selected	not selected
1518	not selected	not selected	Internet/online source/ social network	not selected	not selected	not selected	not selected	not selected	not selected
1519	not selected	not selected	Internet/online source/ social network	not selected	not selected	not selected	not selected	not selected	not selected
1520	College	Health care facilities	Internet/online source/ social network	Newspaper	not selected	not selected	Family, Friends and, Colleagues	not selected	not selected
1521	not selected	not selected	not selected	not selected	not selected	not selected	Family, Friends and, Colleagues	not selected	not selected
1522	College	Health care facilities	Internet/online source/ social network	not selected	Posters	Organ donation promotion campaigns	not selected	not selected	not selected
1523	College	Health care facilities	Internet/online source/ social network	not selected	not selected	Organ donation promotion campaigns	not selected	not selected	not selected
1524	College	not selected	Internet/online source/ social network	not selected	not selected	not selected	not selected	not selected	not selected
1525	not selected	not selected	Internet/online source/ social network	not selected	not selected	not selected	not selected	not selected	not selected
1526	College	Health care facilities	Internet/online source/ social network	not selected	not selected	Organ donation promotion campaigns	Family, Friends and, Colleagues	not selected	not selected
1527	not selected	not selected	Internet/online source/ social network	not selected	not selected	not selected	not selected	not selected	not selected
1528	not selected	Health care facilities	Internet/online source/ social network	not selected	not selected	Organ donation promotion campaigns	not selected	not selected	not selected
1529	not selected	not selected	not selected	not selected	not selected	not selected	Family, Friends and, Colleagues	not selected	not selected
1530	not selected	not selected	Internet/online source/ social network	not selected	not selected	not selected	not selected	not selected	not selected
1531	not selected	Health care facilities	Internet/online source/ social network	not selected	not selected	not selected	not selected	not selected	not selected
1532	not selected	not selected	Internet/online source/ social network	Newspaper	Posters	not selected	Family, Friends and, Colleagues	not selected	not selected
1533	not selected	not selected	not selected	not selected	not selected	not selected	Family, Friends and, Colleagues	not selected	not selected
1534	not selected	not selected	Internet/online source/ social network	not selected	not selected	not selected	not selected	not selected	not selected
1535	not selected	not selected	Internet/online source/ social network	not selected	not selected	not selected	not selected	not selected	not selected
1536	College	Health care facilities	Internet/online source/ social network	Newspaper	Posters	not selected	Family, Friends and, Colleagues	Radio/ Television	not selected
1537	not selected	not selected	Internet/online source/ social network	Newspaper	Posters	Organ donation promotion campaigns	Family, Friends and, Colleagues	Radio/ Television	not selected
1538	not selected	not selected	Internet/online source/ social network	not selected	not selected	Organ donation promotion campaigns	not selected	Radio/ Television	not selected
1539	not selected	not selected	Internet/online source/ social network	not selected	not selected	not selected	not selected	not selected	not selected
1540	College	not selected	Internet/online source/ social network	not selected	not selected	not selected	Family, Friends and, Colleagues	not selected	not selected
1541	not selected	not selected	Internet/online source/ social network	not selected	not selected	not selected	not selected	not selected	not selected
1542	not selected	Health care facilities	Internet/online source/ social network	Newspaper	not selected	Organ donation promotion campaigns	not selected	Radio/ Television	not selected
1543	not selected	not selected	Internet/online source/ social network	not selected	Posters	Organ donation promotion campaigns	not selected	not selected	not selected
1544	not selected	Health care facilities	Internet/online source/ social network	not selected	not selected	not selected	not selected	not selected	not selected
1545	not selected	not selected	Internet/online source/ social network	not selected	not selected	not selected	not selected	not selected	not selected
1546	not selected	Health care facilities	Internet/online source/ social network	not selected	Posters	not selected	not selected	not selected	not selected
1547	not selected	Health care facilities	Internet/online source/ social network	not selected	not selected	Organ donation promotion campaigns	Family, Friends and, Colleagues	not selected	not selected
1548	not selected	not selected	Internet/online source/ social network	not selected	not selected	not selected	not selected	not selected	not selected
1549	College	not selected	not selected	not selected	not selected	not selected	Family, Friends and, Colleagues	not selected	not selected
1550	not selected	Health care facilities	Internet/online source/ social network	not selected	not selected	Organ donation promotion campaigns	not selected	Radio/ Television	not selected
1551	not selected	not selected	Internet/online source/ social network	not selected	not selected	not selected	not selected	not selected	not selected
1552	College	Health care facilities	Internet/online source/ social network	Newspaper	Posters	Organ donation promotion campaigns	Family, Friends and, Colleagues	Radio/ Television	other
1553	College	Health care facilities	Internet/online source/ social network	Newspaper	Posters	Organ donation promotion campaigns	Family, Friends and, Colleagues	Radio/ Television	not selected
1554	not selected	not selected	Internet/online source/ social network	not selected	not selected	not selected	Family, Friends and, Colleagues	not selected	not selected
1555	not selected	not selected	Internet/online source/ social network	not selected	not selected	not selected	not selected	not selected	not selected
1556	not selected	not selected	Internet/online source/ social network	not selected	not selected	Organ donation promotion campaigns	Family, Friends and, Colleagues	not selected	not selected
1557	not selected	Health care facilities	Internet/online source/ social network	not selected	Posters	not selected	not selected	not selected	not selected
1558	not selected	not selected	Internet/online source/ social network	not selected	not selected	not selected	not selected	not selected	not selected
1559	not selected	not selected	Internet/online source/ social network	not selected	not selected	not selected	not selected	not selected	not selected
1560	College	Health care facilities	Internet/online source/ social network	not selected	not selected	not selected	not selected	not selected	not selected
1561	not selected	Health care facilities	Internet/online source/ social network	not selected	not selected	Organ donation promotion campaigns	Family, Friends and, Colleagues	Radio/ Television	not selected
1562	not selected	not selected	Internet/online source/ social network	Newspaper	not selected	not selected	not selected	not selected	not selected
1563	College	Health care facilities	Internet/online source/ social network	not selected	not selected	Organ donation promotion campaigns	not selected	not selected	not selected
1564	not selected	not selected	Internet/online source/ social network	not selected	not selected	not selected	Family, Friends and, Colleagues	not selected	not selected
1565	not selected	not selected	Internet/online source/ social network	not selected	not selected	not selected	not selected	not selected	not selected
1566	not selected	Health care facilities	not selected	not selected	not selected	Organ donation promotion campaigns	not selected	Radio/ Television	not selected
1567	not selected	not selected	Internet/online source/ social network	not selected	not selected	not selected	not selected	not selected	not selected
1568	not selected	not selected	Internet/online source/ social network	not selected	not selected	not selected	not selected	not selected	not selected
1569	not selected	not selected	Internet/online source/ social network	not selected	not selected	Organ donation promotion campaigns	Family, Friends and, Colleagues	Radio/ Television	not selected
1570	not selected	not selected	Internet/online source/ social network	not selected	not selected	not selected	not selected	not selected	not selected
1571	not selected	not selected	Internet/online source/ social network	not selected	not selected	not selected	not selected	not selected	not selected
1572	not selected	not selected	Internet/online source/ social network	not selected	not selected	not selected	not selected	not selected	not selected
1573	not selected	not selected	Internet/online source/ social network	not selected	not selected	not selected	Family, Friends and, Colleagues	Radio/ Television	not selected
1574	not selected	not selected	Internet/online source/ social network	not selected	not selected	not selected	Family, Friends and, Colleagues	not selected	not selected
1575	College	Health care facilities	Internet/online source/ social network	Newspaper	Posters	Organ donation promotion campaigns	Family, Friends and, Colleagues	Radio/ Television	other
1576	not selected	not selected	not selected	not selected	not selected	not selected	not selected	Radio/ Television	not selected
1577	not selected	not selected	Internet/online source/ social network	not selected	not selected	Organ donation promotion campaigns	not selected	not selected	not selected
1578	not selected	not selected	Internet/online source/ social network	not selected	not selected	not selected	not selected	not selected	not selected
1579	not selected	Health care facilities	Internet/online source/ social network	not selected	not selected	Organ donation promotion campaigns	not selected	not selected	not selected
1580	not selected	not selected	Internet/online source/ social network	not selected	not selected	not selected	not selected	Radio/ Television	not selected
1581	not selected	not selected	not selected	Newspaper	not selected	not selected	not selected	not selected	not selected
1582	College	not selected	Internet/online source/ social network	not selected	not selected	not selected	not selected	not selected	not selected
1583	not selected	not selected	Internet/online source/ social network	not selected	not selected	not selected	not selected	Radio/ Television	not selected
1584	not selected	not selected	Internet/online source/ social network	not selected	not selected	not selected	Family, Friends and, Colleagues	not selected	not selected
1585	not selected	not selected	Internet/online source/ social network	not selected	not selected	not selected	not selected	not selected	not selected
1586	not selected	Health care facilities	Internet/online source/ social network	not selected	not selected	not selected	not selected	not selected	not selected
1587	not selected	not selected	Internet/online source/ social network	Newspaper	not selected	Organ donation promotion campaigns	not selected	not selected	not selected
1588	not selected	Health care facilities	41	not selected	not selected	Organ donation promotion campaigns	not selected	Radio/ Television	not selected
1589	not selected	Health care facilities	Internet/online source/ social network	not selected	not selected	not selected	not selected	not selected	not selected
1590	not selected	not selected	not selected	not selected	not selected	Organ donation promotion campaigns	not selected	not selected	not selected
1591	not selected	not selected	Internet/online source/ social network	not selected	not selected	not selected	not selected	not selected	not selected
1592	not selected	not selected	Internet/online source/ social network	not selected	not selected	Organ donation promotion campaigns	not selected	not selected	not selected
1593	not selected	not selected	Internet/online source/ social network	not selected	not selected	not selected	not selected	Radio/ Television	not selected
1594	College	Health care facilities	Internet/online source/ social network	not selected	not selected	Organ donation promotion campaigns	not selected	not selected	not selected
1595	not selected	not selected	21	not selected	not selected	not selected	Family, Friends and, Colleagues	not selected	not selected
1596	not selected	not selected	Internet/online source/ social network	not selected	not selected	not selected	Family, Friends and, Colleagues	not selected	not selected
1597	not selected	not selected	Internet/online source/ social network	not selected	not selected	not selected	not selected	Radio/ Television	not selected
1598	not selected	not selected	Internet/online source/ social network	not selected	not selected	Organ donation promotion campaigns	Family, Friends and, Colleagues	not selected	not selected
1599	not selected	not selected	Internet/online source/ social network	not selected	not selected	Organ donation promotion campaigns	not selected	Radio/ Television	not selected
1600	not selected	not selected	Internet/online source/ social network	not selected	not selected	not selected	Family, Friends and, Colleagues	not selected	not selected
1601	not selected	not selected	Internet/online source/ social network	not selected	not selected	not selected	not selected	not selected	not selected
1602	not selected	not selected	Internet/online source/ social network	not selected	not selected	not selected	not selected	not selected	not selected
1603	not selected	not selected	Internet/online source/ social network	not selected	not selected	not selected	Family, Friends and, Colleagues	Radio/ Television	not selected
1604	not selected	not selected	Internet/online source/ social network	not selected	not selected	not selected	Family, Friends and, Colleagues	Radio/ Television	not selected
1605	not selected	not selected	Internet/online source/ social network	not selected	not selected	not selected	Family, Friends and, Colleagues	Radio/ Television	not selected
1606	not selected	Health care facilities	Internet/online source/ social network	not selected	Posters	not selected	not selected	Radio/ Television	not selected
1607	not selected	not selected	Internet/online source/ social network	not selected	not selected	not selected	not selected	not selected	not selected
1608	not selected	not selected	Internet/online source/ social network	not selected	not selected	not selected	not selected	not selected	not selected
1609	not selected	not selected	Internet/online source/ social network	not selected	not selected	not selected	not selected	not selected	not selected
1610	not selected	Health care facilities	Internet/online source/ social network	not selected	not selected	Organ donation promotion campaigns	Family, Friends and, Colleagues	not selected	not selected
1611	College	not selected	Internet/online source/ social network	not selected	not selected	Organ donation promotion campaigns	not selected	not selected	not selected
1612	not selected	not selected	Internet/online source/ social network	not selected	not selected	Organ donation promotion campaigns	not selected	Radio/ Television	not selected
1613	not selected	not selected	Internet/online source/ social network	not selected	not selected	not selected	not selected	not selected	not selected
1614	not selected	not selected	Internet/online source/ social network	not selected	not selected	Organ donation promotion campaigns	Family, Friends and, Colleagues	not selected	not selected
1615	not selected	Health care facilities	Internet/online source/ social network	not selected	not selected	not selected	not selected	not selected	not selected
1616	College	not selected	Internet/online source/ social network	Newspaper	not selected	Organ donation promotion campaigns	not selected	Radio/ Television	not selected
1617	not selected	Health care facilities	not selected	not selected	Posters	Organ donation promotion campaigns	Family, Friends and, Colleagues	Radio/ Television	not selected
1618	not selected	not selected	Internet/online source/ social network	not selected	not selected	not selected	not selected	Radio/ Television	not selected
1619	not selected	not selected	Internet/online source/ social network	not selected	Posters	not selected	not selected	not selected	not selected
1620	not selected	Health care facilities	Internet/online source/ social network	not selected	Posters	Organ donation promotion campaigns	Family, Friends and, Colleagues	Radio/ Television	not selected
1621	not selected	Health care facilities	Internet/online source/ social network	Newspaper	Posters	not selected	not selected	Radio/ Television	not selected
1622	not selected	not selected	Internet/online source/ social network	not selected	not selected	not selected	Family, Friends and, Colleagues	Radio/ Television	not selected
1623	College	not selected	Internet/online source/ social network	not selected	not selected	not selected	not selected	not selected	not selected
1624	not selected	Health care facilities	Internet/online source/ social network	not selected	not selected	Organ donation promotion campaigns	not selected	not selected	not selected
1625	not selected	not selected	Internet/online source/ social network	not selected	not selected	not selected	not selected	not selected	not selected
1626	not selected	Health care facilities	Internet/online source/ social network	Newspaper	not selected	not selected	not selected	not selected	not selected
1627	not selected	not selected	Internet/online source/ social network	not selected	not selected	not selected	not selected	not selected	not selected
1628	not selected	not selected	not selected	Newspaper	not selected	not selected	not selected	not selected	not selected
1629	not selected	not selected	Internet/online source/ social network	not selected	not selected	not selected	not selected	not selected	not selected
1630	not selected	not selected	Internet/online source/ social network	not selected	not selected	not selected	not selected	not selected	not selected
1631	not selected	Health care facilities	Internet/online source/ social network	not selected	not selected	not selected	not selected	Radio/ Television	not selected
1632	not selected	not selected	Internet/online source/ social network	not selected	not selected	Organ donation promotion campaigns	Family, Friends and, Colleagues	not selected	not selected
1633	College	not selected	Internet/online source/ social network	not selected	not selected	Organ donation promotion campaigns	not selected	not selected	not selected
1634	not selected	not selected	Internet/online source/ social network	not selected	Posters	not selected	Family, Friends and, Colleagues	not selected	not selected
1635	not selected	Health care facilities	Internet/online source/ social network	Newspaper	not selected	Organ donation promotion campaigns	Family, Friends and, Colleagues	Radio/ Television	not selected
1636	not selected	not selected	Internet/online source/ social network	not selected	not selected	not selected	not selected	not selected	not selected
1637	not selected	not selected	Internet/online source/ social network	not selected	not selected	not selected	Family, Friends and, Colleagues	not selected	not selected
1638	not selected	not selected	Internet/online source/ social network	not selected	not selected	not selected	not selected	not selected	not selected
1639	College	Health care facilities	Internet/online source/ social network	not selected	not selected	not selected	not selected	not selected	not selected
1640	College	not selected	not selected	not selected	not selected	Organ donation promotion campaigns	not selected	not selected	not selected
1641	not selected	not selected	Internet/online source/ social network	not selected	not selected	not selected	not selected	not selected	not selected
1642	College	Health care facilities	not selected	Newspaper	not selected	not selected	Family, Friends and, Colleagues	not selected	not selected
1643	College	not selected	not selected	not selected	not selected	not selected	not selected	not selected	not selected
1644	not selected	not selected	Internet/online source/ social network	not selected	not selected	not selected	not selected	not selected	not selected
1645	not selected	Health care facilities	Internet/online source/ social network	not selected	not selected	not selected	not selected	not selected	not selected
1646	not selected	Health care facilities	Internet/online source/ social network	not selected	not selected	Organ donation promotion campaigns	not selected	not selected	not selected
1647	College	Health care facilities	not selected	not selected	Posters	Organ donation promotion campaigns	Family, Friends and, Colleagues	not selected	not selected
1648	not selected	not selected	Internet/online source/ social network	not selected	not selected	not selected	not selected	not selected	not selected
1649	not selected	not selected	Internet/online source/ social network	not selected		not selected	not selected	not selected	not selected
1650	not selected	not selected	Internet/online source/ social network	not selected	not selected	Organ donation promotion campaigns	not selected	Radio/ Television	not selected
1651	not selected	not selected	Internet/online source/ social network	not selected	not selected	not selected	Family, Friends and, Colleagues	not selected	not selected
1652	not selected	not selected	Internet/online source/ social network	not selected	not selected	not selected	Family, Friends and, Colleagues	not selected	not selected
1653	not selected	not selected	Internet/online source/ social network	not selected	not selected	not selected	not selected	not selected	not selected
1654	not selected	not selected	not selected	Newspaper	not selected	not selected	not selected	not selected	not selected
1655	not selected	not selected	Internet/online source/ social network	not selected	not selected	not selected	Family, Friends and, Colleagues	Radio/ Television	not selected
1656	not selected	not selected	Internet/online source/ social network	not selected	not selected	not selected	Family, Friends and, Colleagues	not selected	not selected
1657	not selected	not selected	Internet/online source/ social network	not selected	not selected	not selected	not selected	Radio/ Television	not selected
1658	not selected	not selected	Internet/online source/ social network	not selected	not selected	not selected	not selected	not selected	not selected
1659	not selected	not selected	Internet/online source/ social network	not selected	not selected	not selected	not selected	not selected	not selected
1660	not selected	not selected	Internet/online source/ social network	not selected	not selected	not selected	not selected	not selected	not selected
1661	not selected	not selected	Internet/online source/ social network	not selected	not selected	not selected	not selected	not selected	not selected
1662	not selected	not selected	not selected	not selected	not selected	not selected	Family, Friends and, Colleagues	not selected	not selected
1663	not selected	not selected	Internet/online source/ social network	not selected	not selected	Organ donation promotion campaigns	Family, Friends and, Colleagues	not selected	not selected
1664	not selected	not selected	Internet/online source/ social network	not selected	not selected	not selected	not selected	not selected	not selected
1665	not selected	not selected	not selected	Newspaper	not selected	not selected	not selected	not selected	not selected
1666	not selected	not selected	Internet/online source/ social network	not selected	not selected	not selected	Family, Friends and, Colleagues	Radio/ Television	not selected
1667	not selected	not selected	Internet/online source/ social network	not selected	not selected	not selected	not selected	not selected	not selected
1668	not selected	not selected	Internet/online source/ social network	not selected	Posters	not selected	not selected	not selected	not selected
1669	not selected	Health care facilities	Internet/online source/ social network	not selected	not selected	not selected	not selected	Radio/ Television	not selected
1670	not selected	not selected	Internet/online source/ social network	not selected	not selected	not selected	not selected	not selected	not selected
1671	not selected	Health care facilities	not selected	not selected	not selected	Organ donation promotion campaigns	not selected	not selected	not selected
1672	not selected	not selected	Internet/online source/ social network	not selected	not selected	not selected	not selected	not selected	not selected
1673	not selected	not selected	Internet/online source/ social network	not selected	not selected	not selected	not selected	Radio/ Television	not selected
1674	not selected	not selected	not selected	not selected	not selected	not selected	Family, Friends and, Colleagues	not selected	not selected
1675	not selected	not selected	Internet/online source/ social network	not selected	not selected	not selected	Family, Friends and, Colleagues	Radio/ Television	not selected
1676	not selected	not selected	Internet/online source/ social network	Newspaper	not selected	not selected	Family, Friends and, Colleagues	not selected	not selected
1677	not selected	not selected	Internet/online source/ social network	not selected	not selected		not selected	not selected	not selected
1678	not selected	not selected	Internet/online source/ social network	not selected	not selected	not selected	not selected	Radio/ Television	not selected
1679	not selected	not selected	Internet/online source/ social network	not selected	not selected	not selected	Family, Friends and, Colleagues	not selected	not selected
1680	College	Health care facilities	Internet/online source/ social network	not selected	Posters	Organ donation promotion campaigns	not selected	not selected	not selected
1681	not selected	not selected	not selected	not selected	not selected	not selected	Family, Friends and, Colleagues	not selected	not selected
1682	not selected	not selected	Internet/online source/ social network	not selected	not selected	not selected	not selected	not selected	not selected
1683	not selected	not selected	Internet/online source/ social network	not selected	not selected	not selected	not selected	not selected	not selected
1684	not selected	not selected	Internet/online source/ social network	not selected	not selected	not selected	not selected	not selected	not selected
1685	not selected	not selected	Internet/online source/ social network	not selected	not selected	not selected	Family, Friends and, Colleagues	Radio/ Television	not selected
1686	not selected	Health care facilities	Internet/online source/ social network	not selected	not selected	Organ donation promotion campaigns	not selected	not selected	not selected
1687	not selected	not selected	Internet/online source/ social network	not selected	not selected	not selected	Family, Friends and, Colleagues	not selected	not selected
1688	not selected	not selected	Internet/online source/ social network	not selected	not selected	not selected	not selected	not selected	not selected
1689	not selected	not selected	Internet/online source/ social network	not selected	not selected	not selected	not selected	not selected	not selected
1690	not selected	not selected	Internet/online source/ social network	not selected	not selected	not selected	not selected	Radio/ Television	not selected
1691	not selected	not selected	Internet/online source/ social network	not selected	not selected	not selected	not selected	not selected	not selected
1692	not selected	not selected	Internet/online source/ social network	not selected	not selected	Organ donation promotion campaigns	not selected	Radio/ Television	not selected
1693	not selected	not selected	Internet/online source/ social network	not selected	not selected	not selected	not selected	not selected	not selected
1694	not selected	not selected	Internet/online source/ social network	not selected	Posters	Organ donation promotion campaigns	not selected	not selected	not selected
1695	not selected	not selected	Internet/online source/ social network	not selected	not selected	not selected	not selected	not selected	not selected
1696	not selected	not selected	Internet/online source/ social network	not selected	not selected	not selected	not selected	not selected	not selected
1697	not selected	not selected	Internet/online source/ social network	not selected	Posters	not selected	Family, Friends and, Colleagues	Radio/ Television	not selected
1698	not selected	not selected	Internet/online source/ social network	not selected	not selected	Organ donation promotion campaigns	not selected	not selected	not selected
1699	not selected	not selected	Internet/online source/ social network	not selected	not selected	not selected	not selected	not selected	not selected
1700	not selected	Health care facilities	Internet/online source/ social network	not selected	not selected	not selected	not selected	not selected	not selected
1701	not selected	not selected	Internet/online source/ social network	not selected	not selected	not selected	not selected	not selected	not selected
1702	not selected	not selected	Internet/online source/ social network	not selected	not selected	Organ donation promotion campaigns	not selected	not selected	not selected
1703	not selected	not selected	Internet/online source/ social network	not selected	not selected	not selected	Family, Friends and, Colleagues	not selected	not selected
1704	not selected	not selected	Internet/online source/ social network	not selected	not selected	not selected	not selected	Radio/ Television	not selected
1705	not selected	not selected	Internet/online source/ social network	Newspaper	not selected	not selected	Family, Friends and, Colleagues	Radio/ Television	not selected
1706	not selected	not selected	Internet/online source/ social network	not selected	not selected	not selected	Family, Friends and, Colleagues	not selected	not selected
1707	not selected	not selected	Internet/online source/ social network	not selected	not selected	not selected	not selected	Radio/ Television	not selected
1708	not selected	not selected	Internet/online source/ social network	not selected	not selected	not selected	not selected	not selected	not selected
1709	College	not selected	Internet/online source/ social network	not selected	not selected	not selected	not selected	not selected	not selected
1710	not selected	not selected	Internet/online source/ social network	not selected	not selected	not selected	not selected	not selected	not selected
1711	not selected	not selected	Internet/online source/ social network	not selected	not selected	not selected	not selected	not selected	not selected
1712	not selected	not selected	Internet/online source/ social network	not selected	not selected	not selected	not selected	not selected	not selected
1713	College	not selected	Internet/online source/ social network	not selected	not selected	not selected	not selected	not selected	not selected
1714	not selected	not selected	Internet/online source/ social network	not selected	not selected	not selected	not selected	not selected	not selected
1715	not selected	not selected	Internet/online source/ social network	Newspaper	not selected	not selected	not selected	not selected	not selected
1716	College	Health care facilities	Internet/online source/ social network	Newspaper	Posters	Organ donation promotion campaigns	Family, Friends and, Colleagues	Radio/ Television	other
1717	not selected	not selected	Internet/online source/ social network	not selected	not selected	not selected	not selected	not selected	not selected
1718	College	not selected	Internet/online source/ social network	not selected	not selected	not selected	not selected	Radio/ Television	not selected
1719	not selected	Health care facilities	Internet/online source/ social network	not selected	not selected	not selected	not selected	not selected	not selected
1720	not selected	not selected	Internet/online source/ social network	not selected	not selected	not selected	not selected	not selected	not selected
1721	not selected	not selected	Internet/online source/ social network	not selected	not selected	not selected	Family, Friends and, Colleagues	not selected	not selected
1722	not selected	not selected	Internet/online source/ social network	not selected	not selected	not selected	not selected	not selected	not selected
1723	not selected	not selected	not selected	not selected	not selected	Organ donation promotion campaigns	not selected	not selected	not selected
1724	not selected	not selected	Internet/online source/ social network	not selected	not selected	not selected	not selected	not selected	not selected
1725	not selected	not selected	not selected	not selected	not selected	not selected	Family, Friends and, Colleagues	Radio/ Television	not selected
1726	not selected	not selected	Internet/online source/ social network	not selected	not selected	not selected	not selected	not selected	not selected
1727	College	Health care facilities	Internet/online source/ social network	not selected	Posters	not selected	not selected	not selected	not selected
1728	not selected	Health care facilities	Internet/online source/ social network	not selected	not selected	not selected	not selected	not selected	not selected
1729	not selected	Health care facilities	Internet/online source/ social network	not selected	not selected	Organ donation promotion campaigns	not selected	not selected	not selected
1730	not selected	not selected	Internet/online source/ social network	not selected	not selected	Organ donation promotion campaigns	Family, Friends and, Colleagues	not selected	not selected
1731	College	not selected	not selected	not selected	not selected	not selected	not selected	not selected	not selected
1732	not selected	not selected	Internet/online source/ social network	not selected	not selected	not selected	not selected	not selected	not selected
1733	not selected	not selected	Internet/online source/ social network	not selected	not selected	not selected	not selected	not selected	not selected
1734	not selected	not selected	Internet/online source/ social network	not selected	not selected	not selected	not selected	not selected	not selected
1735	not selected	not selected	not selected	not selected	not selected	not selected	Family, Friends and, Colleagues	not selected	not selected
1736	not selected	not selected	Internet/online source/ social network	not selected	not selected	not selected	not selected	not selected	not selected
1737	College	Health care facilities	Internet/online source/ social network	not selected	not selected	not selected	not selected	not selected	not selected
1738	not selected	not selected	Internet/online source/ social network	not selected	not selected	not selected	not selected	not selected	not selected
1739	not selected	not selected	Internet/online source/ social network	not selected	not selected	not selected	not selected	not selected	not selected
1740	College	Health care facilities	Internet/online source/ social network	Newspaper	not selected	Organ donation promotion campaigns	Family, Friends and, Colleagues	Radio/ Television	not selected
1741	not selected	not selected	Internet/online source/ social network	not selected	not selected	not selected	Family, Friends and, Colleagues	not selected	not selected
1742	not selected	Health care facilities	Internet/online source/ social network	not selected	not selected	not selected	not selected	not selected	not selected
1743	not selected	not selected	Internet/online source/ social network	not selected	not selected	not selected	not selected	not selected	not selected
1744	not selected	not selected	Internet/online source/ social network	not selected	not selected	not selected	not selected	not selected	not selected
1745	not selected	not selected	not selected	Newspaper	not selected	not selected	Family, Friends and, Colleagues	not selected	not selected
1746	not selected	not selected	Internet/online source/ social network	not selected	not selected	not selected	not selected	not selected	not selected
1747	not selected	not selected	Internet/online source/ social network	not selected	not selected	not selected	not selected	not selected	not selected
1748	not selected	not selected	Internet/online source/ social network	not selected	not selected	not selected	not selected	not selected	not selected
1749	not selected	not selected	Internet/online source/ social network	not selected	not selected	not selected	not selected	not selected	not selected
1750	not selected	not selected	Internet/online source/ social network	not selected	not selected	not selected	not selected	not selected	not selected
1751	not selected	not selected	Internet/online source/ social network	not selected	not selected	not selected	not selected	not selected	not selected
1752	not selected	not selected	not selected	Newspaper	not selected	not selected	not selected	not selected	not selected
1753	not selected	not selected	Internet/online source/ social network	not selected	not selected	not selected	not selected	not selected	other
1754	not selected	not selected	Internet/online source/ social network	not selected	not selected	not selected	not selected	not selected	not selected
1755	not selected	Health care facilities	Internet/online source/ social network	not selected	Posters	not selected	not selected	not selected	not selected
1756	not selected	not selected	Internet/online source/ social network	not selected	not selected	Organ donation promotion campaigns	not selected	Radio/ Television	not selected
1757	not selected	not selected	not selected	not selected	not selected	not selected	not selected	Radio/ Television	not selected
1758	not selected	not selected	Internet/online source/ social network	not selected	not selected	Organ donation promotion campaigns	not selected	not selected	not selected
1759	not selected	not selected	Internet/online source/ social network	not selected	not selected	not selected	not selected	not selected	not selected
1760	College	Health care facilities	Internet/online source/ social network	not selected	not selected	Organ donation promotion campaigns	Family, Friends and, Colleagues	not selected	not selected
1761	not selected	not selected	Internet/online source/ social network	not selected	not selected	not selected	not selected	not selected	not selected
1762	not selected	not selected	Internet/online source/ social network	Newspaper	Posters	not selected	Family, Friends and, Colleagues	not selected	not selected
1763	not selected	not selected	Internet/online source/ social network	Newspaper	not selected	Organ donation promotion campaigns	Family, Friends and, Colleagues	Radio/ Television	not selected
1764	not selected	not selected	Internet/online source/ social network	not selected	not selected	not selected	not selected	not selected	not selected
1765	not selected	not selected	Internet/online source/ social network	not selected	not selected	not selected	not selected	not selected	not selected
1766	not selected	not selected	Internet/online source/ social network	not selected	not selected	not selected	not selected	not selected	not selected
1767	College	not selected	Internet/online source/ social network	not selected	not selected	Organ donation promotion campaigns	not selected	not selected	not selected
1768	College	Health care facilities	not selected	not selected	not selected	not selected	not selected	not selected	not selected
1769	not selected	not selected	Internet/online source/ social network	not selected	not selected	not selected	not selected	not selected	not selected
1770	not selected	not selected	Internet/online source/ social network	not selected	not selected	not selected	not selected	not selected	not selected
1771	not selected	not selected	Internet/online source/ social network	not selected	not selected	not selected	not selected	not selected	not selected
1772	not selected	not selected	Internet/online source/ social network	not selected	not selected	not selected	not selected	not selected	not selected
1773	not selected	not selected	Internet/online source/ social network	not selected	not selected	not selected	Family, Friends and, Colleagues	Radio/ Television	not selected
1774	not selected	Health care facilities	Internet/online source/ social network	not selected	not selected	not selected	Family, Friends and, Colleagues	not selected	not selected
1775	not selected	not selected	Internet/online source/ social network	not selected	not selected	not selected	Family, Friends and, Colleagues	not selected	not selected
1776	not selected	not selected	Internet/online source/ social network	not selected	not selected	Organ donation promotion campaigns	not selected	not selected	not selected
1777	not selected	Health care facilities	Internet/online source/ social network	not selected	Posters	not selected	not selected	Radio/ Television	not selected
1778	not selected	not selected	Internet/online source/ social network	not selected	not selected	not selected	not selected	not selected	not selected
1779	not selected	not selected	not selected	not selected	not selected	not selected	Family, Friends and, Colleagues	not selected	not selected
1780	not selected	not selected	Internet/online source/ social network	not selected	not selected	not selected	not selected	not selected	not selected
1781	not selected	not selected	Internet/online source/ social network	not selected	not selected	not selected	not selected	not selected	not selected
1782	not selected	not selected	Internet/online source/ social network	not selected	not selected	not selected	not selected	not selected	not selected
1783	not selected	Health care facilities	not selected	not selected	not selected	not selected	not selected	not selected	not selected
1784	not selected	not selected	not selected	not selected	not selected	not selected	not selected	Radio/ Television	not selected
1785	College	Health care facilities	Internet/online source/ social network	not selected	not selected	not selected	Family, Friends and, Colleagues	Radio/ Television	not selected
1786	College	Health care facilities	not selected	not selected	not selected	not selected	Family, Friends and, Colleagues	Radio/ Television	not selected
1787	not selected	not selected	Internet/online source/ social network	not selected	Posters	not selected	Family, Friends and, Colleagues	not selected	not selected
1788	not selected	not selected	Internet/online source/ social network	not selected	not selected	not selected	not selected	not selected	not selected
1789	not selected	Health care facilities	Internet/online source/ social network	Newspaper	Posters	not selected	not selected	not selected	not selected
1790	not selected	not selected	Internet/online source/ social network	not selected	not selected	not selected	not selected	not selected	not selected
1791	not selected	not selected	Internet/online source/ social network	not selected	not selected	not selected	not selected	not selected	not selected
1792	not selected	not selected	Internet/online source/ social network	not selected	not selected	not selected	not selected	Radio/ Television	not selected
1793	not selected	not selected	Internet/online source/ social network	not selected	not selected	not selected	not selected	not selected	not selected
1794	not selected	not selected	Internet/online source/ social network	not selected	not selected	not selected	not selected	not selected	not selected
1795	not selected	not selected	Internet/online source/ social network	not selected	not selected	not selected	not selected	not selected	not selected
1796	not selected	not selected	Internet/online source/ social network	not selected	not selected	not selected	Family, Friends and, Colleagues	not selected	not selected
1797	not selected	not selected	Internet/online source/ social network	not selected	not selected	not selected	not selected	not selected	not selected
1798	not selected	not selected	Internet/online source/ social network	not selected	not selected	not selected	Family, Friends and, Colleagues	not selected	not selected
1799	not selected	not selected	not selected	not selected	not selected	not selected	Family, Friends and, Colleagues	not selected	not selected
1800	not selected	not selected	Internet/online source/ social network	not selected	Posters	Organ donation promotion campaigns	not selected	not selected	not selected
1801	not selected	not selected	not selected	not selected	not selected	not selected	Family, Friends and, Colleagues	not selected	not selected
1802	not selected	not selected	Internet/online source/ social network	not selected	not selected	not selected	not selected	not selected	not selected
1803	not selected	not selected	Internet/online source/ social network	not selected	not selected	not selected	not selected	not selected	not selected
1804	not selected	not selected	Internet/online source/ social network	not selected	Posters	Organ donation promotion campaigns	Family, Friends and, Colleagues	not selected	not selected
1805	not selected	not selected	Internet/online source/ social network	not selected	not selected	not selected	not selected	not selected	not selected
1806	not selected	not selected	Internet/online source/ social network	not selected	not selected	not selected	not selected	Radio/ Television	not selected
1807	not selected	not selected	Internet/online source/ social network	not selected	not selected	not selected	not selected	not selected	not selected
1808	not selected	not selected	Internet/online source/ social network	not selected	not selected	not selected	not selected	not selected	not selected
1809	not selected	not selected	Internet/online source/ social network	not selected	not selected	not selected	Family, Friends and, Colleagues	Radio/ Television	not selected
1810	College	not selected	not selected	not selected	not selected	not selected	not selected	not selected	not selected
1811	not selected	not selected	Internet/online source/ social network	not selected	not selected	not selected	not selected	not selected	not selected
1812	not selected	Health care facilities	Internet/online source/ social network	not selected	not selected	not selected	not selected	not selected	not selected
1813	not selected	Health care facilities	Internet/online source/ social network	not selected	not selected	not selected	not selected	Radio/ Television	not selected
1814	College	Health care facilities	Internet/online source/ social network	not selected	Posters	Organ donation promotion campaigns	Family, Friends and, Colleagues	not selected	not selected
1815	not selected	Health care facilities	not selected	not selected	not selected	Organ donation promotion campaigns	not selected	Radio/ Television	not selected
1816	not selected	not selected	Internet/online source/ social network	Newspaper	not selected	not selected	Family, Friends and, Colleagues	Radio/ Television	not selected
1817	not selected	Health care facilities	Internet/online source/ social network	not selected	not selected	not selected	not selected	Radio/ Television	not selected
1818	not selected	not selected	not selected	not selected	not selected	not selected	not selected	Radio/ Television	not selected
1819	not selected	not selected	Internet/online source/ social network	not selected	not selected	Organ donation promotion campaigns	not selected	not selected	not selected
1820	not selected	not selected	Internet/online source/ social network	not selected	not selected	not selected	not selected	Radio/ Television	not selected
1821	not selected	not selected	Internet/online source/ social network	Newspaper	not selected	not selected	not selected	Radio/ Television	not selected
1822	College	Health care facilities	Internet/online source/ social network	not selected	not selected	Organ donation promotion campaigns	Family, Friends and, Colleagues	not selected	not selected
1823	not selected	not selected	Internet/online source/ social network	not selected	not selected	Organ donation promotion campaigns	not selected	not selected	not selected
1824	not selected	not selected	Internet/online source/ social network	not selected	not selected	not selected	not selected	not selected	not selected
1825	College	Health care facilities	Internet/online source/ social network	not selected	not selected	Organ donation promotion campaigns	not selected	not selected	not selected
1826	not selected	not selected	Internet/online source/ social network	not selected	not selected	not selected	not selected	not selected	not selected
1827	not selected	not selected	not selected	Newspaper	not selected	not selected	not selected	not selected	not selected
1828	not selected	not selected	Internet/online source/ social network	not selected	not selected	Organ donation promotion campaigns	not selected	not selected	not selected
1829	not selected	not selected	Internet/online source/ social network	not selected	not selected	not selected	not selected	not selected	not selected
1830	College	Health care facilities	Internet/online source/ social network	Newspaper	Posters	Organ donation promotion campaigns	not selected	not selected	not selected
1831	not selected	not selected	not selected	not selected	not selected	not selected	not selected	not selected	other
1832	not selected	Health care facilities	Internet/online source/ social network	not selected	not selected	Organ donation promotion campaigns	not selected	Radio/ Television	other
1833	not selected	not selected	Internet/online source/ social network	not selected	not selected	not selected	not selected	not selected	not selected
1834	not selected	not selected	not selected	not selected	not selected	not selected	not selected	Radio/ Television	not selected
1835	not selected	not selected	Internet/online source/ social network	not selected	not selected	not selected	Family, Friends and, Colleagues	not selected	not selected
1836	not selected	not selected	Internet/online source/ social network	Newspaper	not selected	not selected	not selected	not selected	not selected
1837	not selected	not selected	Internet/online source/ social network	not selected	not selected	not selected	not selected	not selected	not selected
1838	not selected	not selected	Internet/online source/ social network	not selected	not selected	not selected	not selected	not selected	not selected
1839	not selected	not selected	Internet/online source/ social network	not selected	not selected	Organ donation promotion campaigns	not selected	not selected	not selected
1840	College	not selected	not selected	not selected	not selected	not selected	Family, Friends and, Colleagues	Radio/ Television	not selected
1841	not selected	not selected	Internet/online source/ social network	not selected	not selected	not selected	not selected	not selected	not selected
1842	not selected	not selected	Internet/online source/ social network	not selected	not selected	not selected	not selected	not selected	not selected
1843	not selected	not selected	Internet/online source/ social network	Newspaper	Posters	not selected	not selected	Radio/ Television	not selected
1844	not selected	Health care facilities	Internet/online source/ social network	not selected	not selected	Organ donation promotion campaigns	not selected	not selected	not selected
1845	College	Health care facilities	Internet/online source/ social network	not selected	Posters	Organ donation promotion campaigns	Family, Friends and, Colleagues	not selected	not selected
1846	not selected	not selected	Internet/online source/ social network	not selected	Posters	not selected	Family, Friends and, Colleagues	not selected	not selected
1847	not selected	not selected	Internet/online source/ social network	not selected	not selected	not selected	not selected	not selected	not selected
1848	College	not selected	Internet/online source/ social network	not selected	not selected	not selected	Family, Friends and, Colleagues	Radio/ Television	not selected
1849	not selected	not selected	Internet/online source/ social network	not selected	not selected	not selected	Family, Friends and, Colleagues	not selected	not selected
1850	not selected	Health care facilities	Internet/online source/ social network	not selected	Posters	Organ donation promotion campaigns	Family, Friends and, Colleagues	Radio/ Television	not selected
1851	not selected	Health care facilities	Internet/online source/ social network	Newspaper	Posters	Organ donation promotion campaigns	Family, Friends and, Colleagues	not selected	not selected
1852	not selected	not selected	Internet/online source/ social network	not selected	not selected	Organ donation promotion campaigns	Family, Friends and, Colleagues	not selected	not selected
1853	not selected	not selected	Internet/online source/ social network	not selected	not selected	not selected	not selected	not selected	not selected
1854	not selected	not selected	Internet/online source/ social network	not selected	not selected	not selected	not selected	not selected	not selected
1855	not selected	not selected	Internet/online source/ social network	not selected	not selected	not selected	not selected	not selected	not selected
1856	College	Health care facilities	Internet/online source/ social network	not selected	not selected	not selected	not selected	Radio/ Television	not selected
1857	not selected	not selected	Internet/online source/ social network	not selected	not selected	not selected	Family, Friends and, Colleagues	not selected	not selected
1858	not selected	not selected	Internet/online source/ social network	not selected	not selected	not selected	not selected	not selected	not selected
1859	not selected	not selected	Internet/online source/ social network	not selected	not selected	not selected	not selected	not selected	not selected
1860	not selected	not selected	Internet/online source/ social network	not selected	not selected	Organ donation promotion campaigns	Family, Friends and, Colleagues	not selected	not selected
1861	not selected	not selected	Internet/online source/ social network	not selected	not selected	not selected	not selected	not selected	not selected
1862	not selected	not selected	Internet/online source/ social network	not selected	not selected	not selected	not selected	not selected	not selected
1863	not selected	Health care facilities	Internet/online source/ social network	Newspaper	Posters	not selected	Family, Friends and, Colleagues	Radio/ Television	not selected
1864	not selected	not selected	Internet/online source/ social network	Newspaper	not selected	not selected	Family, Friends and, Colleagues	not selected	not selected
1865	not selected	not selected	Internet/online source/ social network	not selected	not selected	Organ donation promotion campaigns	Family, Friends and, Colleagues	Radio/ Television	not selected
1866	not selected	not selected	Internet/online source/ social network	not selected	not selected	not selected	not selected	not selected	not selected
1867	College	Health care facilities	Internet/online source/ social network	not selected	Posters	not selected	Family, Friends and, Colleagues	Radio/ Television	not selected
1868	not selected	Health care facilities	Internet/online source/ social network	not selected	not selected	not selected	not selected	Radio/ Television	not selected
1869	not selected	not selected	Internet/online source/ social network	not selected	not selected	Organ donation promotion campaigns	not selected	not selected	not selected
1870	not selected	not selected	not selected	not selected	not selected	not selected	Family, Friends and, Colleagues	not selected	not selected
1871	not selected	not selected	Internet/online source/ social network	not selected	not selected	not selected	not selected	not selected	not selected
1872	not selected	not selected	Internet/online source/ social network	not selected	not selected	not selected	Family, Friends and, Colleagues	not selected	not selected
1873	not selected	not selected	Internet/online source/ social network	not selected	not selected	not selected	not selected	Radio/ Television	not selected
1874	not selected	not selected	not selected	not selected	not selected	not selected	not selected	Radio/ Television	not selected
1875	not selected	not selected	Internet/online source/ social network	not selected	not selected	not selected	not selected	not selected	not selected
1876	not selected	not selected	Internet/online source/ social network	not selected	not selected	Organ donation promotion campaigns	not selected	Radio/ Television	not selected
1877	not selected	not selected	Internet/online source/ social network	not selected	not selected	not selected	not selected	not selected	not selected
1878	not selected	not selected	not selected	not selected	not selected	Organ donation promotion campaigns	not selected	not selected	not selected
1879	not selected	not selected	Internet/online source/ social network	not selected	not selected	not selected	not selected	not selected	not selected
1880	College	Health care facilities	Internet/online source/ social network	not selected	not selected	not selected	not selected	not selected	not selected
1881	not selected	not selected	Internet/online source/ social network	not selected	not selected	not selected	not selected	Radio/ Television	not selected
1882	not selected	not selected	Internet/online source/ social network	not selected	not selected	Organ donation promotion campaigns	Family, Friends and, Colleagues	not selected	not selected
1883	not selected	not selected	Internet/online source/ social network	not selected	not selected	not selected	not selected	not selected	not selected
1884	not selected	Health care facilities	Internet/online source/ social network	not selected	not selected	not selected	not selected	not selected	not selected
1885	not selected	Health care facilities	not selected	not selected	not selected	not selected	not selected	not selected	not selected
1886	not selected	not selected	Internet/online source/ social network	not selected	not selected	not selected	not selected	not selected	not selected
1887	not selected	Health care facilities	Internet/online source/ social network	not selected	not selected	not selected	not selected	not selected	not selected
1888	not selected	not selected	Internet/online source/ social network	not selected	not selected	not selected	not selected	Radio/ Television	not selected
1889	not selected	not selected	Internet/online source/ social network	not selected	not selected	not selected	not selected	not selected	not selected
1890	not selected	not selected	Internet/online source/ social network	not selected	not selected	Organ donation promotion campaigns	not selected	Radio/ Television	not selected
1891	not selected	not selected	Internet/online source/ social network	not selected	not selected	not selected	not selected	not selected	not selected
1892	College	Health care facilities	Internet/online source/ social network	not selected	Posters	not selected	not selected	not selected	not selected
1893	not selected	not selected	Internet/online source/ social network	not selected	not selected	not selected	Family, Friends and, Colleagues	not selected	not selected
1894	not selected	not selected	Internet/online source/ social network	not selected	not selected	not selected	not selected	Radio/ Television	not selected
1895	not selected	not selected	Internet/online source/ social network	not selected	not selected	not selected	not selected	not selected	not selected
1896	not selected	not selected	not selected	not selected	not selected	Organ donation promotion campaigns	Family, Friends and, Colleagues	not selected	not selected
1897	not selected	not selected	Internet/online source/ social network	not selected	not selected	not selected	not selected	not selected	not selected
1898	not selected	not selected	Internet/online source/ social network	not selected	not selected	not selected	not selected	not selected	not selected
1899	not selected	not selected	not selected	not selected	not selected	not selected	Family, Friends and, Colleagues	not selected	not selected
1900	not selected	Health care facilities	Internet/online source/ social network	not selected	not selected	not selected	not selected	not selected	not selected
1901	College	not selected	Internet/online source/ social network	not selected	not selected	not selected	not selected	not selected	not selected
1902	not selected	not selected	Internet/online source/ social network	not selected	not selected	not selected	not selected	not selected	not selected
1903	not selected	not selected	Internet/online source/ social network	Newspaper	not selected	not selected	not selected	not selected	not selected
1904	College	not selected	Internet/online source/ social network	not selected	not selected	not selected	not selected	not selected	not selected
1905	not selected	not selected	not selected	not selected	not selected	not selected	not selected	Radio/ Television	not selected
1906	not selected	not selected	Internet/online source/ social network	not selected	Posters	not selected	Family, Friends and, Colleagues	Radio/ Television	not selected
1907	not selected	Health care facilities	Internet/online source/ social network	not selected	Posters	Organ donation promotion campaigns	not selected	not selected	not selected
1908	not selected	not selected	not selected	not selected	not selected	Organ donation promotion campaigns	not selected	not selected	not selected
1909	not selected	not selected	Internet/online source/ social network	not selected	not selected	not selected	not selected	not selected	not selected
1910	College	not selected	not selected	not selected	Posters	not selected	Family, Friends and, Colleagues	Radio/ Television	not selected
1911	not selected	Health care facilities	Internet/online source/ social network	not selected	Posters	Organ donation promotion campaigns	Family, Friends and, Colleagues	Radio/ Television	not selected
1912	not selected	not selected	Internet/online source/ social network	not selected	Posters	Organ donation promotion campaigns	not selected	Radio/ Television	not selected
1913	not selected	not selected	Internet/online source/ social network	not selected	not selected	not selected	not selected	Radio/ Television	not selected
1914	not selected	not selected	not selected	not selected	not selected	not selected	Family, Friends and, Colleagues	not selected	not selected
1915	not selected	not selected	Internet/online source/ social network	not selected	not selected	Organ donation promotion campaigns	Family, Friends and, Colleagues	not selected	not selected
1916	not selected	not selected	Internet/online source/ social network	not selected	not selected	Organ donation promotion campaigns	not selected	Radio/ Television	not selected
1917	College	Health care facilities	Internet/online source/ social network	not selected	not selected	not selected	not selected	not selected	not selected
1918	not selected	not selected	Internet/online source/ social network	not selected	not selected	not selected	Family, Friends and, Colleagues	not selected	not selected
1919	not selected	not selected	Internet/online source/ social network	not selected	not selected	not selected	not selected	not selected	not selected
1920	not selected	not selected	Internet/online source/ social network	not selected	not selected	not selected	not selected	not selected	not selected
1921	not selected	not selected	Internet/online source/ social network	not selected	not selected	not selected	not selected	not selected	not selected
1922	College	Health care facilities	Internet/online source/ social network	not selected	not selected	not selected	not selected	not selected	not selected
1923	not selected	Health care facilities	Internet/online source/ social network	not selected	not selected	not selected	not selected	Radio/ Television	not selected
1924	not selected	not selected	Internet/online source/ social network	not selected	not selected	not selected	Family, Friends and, Colleagues	not selected	not selected
1925	not selected	Health care facilities	Internet/online source/ social network	not selected	not selected	Organ donation promotion campaigns	not selected	not selected	not selected
1926	not selected	not selected	not selected	not selected	not selected	not selected	Family, Friends and, Colleagues	not selected	not selected
1927	College	not selected	Internet/online source/ social network	not selected	Posters	not selected	not selected	not selected	not selected
1928	not selected	not selected	Internet/online source/ social network	Newspaper	not selected	Organ donation promotion campaigns	Family, Friends and, Colleagues	not selected	not selected
1929	College	Health care facilities	Internet/online source/ social network	Newspaper	Posters	not selected	Family, Friends and, Colleagues	not selected	not selected
1930	not selected	not selected	not selected	Newspaper	Posters	Organ donation promotion campaigns	Family, Friends and, Colleagues	not selected	not selected
1931	College	not selected	not selected	not selected	Posters	Organ donation promotion campaigns	not selected	not selected	not selected
1932	not selected	not selected	Internet/online source/ social network	not selected	not selected	not selected	not selected	not selected	not selected
1933	not selected	Health care facilities	Internet/online source/ social network	not selected	Posters	Organ donation promotion campaigns	not selected	not selected	not selected
1934	not selected	not selected	Internet/online source/ social network	not selected	not selected	not selected	not selected	not selected	not selected
1935	not selected	not selected	Internet/online source/ social network	Newspaper	not selected	not selected	not selected	Radio/ Television	not selected
1936	not selected	not selected	Internet/online source/ social network	not selected	not selected	not selected	not selected	not selected	not selected
1937	not selected	not selected	Internet/online source/ social network	not selected	not selected	not selected	not selected	not selected	not selected
1938	not selected	not selected	not selected	not selected	not selected	not selected	Family, Friends and, Colleagues	not selected	not selected
1939	not selected	not selected	Internet/online source/ social network	not selected	not selected	not selected	Family, Friends and, Colleagues	not selected	not selected
1940	not selected	not selected	Internet/online source/ social network	not selected	not selected	not selected	not selected	not selected	not selected
1941	not selected	not selected	Internet/online source/ social network	not selected	not selected	not selected	not selected	not selected	not selected
1942	not selected	not selected	not selected	not selected	Posters	not selected	not selected	not selected	not selected
1943	not selected	not selected	Internet/online source/ social network	not selected	not selected	not selected	not selected	not selected	not selected
1944	not selected	Health care facilities	Internet/online source/ social network	Newspaper	not selected	not selected	not selected	Radio/ Television	not selected
1945	College	not selected	Internet/online source/ social network	not selected	not selected	Organ donation promotion campaigns	not selected	Radio/ Television	not selected
1946	College	Health care facilities	not selected	not selected	Posters	not selected	not selected	not selected	not selected
1947	not selected	not selected	Internet/online source/ social network	not selected	not selected	not selected	not selected	not selected	not selected
1948	not selected	Health care facilities	Internet/online source/ social network	not selected	not selected	not selected	Family, Friends and, Colleagues	not selected	not selected
1949	not selected	not selected	Internet/online source/ social network	not selected	not selected	Organ donation promotion campaigns	Family, Friends and, Colleagues	not selected	not selected
1950	not selected	not selected	Internet/online source/ social network	not selected	not selected	not selected	not selected	not selected	not selected
1951	not selected	Health care facilities	Internet/online source/ social network	not selected	Posters	not selected	not selected	Radio/ Television	not selected
1952	not selected	not selected	Internet/online source/ social network	not selected	not selected	not selected	not selected	Radio/ Television	not selected
1953	not selected	not selected	Internet/online source/ social network	not selected	not selected	Organ donation promotion campaigns	not selected	not selected	not selected
1954	not selected	not selected	Internet/online source/ social network	not selected	not selected	not selected	not selected	not selected	not selected
1955	not selected	not selected	Internet/online source/ social network	not selected	not selected	not selected	not selected	not selected	not selected
1956	not selected	Health care facilities	Internet/online source/ social network	not selected	not selected	not selected	not selected	not selected	not selected
1957	not selected	Health care facilities	not selected	not selected	not selected	not selected	not selected	not selected	not selected
1958	not selected	not selected	Internet/online source/ social network	Newspaper	not selected	Organ donation promotion campaigns	Family, Friends and, Colleagues	Radio/ Television	not selected
1959	not selected	not selected	Internet/online source/ social network	not selected	not selected	not selected	not selected	Radio/ Television	other
1960	College	Health care facilities	Internet/online source/ social network	not selected	not selected	not selected	not selected	Radio/ Television	not selected
1961	not selected	not selected	Internet/online source/ social network	not selected	not selected	Organ donation promotion campaigns	Family, Friends and, Colleagues	not selected	not selected
1962	not selected	not selected	Internet/online source/ social network	not selected	not selected	not selected	not selected	not selected	not selected
1963	College	Health care facilities	Internet/online source/ social network	not selected	not selected	not selected	not selected	Radio/ Television	not selected
1964	not selected	not selected	Internet/online source/ social network	not selected	not selected	not selected	Family, Friends and, Colleagues	Radio/ Television	not selected
1965	not selected	Health care facilities	Internet/online source/ social network	not selected	Posters	not selected	not selected	Radio/ Television	not selected
1966	not selected	not selected	Internet/online source/ social network	not selected	not selected	not selected	Family, Friends and, Colleagues	Radio/ Television	not selected
1967	not selected	not selected	not selected	not selected	not selected	not selected	not selected	Radio/ Television	not selected
1968	College	Health care facilities	Internet/online source/ social network	Newspaper	Posters	not selected	not selected	Radio/ Television	not selected
1969	not selected	not selected	Internet/online source/ social network	not selected	not selected	not selected	not selected	Radio/ Television	not selected
1970	not selected	not selected	Internet/online source/ social network	not selected	not selected	not selected	not selected	not selected	not selected
1971	not selected	not selected	Internet/online source/ social network	not selected	not selected	not selected	not selected	not selected	not selected
1972	not selected	not selected	Internet/online source/ social network	not selected	not selected	not selected	not selected	not selected	not selected
1973	College	not selected	not selected	not selected	not selected	not selected	not selected	not selected	not selected
1974	not selected	not selected	Internet/online source/ social network	not selected	not selected	not selected	not selected	not selected	not selected
1975	not selected	not selected	Internet/online source/ social network	not selected	not selected	not selected	not selected	not selected	not selected
1976	not selected	Health care facilities	Internet/online source/ social network	not selected	not selected	not selected	not selected	not selected	not selected
1977	College	Health care facilities	Internet/online source/ social network	Newspaper	Posters	Organ donation promotion campaigns	Family, Friends and, Colleagues	Radio/ Television	other
1978	not selected	not selected	Internet/online source/ social network	not selected	not selected	not selected	not selected	not selected	not selected
1979	not selected	not selected	Internet/online source/ social network	not selected	not selected	not selected	Family, Friends and, Colleagues	Radio/ Television	not selected
1980	not selected	not selected	Internet/online source/ social network	not selected	not selected	not selected	not selected	not selected	not selected
1981	not selected	not selected	Internet/online source/ social network	not selected	not selected	not selected	not selected	not selected	not selected
1982	not selected	not selected	Internet/online source/ social network	not selected	not selected	Organ donation promotion campaigns	not selected	Radio/ Television	not selected
1983	not selected	not selected	Internet/online source/ social network	not selected	not selected	not selected	not selected	not selected	not selected
1984	not selected	not selected	Internet/online source/ social network	not selected	not selected	not selected	Family, Friends and, Colleagues	not selected	not selected
1985	College	Health care facilities	Internet/online source/ social network	not selected	not selected	not selected	not selected	not selected	not selected
1986	not selected	not selected	not selected	not selected	not selected	not selected	not selected	not selected	other
1987	not selected	not selected	not selected	not selected	not selected	Organ donation promotion campaigns	not selected	not selected	not selected
1988	not selected	not selected	Internet/online source/ social network	not selected	not selected	not selected	not selected	not selected	not selected
1989	not selected	not selected	Internet/online source/ social network	not selected	not selected	not selected	not selected	not selected	not selected
1990	not selected	not selected	Internet/online source/ social network	not selected	not selected	not selected	not selected	Radio/ Television	not selected
1991	not selected	not selected	Internet/online source/ social network	not selected	not selected	not selected	not selected	not selected	not selected
1992	not selected	not selected	Internet/online source/ social network	not selected	not selected	not selected	not selected	Radio/ Television	not selected
1993	not selected	Health care facilities	Internet/online source/ social network	not selected	not selected	Organ donation promotion campaigns	not selected	Radio/ Television	not selected
1994	not selected	not selected	Internet/online source/ social network	not selected	not selected	not selected	Family, Friends and, Colleagues	not selected	not selected
1995	not selected	not selected	Internet/online source/ social network	not selected	not selected	Organ donation promotion campaigns	not selected	Radio/ Television	not selected
1996	not selected	not selected	Internet/online source/ social network	not selected	not selected	not selected	Family, Friends and, Colleagues	Radio/ Television	not selected
1997	not selected	not selected	Internet/online source/ social network	not selected	not selected	Organ donation promotion campaigns	not selected	not selected	not selected
1998	College	not selected	not selected	Newspaper	not selected	Organ donation promotion campaigns	not selected	not selected	not selected
[truncated: 127 more rows]
