# Supplementary material for: Knowledge and attitude about organ donation and transplantation among Omani university students
Source: Front Public Health. 2023 May 25;11:1115531. doi: 10.3389/fpubh.2023.1115531 (PMC10248022; doi:10.3389/fpubh.2023.1115531)
Supplement: Supplementary file 3 [file Table_3.XLSX]

## Sheet: Sheet1
#N	1) Have you heard about organ donation?	2) Would organ donation save other people's lives?	3) Do you know anyone who has donated an organ?	4) Do you know anyone who received or is waiting to receive a kidney or other organ?	5) Is the kidney the most transplanted organ in the world?	6) Rejection of organ after transplantation is possible.	7) The donor and recipient's blood groups must be comparable and not identical.	8) Did the “Islamic Fatwa” allow organ donation?	9) Are there any laws regarding organ donation and transplantation in your country?	10) Do you think that organ donation is ethically acceptable?	11) Have you heard about brain death?	12) Did you hear about organ donation from brain-dead patients?	13) Have you heard about organ donor cards for brain-dead patients in your country?	14) Is brain death caused by the stopping of brainstem reflexes?	15) Is brain death irreversible?
1	No	No	No	Yes	Yes	Yes	Yes	No	No	Yes	Yes	No	Yes	No	No
2	Yes	Yes	Yes	No	Yes	Yes	Yes	No	No	Yes	Yes	I don't know	Yes	No	No
3	Yes	Yes	No	Yes	Yes	Yes	Yes	No	No	Yes	Yes	I don't know	Yes	I don't know	No
4	Yes	Yes	No	Yes	Yes	Yes	No	No	No	Yes	Yes	I don't know	Yes	No	No
5	Yes	Yes	No	No	Yes	Yes	No	No	No	I don't know	Yes	I don't know	Yes	No	No
6	Yes	Yes	No	No	Yes	Yes	No	No	No	I don't know	Yes	I don't know	Yes	No	No
7	Yes	Yes	No	No	Yes	Yes	No	No	No	I don't know	Yes	I don't know	Yes	No	No
8	Yes	Yes	No	No	Yes	Yes	No	No	No	I don't know	No	I don't know	Yes	I don't know	No
9	Yes	Yes	No	Yes	Yes	Yes	No	No	No	I don't know	Yes	I don't know	Yes	I don't know	No
10	Yes	Yes	No	No	Yes	Yes	No	No	No	I don't know	Yes	I don't know	Yes	I don't know	No
11	Yes	Yes	No	Yes	Yes	Yes	No	No	No	I don't know	No	I don't know	Yes	I don't know	No
12	Yes	Yes	No	No	Yes	Yes	No	No	No	I don't know	No	I don't know	Yes	I don't know	No
13	Yes	Yes	No	No	Yes	Yes	No	No	No	I don't know	No	I don't know	Yes	I don't know	No
14	Yes	Yes	No	No	Yes	Yes	No	No	No	I don't know	No	I don't know	Yes	No	No
15	Yes	Yes	Yes	Yes	Yes	Yes	No	No	No	I don't know	No	I don't know	Yes	I don't know	No
16	Yes	Yes	No	Yes	Yes	Yes	No	No	No	I don't know	No	I don't know	No	I don't know	No
17	Yes	Yes	No	No	Yes	Yes	No	No	No	I don't know	No	I don't know	No	I don't know	No
18	Yes	Yes	No	No	Yes	Yes	No	No	No	I don't know	No	I don't know	No	I don't know	No
19	Yes	Yes	No	Yes	Yes	Yes	No	No	No	I don't know	No	No	No	I don't know	No
20	Yes	Yes	No	No	Yes	Yes	No	No	No	I don't know	No	No	No	I don't know	I don't know
21	Yes	Yes	Yes	Yes	Yes	Yes	No	No	No	I don't know	No	No	No	I don't know	I don't know
22	Yes	Yes	Yes	No	No	Yes	No	No	No	I don't know	No	No	No	I don't know	I don't know
23	Yes	Yes	No	No	No	Yes	No	No	No	I don't know	No	No	No	I don't know	I don't know
24	Yes	Yes	No	No	No	Yes	No	No	Yes	I don't know	No	No	Yes	I don't know	I don't know
25	Yes	Yes	No	No	No	Yes	No	No	Yes	I don't know	No	No	Yes	I don't know	I don't know
26	Yes	Yes	Yes	Yes	No	Yes	No	No	Yes	Yes	No	I don't know	Yes	I don't know	I don't know
27	Yes	Yes	No	No	No	Yes	No	No	Yes	Yes	No	I don't know	Yes	I don't know	I don't know
28	Yes	Yes	No	No	No	Yes	No	No	Yes	Yes	No	I don't know	Yes	I don't know	I don't know
29	Yes	Yes	Yes	Yes	No	Yes	No	No	Yes	I don't know	No	I don't know	Yes	I don't know	No
30	Yes	Yes	No	No	No	Yes	No	No	Yes	Yes	No	I don't know	Yes	I don't know	No
31	Yes	Yes	No	No	No	Yes	No	No	Yes	Yes	No	I don't know	Yes	I don't know	No
32	Yes	Yes	No	Yes	No	Yes	No	No	Yes	I don't know	No	I don't know	Yes	I don't know	No
33	Yes	Yes	No	Yes	No	Yes	No	No	Yes	I don't know	No	I don't know	Yes	I don't know	No
34	Yes	Yes	No	No	No	Yes	No	No	Yes	Yes	No	I don't know	Yes	I don't know	No
35	Yes	Yes	Yes	Yes	No	Yes	No	No	Yes	Yes	Yes	I don't know	Yes	No	No
36	Yes	Yes	No	No	No	Yes	No	No	Yes	Yes	Yes	I don't know	Yes	No	No
37	Yes	Yes	No	No	No	Yes	No	No	Yes	I don't know	Yes	I don't know	Yes	I don't know	No
38	Yes	Yes	No	No	No	Yes	No	No	Yes	Yes	Yes	I don't know	Yes	I don't know	No
39	Yes	Yes	No	Yes	No	Yes	No	No	Yes	Yes	No	No	Yes	I don't know	No
40	Yes	Yes	No	No	No	Yes	No	No	Yes	Yes	No	No	Yes	No	No
41	Yes	Yes	No	Yes	No	Yes	No	No	Yes	Yes	No	No	Yes	No	No
42	Yes	Yes	Yes	No	No	Yes	No	No	Yes	Yes	Yes	Yes	Yes	I don't know	No
43	Yes	Yes	Yes	No	No	Yes	No	No	Yes	I don't know	No	Yes	Yes	No	I don't know
44	Yes	Yes	Yes	Yes	No	Yes	No	No	Yes	Yes	Yes	No	Yes	Yes	I don't know
45	Yes	Yes	No	Yes	No	Yes	No	No	Yes	Yes	No	No	Yes	No	No
46	Yes	Yes	No	No	No	Yes	No	No	Yes	Yes	Yes	No	Yes	I don't know	No
47	Yes	Yes	No	No	No	Yes	No	No	Yes	Yes	Yes	No	Yes	Yes	No
48	Yes	Yes	Yes	No	No	Yes	No	No	Yes	Yes	Yes	No	Yes	No	No
49	Yes	Yes	No	No	No	Yes	No	No	Yes	Yes	Yes	No	Yes	Yes	No
50	Yes	Yes	No	No	No	Yes	No	No	Yes	Yes	Yes	No	Yes	No	No
51	Yes	Yes	No	No	No	Yes	No	No	Yes	I don't know	Yes	No	Yes	No	No
52	Yes	Yes	Yes	Yes	I don't know	Yes	No	No	Yes	I don't know	Yes	No	Yes	I don't know	No
53	Yes	Yes	No	No	I don't know	Yes	No	No	Yes	I don't know	Yes	No	Yes	No	No
54	Yes	Yes	No	No	I don't know	Yes	No	No	Yes	I don't know	Yes	No	Yes	Yes	No
55	Yes	Yes	No	Yes	I don't know	Yes	No	No	Yes	I don't know	No	No	Yes	No	No
56	Yes	Yes	No	No	I don't know	Yes	No	No	Yes	I don't know	Yes	No	Yes	No	No
57	Yes	Yes	No	No	I don't know	Yes	No	No	Yes	I don't know	Yes	No	Yes	No	I don't know
58	Yes	Yes	No	Yes	I don't know	Yes	No	No	Yes	I don't know	No	No	Yes	I don't know	I don't know
59	Yes	Yes	Yes	Yes	I don't know	Yes	No	No	Yes	I don't know	Yes	No	Yes	No	I don't know
60	Yes	Yes	Yes	Yes	I don't know	Yes	No	No	Yes	I don't know	Yes	No	Yes	No	I don't know
61	Yes	Yes	Yes	Yes	I don't know	Yes	No	No	Yes	I don't know	Yes	No	Yes	Yes	I don't know
62	Yes	Yes	No	Yes	I don't know	Yes	No	No	Yes	I don't know	Yes	No	Yes	Yes	I don't know
63	Yes	Yes	No	Yes	I don't know	Yes	No	No	Yes	I don't know	Yes	No	Yes	Yes	I don't know
64	Yes	Yes	No	Yes	I don't know	Yes	No	No	Yes	I don't know	Yes	No	Yes	I don't know	I don't know
65	Yes	Yes	No	No	I don't know	Yes	No	No	Yes	I don't know	Yes	No	Yes	No	I don't know
66	Yes	Yes	No	Yes	I don't know	Yes	No	No	Yes	I don't know	No	No	Yes	No	I don't know
67	Yes	Yes	No	No	I don't know	Yes	No	No	Yes	I don't know	Yes	No	Yes	Yes	I don't know
68	Yes	Yes	No	No	I don't know	Yes	No	No	Yes	I don't know	No	No	Yes	Yes	I don't know
69	Yes	Yes	Yes	Yes	I don't know	Yes	No	No	Yes	I don't know	No	No	Yes	Yes	I don't know
70	Yes	Yes	No	Yes	I don't know	Yes	No	No	Yes	I don't know	No	No	Yes	Yes	I don't know
71	Yes	Yes	No	No	I don't know	Yes	No	Yes	Yes	I don't know	Yes	Yes	Yes	I don't know	I don't know
72	Yes	Yes	No	No	I don't know	Yes	No	Yes	Yes	I don't know	Yes	Yes	Yes	No	I don't know
73	Yes	Yes	No	Yes	I don't know	Yes	No	Yes	Yes	I don't know	No	No	Yes	No	I don't know
74	Yes	Yes	No	No	I don't know	Yes	No	Yes	Yes	I don't know	Yes	No	Yes	I don't know	I don't know
75	Yes	Yes	Yes	Yes	I don't know	Yes	No	Yes	Yes	I don't know	Yes	No	Yes	I don't know	I don't know
76	Yes	Yes	No	No	I don't know	Yes	No	Yes	Yes	I don't know	Yes	No	Yes	I don't know	I don't know
77	Yes	Yes	No	Yes	I don't know	Yes	No	Yes	Yes	I don't know	Yes	I don't know	Yes	I don't know	I don't know
78	Yes	Yes	Yes	No	I don't know	Yes	No	Yes	Yes	I don't know	No	I don't know	Yes	I don't know	I don't know
79	Yes	Yes	No	No	I don't know	Yes	No	Yes	Yes	I don't know	Yes	I don't know	Yes	I don't know	No
80	Yes	Yes	No	No	I don't know	Yes	No	Yes	Yes	I don't know	No	I don't know	Yes	I don't know	No
81	Yes	Yes	No	No	I don't know	Yes	No	Yes	Yes	I don't know	Yes	I don't know	Yes	I don't know	No
82	Yes	Yes	No	No	I don't know	Yes	No	Yes	Yes	I don't know	Yes	I don't know	Yes	I don't know	No
83	Yes	Yes	Yes	No	I don't know	Yes	No	Yes	Yes	I don't know	Yes	I don't know	No	I don't know	No
84	Yes	Yes	No	No	I don't know	Yes	No	Yes	Yes	I don't know	Yes	I don't know	No	I don't know	No
85	Yes	Yes	No	No	I don't know	Yes	No	Yes	Yes	I don't know	Yes	I don't know	No	I don't know	I don't know
86	Yes	Yes	No	No	I don't know	Yes	No	Yes	Yes	I don't know	Yes	I don't know	No	I don't know	I don't know
87	No	Yes	No	Yes	I don't know	Yes	No	Yes	Yes	I don't know	Yes	I don't know	Yes	I don't know	I don't know
88	Yes	Yes	No	No	I don't know	Yes	No	Yes	Yes	I don't know	Yes	I don't know	No	I don't know	I don't know
89	Yes	Yes	Yes	No	I don't know	Yes	No	Yes	Yes	I don't know	Yes	I don't know	No	I don't know	I don't know
90	Yes	Yes	Yes	No	I don't know	Yes	No	Yes	Yes	I don't know	Yes	I don't know	No	I don't know	I don't know
91	Yes	Yes	Yes	Yes	I don't know	Yes	No	Yes	Yes	I don't know	No	I don't know	No	I don't know	I don't know
92	Yes	Yes	No	No	I don't know	Yes	No	Yes	Yes	I don't know	Yes	I don't know	No	I don't know	I don't know
93	Yes	Yes	No	No	I don't know	Yes	No	Yes	Yes	I don't know	No	I don't know	No	I don't know	I don't know
94	Yes	Yes	No	Yes	I don't know	Yes	No	Yes	Yes	I don't know	No	I don't know	No	I don't know	I don't know
95	Yes	Yes	No	Yes	I don't know	Yes	No	Yes	Yes	I don't know	Yes	I don't know	Yes	I don't know	I don't know
96	Yes	Yes	No	No	I don't know	Yes	No	Yes	Yes	I don't know	No	I don't know	Yes	I don't know	No
97	Yes	Yes	Yes	Yes	I don't know	Yes	No	Yes	Yes	I don't know	Yes	I don't know	Yes	I don't know	No
98	Yes	Yes	No	No	I don't know	Yes	No	Yes	Yes	I don't know	No	I don't know	Yes	I don't know	No
99	Yes	Yes	Yes	No	I don't know	Yes	No	Yes	Yes	I don't know	Yes	I don't know	Yes	Yes	No
100	Yes	Yes	No	Yes	I don't know	Yes	No	Yes	Yes	I don't know	Yes	I don't know	Yes	Yes	No
101	Yes	Yes	No	No	I don't know	Yes	No	Yes	Yes	I don't know	No	I don't know	Yes	Yes	No
102	Yes	Yes	No	Yes	I don't know	Yes	No	Yes	Yes	I don't know	Yes	I don't know	Yes	Yes	No
103	Yes	Yes	Yes	Yes	I don't know	Yes	No	Yes	Yes	I don't know	No	I don't know	Yes	Yes	No
104	Yes	Yes	No	Yes	I don't know	Yes	No	Yes	Yes	I don't know	Yes	I don't know	Yes	I don't know	No
105	Yes	Yes	No	No	I don't know	Yes	No	Yes	Yes	I don't know	No	I don't know	Yes	I don't know	No
106	Yes	Yes	No	No	I don't know	Yes	No	Yes	Yes	I don't know	Yes	I don't know	Yes	I don't know	No
107	Yes	Yes	No	Yes	I don't know	Yes	No	Yes	Yes	I don't know	Yes	I don't know	Yes	I don't know	No
108	Yes	Yes	No	No	I don't know	Yes	No	Yes	Yes	I don't know	Yes	I don't know	Yes	I don't know	No
109	Yes	Yes	No	No	I don't know	Yes	No	Yes	Yes	I don't know	Yes	Yes	Yes	I don't know	No
110	Yes	Yes	No	No	I don't know	Yes	No	Yes	Yes	I don't know	Yes	Yes	Yes	I don't know	No
111	Yes	Yes	No	No	I don't know	Yes	No	Yes	Yes	I don't know	Yes	No	Yes	I don't know	No
112	Yes	Yes	No	No	I don't know	Yes	No	Yes	Yes	I don't know	Yes	Yes	Yes	I don't know	Yes
113	Yes	Yes	No	Yes	I don't know	Yes	No	Yes	Yes	I don't know	No	Yes	Yes	I don't know	Yes
114	Yes	Yes	Yes	No	I don't know	Yes	No	Yes	Yes	I don't know	Yes	Yes	Yes	I don't know	Yes
115	Yes	Yes	No	No	I don't know	Yes	No	Yes	Yes	I don't know	Yes	No	Yes	I don't know	No
116	Yes	Yes	No	No	I don't know	Yes	No	Yes	Yes	I don't know	No	No	Yes	I don't know	No
117	Yes	Yes	No	No	I don't know	Yes	No	Yes	Yes	I don't know	Yes	No	Yes	I don't know	No
118	Yes	Yes	No	No	I don't know	Yes	No	Yes	Yes	I don't know	Yes	No	Yes	I don't know	No
119	Yes	Yes	No	No	I don't know	Yes	No	Yes	Yes	I don't know	Yes	No	Yes	I don't know	No
120	Yes	Yes	No	No	I don't know	Yes	No	Yes	Yes	I don't know	Yes	No	Yes	I don't know	No
121	Yes	Yes	No	Yes	I don't know	Yes	No	Yes	Yes	I don't know	Yes	No	Yes	I don't know	No
122	Yes	Yes	No	No	I don't know	Yes	No	Yes	Yes	I don't know	Yes	No	Yes	I don't know	No
123	Yes	Yes	No	Yes	I don't know	Yes	No	Yes	Yes	I don't know	Yes	No	Yes	I don't know	No
124	Yes	Yes	Yes	No	I don't know	Yes	No	Yes	Yes	I don't know	No	No	Yes	I don't know	No
125	Yes	Yes	No	No	I don't know	Yes	No	Yes	Yes	I don't know	Yes	No	Yes	I don't know	No
126	Yes	Yes	Yes	Yes	I don't know	Yes	No	Yes	Yes	I don't know	Yes	No	Yes	I don't know	No
127	Yes	Yes	Yes	Yes	I don't know	Yes	No	Yes	Yes	I don't know	Yes	No	Yes	I don't know	No
128	Yes	Yes	Yes	Yes	I don't know	Yes	No	Yes	Yes	I don't know	Yes	No	Yes	I don't know	No
129	Yes	Yes	No	Yes	I don't know	Yes	No	Yes	Yes	I don't know	Yes	No	Yes	I don't know	No
130	Yes	Yes	No	Yes	I don't know	Yes	No	Yes	Yes	I don't know	Yes	No	Yes	I don't know	No
131	Yes	Yes	Yes	No	I don't know	Yes	No	Yes	Yes	I don't know	Yes	No	Yes	I don't know	No
132	Yes	Yes	No	No	I don't know	Yes	No	Yes	Yes	I don't know	Yes	No	Yes	I don't know	No
133	Yes	Yes	Yes	Yes	I don't know	Yes	No	Yes	Yes	I don't know	Yes	No	Yes	I don't know	No
134	Yes	Yes	No	No	I don't know	Yes	No	Yes	Yes	I don't know	Yes	No	Yes	I don't know	No
135	Yes	Yes	No	Yes	I don't know	Yes	No	Yes	Yes	I don't know	Yes	No	Yes	I don't know	No
136	Yes	Yes	No	No	I don't know	Yes	No	Yes	Yes	I don't know	Yes	No	Yes	I don't know	No
137	Yes	Yes	No	No	I don't know	Yes	No	Yes	Yes	I don't know	Yes	Yes	Yes	I don't know	Yes
138	Yes	Yes	No	No	I don't know	Yes	No	Yes	Yes	I don't know	Yes	Yes	Yes	I don't know	Yes
139	Yes	Yes	Yes	Yes	I don't know	Yes	No	Yes	Yes	I don't know	Yes	Yes	Yes	I don't know	Yes
140	Yes	Yes	No	No	I don't know	Yes	No	Yes	Yes	I don't know	Yes	Yes	Yes	I don't know	Yes
141	Yes	Yes	No	No	I don't know	Yes	No	Yes	Yes	I don't know	Yes	Yes	Yes	I don't know	Yes
142	Yes	Yes	Yes	Yes	I don't know	Yes	No	Yes	Yes	I don't know	Yes	Yes	Yes	I don't know	Yes
143	Yes	Yes	No	No	I don't know	Yes	No	Yes	Yes	I don't know	Yes	Yes	Yes	I don't know	Yes
144	Yes	Yes	No	No	I don't know	Yes	No	Yes	Yes	I don't know	No	No	Yes	I don't know	No
145	Yes	Yes	No	No	I don't know	Yes	No	Yes	Yes	I don't know	Yes	I don't know	Yes	I don't know	No
146	Yes	Yes	Yes	No	I don't know	Yes	No	Yes	Yes	I don't know	Yes	I don't know	Yes	I don't know	No
147	Yes	Yes	Yes	Yes	I don't know	Yes	No	Yes	Yes	I don't know	Yes	I don't know	Yes	I don't know	No
148	Yes	Yes	No	No	I don't know	Yes	No	Yes	Yes	I don't know	Yes	I don't know	Yes	I don't know	No
149	Yes	Yes	No	No	I don't know	Yes	No	Yes	Yes	I don't know	No	I don't know	Yes	I don't know	No
150	Yes	Yes	No	No	I don't know	Yes	No	Yes	Yes	I don't know	Yes	I don't know	Yes	I don't know	No
151	Yes	Yes	No	Yes	I don't know	Yes	No	Yes	Yes	I don't know	No	I don't know	Yes	I don't know	No
152	Yes	Yes	No	Yes	I don't know	Yes	No	Yes	Yes	I don't know	Yes	I don't know	Yes	Yes	No
153	Yes	Yes	No	No	I don't know	Yes	No	Yes	Yes	Yes	No	I don't know	Yes	Yes	No
154	Yes	Yes	No	Yes	I don't know	Yes	No	Yes	Yes	Yes	Yes	I don't know	Yes	Yes	No
155	Yes	Yes	No	No	I don't know	Yes	No	Yes	Yes	Yes	Yes	I don't know	Yes	Yes	No
156	Yes	Yes	No	Yes	I don't know	Yes	No	Yes	Yes	Yes	No	I don't know	Yes	I don't know	No
157	Yes	Yes	No	No	I don't know	Yes	No	Yes	Yes	Yes	No	I don't know	Yes	I don't know	No
158	Yes	Yes	No	No	I don't know	Yes	No	Yes	Yes	Yes	Yes	I don't know	Yes	Yes	No
159	Yes	Yes	No	Yes	I don't know	Yes	No	Yes	Yes	Yes	Yes	I don't know	Yes	Yes	No
160	Yes	Yes	No	Yes	I don't know	Yes	No	Yes	Yes	Yes	Yes	I don't know	No	Yes	No
161	Yes	Yes	No	Yes	I don't know	Yes	No	Yes	Yes	Yes	Yes	I don't know	No	Yes	No
162	Yes	Yes	No	No	I don't know	Yes	No	Yes	Yes	Yes	Yes	I don't know	No	Yes	No
163	Yes	Yes	No	Yes	I don't know	Yes	No	Yes	Yes	Yes	No	I don't know	No	Yes	No
164	Yes	Yes	No	No	I don't know	Yes	No	Yes	Yes	Yes	No	No	No	Yes	No
165	Yes	Yes	Yes	Yes	I don't know	Yes	No	Yes	Yes	Yes	Yes	No	No	Yes	No
166	Yes	Yes	No	No	I don't know	Yes	No	Yes	Yes	Yes	Yes	No	No	Yes	No
167	Yes	Yes	No	No	I don't know	Yes	No	Yes	Yes	Yes	Yes	Yes	No	Yes	Yes
168	Yes	Yes	No	No	I don't know	Yes	No	Yes	Yes	Yes	Yes	Yes	No	I don't know	Yes
169	Yes	Yes	No	No	I don't know	Yes	No	Yes	Yes	Yes	Yes	Yes	No	I don't know	Yes
170	Yes	Yes	Yes	Yes	I don't know	Yes	No	Yes	Yes	Yes	Yes	Yes	No	I don't know	Yes
171	Yes	Yes	Yes	Yes	I don't know	Yes	No	Yes	Yes	Yes	Yes	No	No	I don't know	No
172	Yes	Yes	Yes	No	I don't know	Yes	No	Yes	Yes	Yes	Yes	No	No	I don't know	No
173	Yes	Yes	No	No	I don't know	Yes	No	Yes	Yes	Yes	Yes	Yes	No	I don't know	Yes
174	Yes	Yes	No	No	I don't know	Yes	No	Yes	Yes	Yes	Yes	Yes	No	I don't know	Yes
175	Yes	Yes	No	Yes	I don't know	Yes	No	Yes	Yes	Yes	Yes	No	No	I don't know	No
176	Yes	Yes	No	No	I don't know	Yes	No	Yes	Yes	Yes	Yes	No	No	I don't know	No
177	Yes	Yes	No	No	I don't know	Yes	No	Yes	Yes	Yes	Yes	No	Yes	I don't know	No
178	Yes	Yes	No	No	I don't know	Yes	No	Yes	Yes	Yes	Yes	Yes	No	I don't know	Yes
179	Yes	Yes	No	No	I don't know	Yes	No	Yes	Yes	I don't know	Yes	No	No	I don't know	No
180	Yes	Yes	Yes	Yes	I don't know	Yes	No	Yes	Yes	I don't know	Yes	Yes	Yes	I don't know	No
181	Yes	Yes	No	Yes	I don't know	Yes	No	Yes	Yes	I don't know	Yes	Yes	Yes	I don't know	No
182	Yes	Yes	No	No	I don't know	Yes	No	Yes	Yes	I don't know	Yes	Yes	No	I don't know	No
183	Yes	Yes	No	Yes	I don't know	Yes	No	Yes	Yes	I don't know	Yes	Yes	No	I don't know	No
184	Yes	Yes	No	No	I don't know	Yes	No	Yes	Yes	I don't know	Yes	Yes	Yes	I don't know	No
185	Yes	Yes	Yes	Yes	I don't know	Yes	No	Yes	Yes	I don't know	Yes	Yes	No	I don't know	No
186	Yes	Yes	No	No	I don't know	Yes	No	Yes	Yes	I don't know	Yes	Yes	Yes	I don't know	No
187	Yes	Yes	No	Yes	I don't know	Yes	No	Yes	Yes	I don't know	Yes	Yes	Yes	I don't know	No
188	Yes	Yes	No	Yes	I don't know	Yes	No	Yes	Yes	I don't know	No	Yes	No	I don't know	No
189	Yes	Yes	No	No	I don't know	Yes	No	Yes	Yes	I don't know	Yes	Yes	No	I don't know	Yes
190	Yes	Yes	No	No	I don't know	Yes	No	Yes	Yes	I don't know	Yes	Yes	No	I don't know	Yes
191	Yes	Yes	No	No	I don't know	Yes	No	Yes	Yes	I don't know	Yes	Yes	No	I don't know	Yes
192	Yes	Yes	No	No	I don't know	Yes	No	Yes	Yes	I don't know	No	No	No	I don't know	No
193	Yes	Yes	No	No	I don't know	Yes	No	Yes	Yes	I don't know	Yes	Yes	No	I don't know	Yes
194	Yes	Yes	No	No	I don't know	Yes	No	Yes	Yes	I don't know	Yes	Yes	No	I don't know	Yes
195	Yes	Yes	No	No	I don't know	Yes	No	Yes	Yes	I don't know	No	Yes	No	I don't know	Yes
196	Yes	Yes	No	No	I don't know	Yes	No	Yes	Yes	I don't know	Yes	No	No	I don't know	No
197	Yes	Yes	No	No	I don't know	Yes	No	Yes	Yes	I don't know	Yes	No	No	I don't know	No
198	Yes	Yes	No	No	I don't know	Yes	No	Yes	Yes	I don't know	Yes	No	No	I don't know	No
199	Yes	Yes	Yes	Yes	I don't know	Yes	No	Yes	Yes	I don't know	No	No	No	I don't know	No
200	Yes	Yes	Yes	Yes	I don't know	Yes	No	Yes	Yes	I don't know	Yes	No	No	I don't know	No
201	Yes	Yes	No	No	I don't know	Yes	No	Yes	Yes	I don't know	Yes	No	No	Yes	No
202	Yes	Yes	No	No	I don't know	Yes	No	Yes	Yes	I don't know	Yes	No	No	Yes	No
203	Yes	Yes	No	No	I don't know	Yes	No	Yes	Yes	I don't know	Yes	No	No	Yes	No
204	Yes	Yes	No	Yes	I don't know	Yes	No	Yes	Yes	I don't know	Yes	No	No	Yes	No
205	Yes	Yes	No	No	I don't know	Yes	No	Yes	Yes	I don't know	No	No	No	Yes	No
206	Yes	Yes	No	Yes	I don't know	Yes	No	Yes	Yes	I don't know	No	No	No	Yes	No
207	Yes	Yes	No	No	I don't know	Yes	No	Yes	Yes	I don't know	Yes	No	No	Yes	No
208	Yes	Yes	No	No	I don't know	Yes	No	Yes	Yes	I don't know	Yes	No	No	Yes	No
209	Yes	Yes	No	Yes	I don't know	Yes	No	Yes	Yes	I don't know	No	No	No	Yes	No
210	Yes	Yes	No	Yes	I don't know	Yes	No	Yes	Yes	I don't know	Yes	No	No	I don't know	No
211	Yes	Yes	No	No	I don't know	Yes	No	Yes	Yes	I don't know	Yes	No	Yes	I don't know	No
212	Yes	Yes	Yes	Yes	I don't know	Yes	No	Yes	Yes	I don't know	Yes	No	No	I don't know	No
213	Yes	Yes	Yes	Yes	I don't know	Yes	No	Yes	Yes	I don't know	Yes	No	No	I don't know	No
214	Yes	Yes	Yes	No	I don't know	Yes	No	Yes	Yes	I don't know	Yes	No	No	I don't know	No
215	Yes	Yes	No	Yes	I don't know	Yes	No	Yes	Yes	I don't know	Yes	No	No	I don't know	No
216	Yes	Yes	No	Yes	I don't know	Yes	No	Yes	Yes	I don't know	No	No	No	I don't know	No
217	Yes	Yes	No	No	I don't know	Yes	No	Yes	Yes	I don't know	Yes	No	No	I don't know	No
218	Yes	Yes	Yes	Yes	I don't know	Yes	No	Yes	Yes	I don't know	Yes	No	No	I don't know	No
219	Yes	Yes	No	No	I don't know	Yes	No	Yes	Yes	I don't know	Yes	No	No	I don't know	No
220	Yes	Yes	No	No	I don't know	Yes	No	Yes	Yes	I don't know	No	No	No	I don't know	No
221	Yes	Yes	No	Yes	I don't know	Yes	No	Yes	Yes	I don't know	Yes	No	No	I don't know	No
222	Yes	Yes	No	No	I don't know	Yes	No	Yes	Yes	I don't know	No	No	No	I don't know	No
223	Yes	Yes	No	No	I don't know	Yes	No	Yes	Yes	I don't know	Yes	No	Yes	Yes	No
224	Yes	Yes	No	No	I don't know	Yes	No	Yes	Yes	I don't know	Yes	No	No	Yes	No
225	Yes	Yes	No	Yes	I don't know	Yes	No	Yes	Yes	I don't know	Yes	No	No	Yes	No
226	Yes	Yes	Yes	Yes	I don't know	Yes	No	Yes	Yes	I don't know	Yes	No	Yes	Yes	No
227	Yes	Yes	Yes	No	I don't know	Yes	No	Yes	Yes	I don't know	Yes	No	Yes	Yes	No
228	Yes	Yes	No	No	I don't know	Yes	No	Yes	Yes	I don't know	Yes	No	No	Yes	No
229	Yes	Yes	No	No	I don't know	Yes	No	Yes	Yes	I don't know	Yes	No	No	Yes	No
230	Yes	Yes	No	Yes	I don't know	Yes	No	Yes	Yes	I don't know	Yes	No	Yes	Yes	No
231	Yes	Yes	No	Yes	I don't know	Yes	No	Yes	Yes	I don't know	Yes	No	No	I don't know	No
232	Yes	Yes	Yes	No	I don't know	Yes	No	Yes	Yes	I don't know	No	No	No	I don't know	No
233	Yes	Yes	No	No	I don't know	Yes	No	Yes	Yes	I don't know	Yes	No	No	I don't know	No
234	Yes	Yes	No	Yes	I don't know	Yes	No	Yes	Yes	I don't know	Yes	No	No	I don't know	No
235	Yes	Yes	Yes	Yes	I don't know	Yes	No	Yes	Yes	I don't know	Yes	Yes	No	I don't know	Yes
236	Yes	Yes	Yes	No	I don't know	Yes	No	Yes	Yes	I don't know	No	No	No	I don't know	No
237	Yes	Yes	No	No	I don't know	Yes	No	Yes	Yes	I don't know	Yes	No	Yes	I don't know	No
238	Yes	Yes	No	Yes	I don't know	Yes	No	Yes	Yes	I don't know	Yes	No	Yes	I don't know	No
239	Yes	Yes	No	No	I don't know	Yes	No	Yes	Yes	I don't know	Yes	Yes	Yes	I don't know	Yes
240	Yes	Yes	Yes	No	I don't know	Yes	No	Yes	Yes	I don't know	Yes	Yes	Yes	I don't know	Yes
241	Yes	Yes	No	Yes	I don't know	Yes	No	Yes	Yes	I don't know	Yes	Yes	Yes	I don't know	Yes
242	Yes	Yes	Yes	Yes	I don't know	Yes	No	Yes	Yes	I don't know	Yes	Yes	Yes	I don't know	Yes
243	Yes	Yes	No	No	I don't know	Yes	No	Yes	Yes	I don't know	Yes	Yes	Yes	I don't know	Yes
244	Yes	Yes	No	Yes	I don't know	Yes	No	Yes	Yes	I don't know	Yes	Yes	Yes	I don't know	Yes
245	Yes	Yes	No	Yes	I don't know	Yes	No	Yes	Yes	I don't know	Yes	Yes	Yes	I don't know	Yes
246	Yes	Yes	Yes	Yes	I don't know	Yes	No	Yes	Yes	I don't know	Yes	Yes	Yes	I don't know	Yes
247	Yes	Yes	No	No	I don't know	Yes	No	Yes	Yes	I don't know	No	No	Yes	I don't know	No
248	Yes	Yes	No	Yes	I don't know	Yes	No	Yes	Yes	I don't know	Yes	Yes	Yes	I don't know	Yes
249	Yes	Yes	No	No	I don't know	Yes	No	Yes	Yes	I don't know	Yes	No	No	I don't know	No
250	Yes	Yes	Yes	Yes	I don't know	Yes	No	Yes	Yes	I don't know	Yes	No	No	I don't know	No
251	Yes	Yes	No	No	I don't know	Yes	No	Yes	Yes	I don't know	Yes	Yes	No	I don't know	Yes
252	Yes	Yes	No	No	I don't know	Yes	No	Yes	Yes	I don't know	Yes	Yes	No	I don't know	Yes
253	Yes	Yes	No	Yes	I don't know	Yes	No	Yes	Yes	I don't know	Yes	Yes	No	I don't know	Yes
254	Yes	Yes	No	No	I don't know	Yes	No	Yes	Yes	I don't know	Yes	Yes	No	I don't know	Yes
255	Yes	Yes	No	Yes	I don't know	Yes	No	Yes	Yes	I don't know	Yes	Yes	No	I don't know	Yes
256	Yes	Yes	No	No	I don't know	Yes	No	Yes	Yes	I don't know	Yes	Yes	No	I don't know	Yes
257	Yes	Yes	No	No	I don't know	Yes	No	Yes	Yes	I don't know	Yes	No	No	I don't know	No
258	Yes	Yes	No	No	I don't know	Yes	No	Yes	Yes	I don't know	Yes	Yes	No	I don't know	Yes
259	Yes	Yes	No	No	I don't know	Yes	No	Yes	Yes	I don't know	No	No	No	I don't know	No
260	Yes	Yes	Yes	Yes	I don't know	Yes	No	Yes	Yes	I don't know	Yes	Yes	No	I don't know	Yes
261	Yes	Yes	Yes	Yes	I don't know	Yes	No	Yes	Yes	I don't know	Yes	Yes	No	I don't know	Yes
262	Yes	Yes	Yes	Yes	I don't know	Yes	No	Yes	Yes	I don't know	No	No	No	I don't know	No
263	Yes	Yes	No	No	I don't know	Yes	No	Yes	Yes	I don't know	No	No	No	I don't know	No
264	Yes	Yes	No	No	I don't know	Yes	No	Yes	Yes	I don't know	No	Yes	No	I don't know	Yes
265	Yes	Yes	Yes	No	I don't know	Yes	No	Yes	Yes	I don't know	Yes	Yes	No	I don't know	Yes
266	Yes	Yes	Yes	No	I don't know	Yes	No	Yes	Yes	I don't know	No	Yes	No	Yes	Yes
267	Yes	Yes	No	Yes	I don't know	Yes	No	Yes	Yes	I don't know	Yes	Yes	No	Yes	Yes
268	Yes	Yes	No	Yes	I don't know	Yes	No	Yes	Yes	I don't know	No	Yes	No	Yes	Yes
269	Yes	Yes	Yes	No	I don't know	Yes	No	Yes	Yes	I don't know	Yes	Yes	No	Yes	Yes
270	Yes	Yes	Yes	Yes	I don't know	Yes	No	Yes	Yes	I don't know	Yes	Yes	No	Yes	Yes
271	Yes	Yes	No	No	I don't know	Yes	No	Yes	Yes	I don't know	Yes	Yes	No	Yes	Yes
272	Yes	Yes	No	No	I don't know	Yes	No	Yes	Yes	I don't know	No	Yes	No	Yes	Yes
273	Yes	Yes	No	No	I don't know	Yes	No	Yes	Yes	I don't know	Yes	Yes	No	Yes	Yes
274	Yes	Yes	Yes	Yes	I don't know	Yes	No	Yes	Yes	I don't know	No	Yes	No	Yes	Yes
275	Yes	Yes	Yes	Yes	I don't know	Yes	No	Yes	Yes	I don't know	No	Yes	No	Yes	Yes
276	Yes	Yes	No	No	I don't know	Yes	No	Yes	Yes	I don't know	Yes	Yes	No	Yes	Yes
277	Yes	Yes	No	No	I don't know	Yes	No	Yes	Yes	I don't know	No	Yes	No	Yes	Yes
278	Yes	Yes	No	No	I don't know	Yes	No	Yes	Yes	I don't know	Yes	Yes	No	Yes	Yes
279	Yes	Yes	No	Yes	I don't know	Yes	No	Yes	Yes	I don't know	Yes	Yes	No	Yes	Yes
280	Yes	Yes	No	Yes	I don't know	Yes	No	Yes	Yes	I don't know	Yes	Yes	No	Yes	Yes
281	Yes	Yes	No	No	I don't know	Yes	No	Yes	Yes	I don't know	No	Yes	No	Yes	Yes
282	Yes	Yes	No	No	I don't know	Yes	No	Yes	Yes	I don't know	Yes	Yes	No	Yes	Yes
283	Yes	Yes	Yes	No	I don't know	Yes	No	Yes	Yes	I don't know	No	Yes	No	I don't know	Yes
284	Yes	Yes	No	Yes	I don't know	Yes	No	Yes	Yes	I don't know	Yes	Yes	No	I don't know	Yes
285	Yes	Yes	No	No	I don't know	Yes	No	Yes	Yes	I don't know	Yes	No	No	I don't know	No
286	Yes	Yes	Yes	Yes	I don't know	Yes	No	Yes	Yes	I don't know	Yes	Yes	No	I don't know	Yes
287	Yes	Yes	No	No	I don't know	Yes	No	Yes	Yes	I don't know	No	No	No	I don't know	No
288	Yes	Yes	No	No	I don't know	Yes	No	Yes	Yes	I don't know	Yes	No	No	I don't know	No
289	Yes	Yes	No	No	I don't know	Yes	No	Yes	Yes	I don't know	No	No	No	I don't know	No
290	Yes	Yes	No	No	I don't know	Yes	No	Yes	Yes	I don't know	No	No	No	I don't know	No
291	Yes	Yes	Yes	Yes	I don't know	Yes	No	Yes	Yes	I don't know	Yes	No	No	I don't know	No
292	Yes	Yes	No	No	I don't know	Yes	No	Yes	Yes	I don't know	Yes	No	No	I don't know	No
293	Yes	Yes	Yes	Yes	I don't know	Yes	No	Yes	Yes	I don't know	Yes	No	No	I don't know	No
294	Yes	Yes	No	Yes	I don't know	Yes	No	Yes	Yes	I don't know	Yes	No	No	I don't know	No
295	Yes	Yes	Yes	Yes	I don't know	Yes	No	Yes	Yes	I don't know	No	No	No	No	No
296	Yes	Yes	No	No	I don't know	Yes	No	Yes	Yes	I don't know	No	No	No	No	No
297	Yes	Yes	No	Yes	I don't know	Yes	No	Yes	Yes	I don't know	Yes	No	No	Yes	No
298	Yes	Yes	Yes	Yes	I don't know	Yes	No	Yes	Yes	I don't know	No	No	No	No	No
299	Yes	Yes	Yes	No	I don't know	Yes	No	Yes	Yes	I don't know	Yes	No	No	I don't know	No
300	Yes	Yes	No	Yes	I don't know	Yes	No	Yes	Yes	I don't know	Yes	No	No	I don't know	No
301	Yes	Yes	Yes	Yes	I don't know	Yes	No	Yes	Yes	I don't know	Yes	No	No	I don't know	No
302	Yes	Yes	No	No	I don't know	Yes	No	Yes	Yes	I don't know	Yes	No	No	I don't know	No
303	Yes	Yes	Yes	Yes	I don't know	Yes	No	Yes	Yes	I don't know	Yes	No	No	I don't know	No
304	Yes	Yes	No	No	I don't know	Yes	No	Yes	Yes	I don't know	Yes	No	No	I don't know	No
305	Yes	Yes	No	No	I don't know	Yes	No	Yes	Yes	I don't know	Yes	Yes	No	I don't know	Yes
306	Yes	Yes	No	Yes	I don't know	Yes	No	Yes	Yes	I don't know	Yes	Yes	No	I don't know	Yes
307	Yes	Yes	No	No	I don't know	Yes	No	Yes	Yes	I don't know	Yes	Yes	No	I don't know	Yes
308	Yes	Yes	No	No	I don't know	Yes	No	Yes	Yes	I don't know	Yes	Yes	No	I don't know	Yes
309	Yes	Yes	Yes	No	I don't know	Yes	No	Yes	Yes	I don't know	No	No	No	I don't know	No
310	Yes	Yes	No	Yes	I don't know	Yes	No	Yes	Yes	I don't know	Yes	No	No	I don't know	No
311	Yes	Yes	No	No	I don't know	Yes	No	Yes	Yes	I don't know	No	No	No	I don't know	No
312	Yes	Yes	No	Yes	I don't know	Yes	No	Yes	Yes	I don't know	No	Yes	No	I don't know	Yes
313	Yes	Yes	No	No	I don't know	Yes	No	Yes	Yes	I don't know	Yes	Yes	No	I don't know	Yes
314	Yes	Yes	No	No	I don't know	Yes	No	Yes	Yes	I don't know	Yes	Yes	No	I don't know	Yes
315	Yes	Yes	No	No	I don't know	Yes	No	Yes	Yes	I don't know	Yes	Yes	No	I don't know	Yes
316	Yes	Yes	No	No	I don't know	Yes	No	Yes	Yes	I don't know	Yes	Yes	No	I don't know	Yes
317	Yes	Yes	No	Yes	I don't know	Yes	No	Yes	Yes	I don't know	No	Yes	No	I don't know	Yes
318	Yes	Yes	No	No	I don't know	Yes	No	Yes	Yes	I don't know	No	Yes	No	I don't know	Yes
319	Yes	Yes	No	No	I don't know	Yes	No	Yes	Yes	I don't know	No	Yes	No	I don't know	Yes
320	Yes	Yes	Yes	Yes	I don't know	Yes	No	Yes	Yes	I don't know	Yes	Yes	No	I don't know	Yes
321	Yes	Yes	No	No	I don't know	Yes	No	Yes	Yes	I don't know	Yes	Yes	No	I don't know	Yes
322	Yes	Yes	No	No	I don't know	Yes	No	Yes	Yes	I don't know	Yes	Yes	No	I don't know	Yes
323	Yes	Yes	Yes	No	I don't know	Yes	No	Yes	Yes	I don't know	Yes	Yes	No	I don't know	Yes
324	Yes	Yes	No	No	I don't know	Yes	No	Yes	Yes	I don't know	Yes	Yes	No	I don't know	Yes
325	Yes	Yes	No	Yes	I don't know	Yes	No	Yes	Yes	I don't know	No	Yes	No	I don't know	Yes
326	Yes	Yes	No	Yes	I don't know	Yes	No	Yes	Yes	I don't know	Yes	Yes	No	I don't know	Yes
327	Yes	Yes	No	Yes	I don't know	Yes	No	Yes	Yes	I don't know	Yes	Yes	No	I don't know	Yes
328	Yes	Yes	No	No	I don't know	Yes	No	Yes	Yes	I don't know	Yes	No	No	I don't know	No
329	Yes	Yes	Yes	Yes	I don't know	Yes	No	Yes	Yes	I don't know	Yes	No	No	I don't know	No
330	Yes	Yes	Yes	No	I don't know	Yes	No	Yes	Yes	I don't know	Yes	No	No	I don't know	No
331	Yes	Yes	No	No	I don't know	Yes	No	Yes	Yes	I don't know	Yes	Yes	No	I don't know	Yes
332	Yes	Yes	No	No	I don't know	Yes	No	Yes	Yes	I don't know	No	No	No	I don't know	No
333	Yes	Yes	No	No	I don't know	Yes	No	Yes	Yes	I don't know	Yes	Yes	No	I don't know	Yes
334	Yes	Yes	No	No	I don't know	Yes	No	Yes	Yes	I don't know	Yes	Yes	No	I don't know	Yes
335	Yes	Yes	No	No	I don't know	Yes	No	Yes	Yes	I don't know	Yes	Yes	No	I don't know	Yes
336	Yes	Yes	No	No	I don't know	Yes	No	Yes	Yes	I don't know	Yes	Yes	No	I don't know	Yes
337	Yes	Yes	No	No	I don't know	Yes	No	Yes	Yes	I don't know	Yes	Yes	No	I don't know	Yes
338	Yes	Yes	Yes	Yes	I don't know	Yes	No	Yes	Yes	I don't know	Yes	No	No	I don't know	No
339	Yes	Yes	No	No	I don't know	Yes	No	Yes	Yes	I don't know	Yes	Yes	No	I don't know	No
340	Yes	Yes	No	No	I don't know	Yes	No	Yes	Yes	I don't know	Yes	Yes	No	I don't know	No
341	Yes	Yes	No	No	I don't know	Yes	No	Yes	Yes	I don't know	Yes	Yes	No	I don't know	No
342	Yes	Yes	No	Yes	I don't know	Yes	No	Yes	Yes	I don't know	Yes	Yes	No	I don't know	No
343	Yes	Yes	No	No	I don't know	Yes	No	Yes	Yes	I don't know	Yes	Yes	No	I don't know	No
344	Yes	Yes	No	No	I don't know	Yes	No	Yes	Yes	I don't know	No	No	No	I don't know	No
345	Yes	Yes	Yes	Yes	I don't know	Yes	No	Yes	Yes	I don't know	Yes	Yes	No	I don't know	No
346	Yes	Yes	No	Yes	I don't know	Yes	No	Yes	Yes	I don't know	No	No	No	I don't know	No
347	Yes	Yes	No	No	I don't know	Yes	No	Yes	Yes	I don't know	No	No	No	I don't know	No
348	Yes	Yes	No	No	I don't know	Yes	No	Yes	Yes	I don't know	No	No	No	I don't know	No
349	Yes	Yes	No	No	I don't know	Yes	No	Yes	Yes	I don't know	Yes	No	No	I don't know	No
350	Yes	Yes	No	No	I don't know	Yes	No	Yes	Yes	I don't know	Yes	No	No	I don't know	No
351	Yes	Yes	No	No	I don't know	Yes	No	Yes	Yes	I don't know	Yes	No	No	I don't know	No
352	Yes	Yes	No	Yes	I don't know	Yes	No	Yes	Yes	I don't know	No	No	No	I don't know	No
353	Yes	Yes	No	Yes	I don't know	Yes	No	Yes	Yes	I don't know	Yes	No	No	I don't know	No
354	Yes	Yes	No	No	I don't know	Yes	No	Yes	Yes	I don't know	No	No	No	I don't know	No
355	Yes	Yes	No	No	I don't know	Yes	No	Yes	Yes	I don't know	No	No	No	I don't know	No
356	Yes	Yes	Yes	Yes	I don't know	Yes	No	Yes	Yes	I don't know	Yes	No	No	I don't know	No
357	Yes	Yes	No	No	I don't know	Yes	No	Yes	Yes	I don't know	Yes	No	No	I don't know	No
358	Yes	Yes	No	No	I don't know	Yes	No	Yes	Yes	I don't know	Yes	No	No	I don't know	No
359	Yes	Yes	No	No	I don't know	Yes	No	Yes	Yes	I don't know	Yes	No	No	I don't know	No
360	Yes	Yes	No	No	I don't know	Yes	No	Yes	Yes	I don't know	Yes	No	No	I don't know	No
361	Yes	Yes	No	Yes	I don't know	Yes	No	Yes	Yes	I don't know	Yes	No	No	I don't know	No
362	Yes	Yes	Yes	Yes	I don't know	Yes	No	Yes	Yes	I don't know	No	No	No	I don't know	No
363	Yes	Yes	Yes	Yes	I don't know	Yes	No	Yes	Yes	I don't know	Yes	No	No	I don't know	No
364	Yes	Yes	No	Yes	I don't know	Yes	No	Yes	Yes	I don't know	Yes	No	No	I don't know	No
365	Yes	Yes	No	No	I don't know	Yes	No	Yes	Yes	I don't know	Yes	No	No	I don't know	No
366	Yes	Yes	Yes	No	I don't know	Yes	No	Yes	Yes	I don't know	No	No	No	I don't know	No
367	Yes	Yes	Yes	Yes	I don't know	Yes	No	Yes	Yes	I don't know	Yes	No	No	I don't know	No
368	Yes	Yes	No	Yes	I don't know	Yes	No	Yes	Yes	I don't know	No	No	No	I don't know	No
369	Yes	Yes	Yes	Yes	I don't know	Yes	No	Yes	Yes	I don't know	No	No	No	I don't know	No
370	Yes	Yes	Yes	Yes	I don't know	Yes	No	Yes	Yes	I don't know	No	No	No	I don't know	No
371	Yes	Yes	No	Yes	I don't know	Yes	No	Yes	Yes	I don't know	No	No	No	I don't know	No
372	Yes	Yes	No	Yes	I don't know	Yes	No	Yes	Yes	I don't know	No	No	No	I don't know	No
373	Yes	Yes	No	No	I don't know	Yes	No	Yes	Yes	I don't know	No	No	No	I don't know	No
374	Yes	Yes	No	No	I don't know	Yes	No	Yes	Yes	I don't know	Yes	No	No	I don't know	No
375	Yes	Yes	Yes	Yes	I don't know	Yes	No	Yes	Yes	I don't know	Yes	Yes	No	I don't know	Yes
376	Yes	Yes	Yes	Yes	I don't know	Yes	No	Yes	Yes	I don't know	Yes	No	No	I don't know	No
377	Yes	Yes	No	No	I don't know	Yes	No	Yes	Yes	I don't know	Yes	No	No	I don't know	No
378	Yes	Yes	No	No	I don't know	Yes	No	Yes	Yes	I don't know	Yes	No	No	I don't know	No
379	No	Yes	No	No	I don't know	Yes	No	Yes	Yes	I don't know	No	No	No	I don't know	No
380	No	Yes	No	No	I don't know	Yes	No	Yes	Yes	I don't know	No	No	No	I don't know	No
381	Yes	Yes	No	No	I don't know	Yes	No	Yes	Yes	I don't know	No	No	No	I don't know	No
382	Yes	Yes	Yes	Yes	I don't know	Yes	No	Yes	Yes	I don't know	No	No	No	I don't know	No
383	Yes	Yes	No	No	I don't know	Yes	No	Yes	Yes	I don't know	No	No	No	I don't know	No
384	Yes	Yes	No	No	I don't know	Yes	No	Yes	Yes	I don't know	No	No	No	I don't know	No
385	Yes	Yes	No	Yes	I don't know	Yes	No	Yes	Yes	I don't know	Yes	No	No	I don't know	No
386	Yes	Yes	No	No	I don't know	Yes	No	Yes	Yes	I don't know	No	No	No	I don't know	No
387	Yes	Yes	No	No	I don't know	Yes	No	Yes	Yes	I don't know	No	No	No	I don't know	No
388	Yes	Yes	No	No	I don't know	Yes	No	Yes	Yes	I don't know	Yes	No	No	I don't know	No
389	Yes	Yes	No	No	I don't know	Yes	No	Yes	Yes	I don't know	Yes	No	No	I don't know	No
390	Yes	Yes	Yes	No	I don't know	Yes	No	Yes	Yes	I don't know	Yes	No	No	I don't know	No
391	No	Yes	No	No	I don't know	Yes	No	Yes	Yes	I don't know	No	No	No	I don't know	No
392	Yes	Yes	No	Yes	I don't know	Yes	No	Yes	Yes	I don't know	No	No	No	I don't know	No
393	Yes	Yes	No	No	I don't know	Yes	No	Yes	Yes	I don't know	Yes	No	No	I don't know	No
394	Yes	Yes	No	Yes	I don't know	Yes	No	Yes	Yes	I don't know	Yes	No	No	I don't know	No
395	Yes	Yes	No	Yes	I don't know	Yes	No	Yes	Yes	I don't know	Yes	No	No	I don't know	No
396	Yes	Yes	Yes	Yes	I don't know	Yes	No	Yes	Yes	I don't know	No	No	No	I don't know	No
397	Yes	Yes	No	No	I don't know	Yes	No	Yes	Yes	I don't know	Yes	No	No	I don't know	No
398	Yes	Yes	No	Yes	I don't know	Yes	No	Yes	Yes	I don't know	No	No	No	I don't know	No
399	Yes	Yes	No	No	I don't know	Yes	No	Yes	Yes	I don't know	No	No	No	I don't know	No
400	Yes	Yes	Yes	Yes	I don't know	Yes	No	Yes	Yes	I don't know	Yes	No	No	I don't know	No
401	Yes	Yes	No	Yes	I don't know	Yes	No	Yes	Yes	I don't know	Yes	No	No	I don't know	No
402	Yes	Yes	No	No	I don't know	Yes	No	Yes	Yes	I don't know	No	No	No	I don't know	No
403	Yes	Yes	Yes	Yes	I don't know	Yes	No	Yes	Yes	I don't know	Yes	No	No	I don't know	No
404	Yes	Yes	No	No	I don't know	Yes	No	Yes	Yes	I don't know	No	No	No	I don't know	No
405	Yes	Yes	No	No	I don't know	Yes	No	Yes	Yes	I don't know	Yes	I don't know	No	I don't know	No
406	Yes	Yes	No	No	I don't know	Yes	No	Yes	Yes	I don't know	Yes	I don't know	No	I don't know	No
407	Yes	Yes	No	Yes	I don't know	Yes	No	Yes	Yes	I don't know	Yes	I don't know	No	I don't know	No
408	Yes	Yes	No	Yes	I don't know	Yes	No	Yes	Yes	I don't know	Yes	I don't know	No	I don't know	No
409	Yes	Yes	No	No	I don't know	Yes	No	Yes	Yes	I don't know	Yes	I don't know	No	I don't know	No
410	Yes	Yes	No	No	I don't know	Yes	No	Yes	Yes	I don't know	Yes	I don't know	No	I don't know	No
411	Yes	Yes	No	No	I don't know	Yes	No	Yes	Yes	I don't know	No	I don't know	No	I don't know	No
412	Yes	Yes	No	Yes	I don't know	Yes	No	Yes	Yes	I don't know	Yes	I don't know	No	I don't know	No
413	Yes	Yes	No	Yes	I don't know	Yes	No	Yes	Yes	I don't know	Yes	I don't know	No	I don't know	No
414	Yes	Yes	No	No	I don't know	Yes	No	Yes	Yes	I don't know	Yes	I don't know	No	I don't know	No
415	Yes	Yes	No	No	I don't know	Yes	No	Yes	Yes	I don't know	Yes	I don't know	No	I don't know	No
416	Yes	Yes	No	No	I don't know	Yes	No	Yes	Yes	I don't know	No	I don't know	No	I don't know	I don't know
417	Yes	Yes	No	No	I don't know	Yes	No	Yes	Yes	I don't know	Yes	I don't know	No	I don't know	I don't know
418	Yes	Yes	No	Yes	I don't know	Yes	No	Yes	Yes	I don't know	Yes	I don't know	No	I don't know	I don't know
419	Yes	Yes	No	No	I don't know	Yes	No	Yes	Yes	I don't know	Yes	I don't know	No	I don't know	I don't know
420	Yes	Yes	Yes	No	I don't know	Yes	No	Yes	Yes	I don't know	Yes	I don't know	No	I don't know	I don't know
421	Yes	Yes	No	No	I don't know	Yes	No	Yes	Yes	I don't know	Yes	I don't know	No	I don't know	I don't know
422	Yes	Yes	No	No	I don't know	Yes	No	Yes	Yes	I don't know	Yes	I don't know	No	I don't know	I don't know
423	Yes	Yes	No	No	I don't know	Yes	No	Yes	Yes	I don't know	Yes	I don't know	No	I don't know	I don't know
424	Yes	Yes	Yes	Yes	I don't know	Yes	No	Yes	Yes	I don't know	Yes	I don't know	No	I don't know	I don't know
425	Yes	Yes	No	Yes	I don't know	Yes	No	Yes	Yes	I don't know	Yes	I don't know	No	I don't know	I don't know
426	Yes	Yes	Yes	Yes	I don't know	Yes	No	Yes	Yes	I don't know	No	I don't know	No	I don't know	I don't know
427	Yes	Yes	No	No	I don't know	Yes	No	Yes	Yes	I don't know	Yes	I don't know	No	I don't know	I don't know
428	Yes	Yes	No	No	I don't know	Yes	No	Yes	Yes	I don't know	Yes	I don't know	No	I don't know	I don't know
429	Yes	Yes	Yes	Yes	I don't know	Yes	No	Yes	Yes	I don't know	Yes	I don't know	No	I don't know	I don't know
430	Yes	Yes	No	No	I don't know	Yes	No	Yes	Yes	I don't know	Yes	I don't know	No	I don't know	I don't know
431	Yes	Yes	No	No	I don't know	Yes	No	Yes	Yes	I don't know	Yes	I don't know	No	I don't know	I don't know
432	Yes	Yes	Yes	No	I don't know	Yes	No	Yes	Yes	I don't know	Yes	I don't know	No	I don't know	I don't know
433	Yes	Yes	No	No	I don't know	Yes	No	Yes	Yes	I don't know	No	No	No	I don't know	No
434	Yes	Yes	No	No	I don't know	Yes	No	Yes	Yes	I don't know	Yes	No	No	I don't know	No
435	Yes	Yes	No	No	I don't know	Yes	No	Yes	Yes	I don't know	No	No	No	I don't know	No
436	Yes	Yes	Yes	Yes	I don't know	Yes	No	Yes	Yes	I don't know	Yes	Yes	No	I don't know	Yes
437	Yes	Yes	No	No	I don't know	Yes	No	Yes	Yes	I don't know	Yes	Yes	No	I don't know	Yes
438	Yes	Yes	Yes	Yes	I don't know	Yes	No	Yes	Yes	I don't know	Yes	Yes	No	I don't know	Yes
439	Yes	Yes	No	Yes	I don't know	Yes	No	Yes	Yes	I don't know	No	No	No	I don't know	No
440	Yes	Yes	Yes	Yes	I don't know	Yes	No	Yes	Yes	I don't know	Yes	No	No	I don't know	No
441	Yes	Yes	No	No	I don't know	Yes	No	Yes	Yes	I don't know	No	Yes	No	I don't know	Yes
442	Yes	Yes	No	Yes	I don't know	Yes	No	Yes	Yes	I don't know	No	No	No	I don't know	No
443	Yes	Yes	No	No	I don't know	Yes	No	Yes	Yes	I don't know	Yes	No	No	I don't know	No
444	Yes	Yes	No	No	I don't know	Yes	No	Yes	Yes	I don't know	No	Yes	No	I don't know	Yes
445	Yes	Yes	Yes	No	I don't know	Yes	No	Yes	Yes	I don't know	Yes	Yes	No	I don't know	Yes
446	Yes	Yes	No	Yes	I don't know	Yes	No	Yes	Yes	I don't know	No	No	No	I don't know	No
447	Yes	Yes	No	No	I don't know	Yes	No	Yes	Yes	I don't know	Yes	Yes	No	I don't know	Yes
448	Yes	Yes	No	No	I don't know	Yes	No	Yes	Yes	I don't know	No	No	No	I don't know	No
449	Yes	Yes	No	No	I don't know	Yes	No	Yes	Yes	I don't know	Yes	Yes	No	I don't know	Yes
450	Yes	Yes	Yes	No	I don't know	Yes	No	Yes	Yes	I don't know	Yes	Yes	No	I don't know	Yes
451	Yes	Yes	No	No	I don't know	Yes	No	Yes	Yes	I don't know	No	Yes	No	I don't know	Yes
452	Yes	Yes	No	Yes	I don't know	Yes	No	Yes	Yes	I don't know	No	No	No	I don't know	No
453	Yes	Yes	No	No	I don't know	Yes	No	Yes	Yes	I don't know	Yes	Yes	No	I don't know	Yes
454	Yes	Yes	No	No	I don't know	Yes	No	Yes	Yes	I don't know	Yes	No	No	I don't know	No
455	Yes	Yes	No	Yes	I don't know	Yes	No	Yes	Yes	I don't know	Yes	I don't know	No	I don't know	I don't know
456	Yes	Yes	No	No	I don't know	Yes	No	Yes	Yes	I don't know	Yes	I don't know	No	I don't know	I don't know
457	Yes	Yes	No	No	I don't know	Yes	No	Yes	Yes	I don't know	Yes	I don't know	No	I don't know	I don't know
458	Yes	Yes	Yes	No	I don't know	Yes	No	Yes	Yes	I don't know	Yes	I don't know	No	I don't know	I don't know
459	Yes	Yes	No	Yes	I don't know	Yes	No	Yes	Yes	I don't know	Yes	I don't know	No	I don't know	I don't know
460	Yes	Yes	No	No	I don't know	Yes	No	Yes	Yes	I don't know	Yes	I don't know	No	I don't know	I don't know
461	Yes	Yes	No	No	I don't know	Yes	No	Yes	Yes	I don't know	Yes	I don't know	No	I don't know	I don't know
462	Yes	Yes	No	Yes	I don't know	Yes	No	Yes	Yes	I don't know	Yes	I don't know	No	I don't know	I don't know
463	Yes	Yes	No	No	I don't know	Yes	No	Yes	Yes	I don't know	Yes	I don't know	No	I don't know	I don't know
464	Yes	Yes	No	Yes	I don't know	Yes	No	Yes	Yes	I don't know	Yes	I don't know	No	I don't know	I don't know
465	Yes	Yes	No	No	I don't know	Yes	No	Yes	Yes	I don't know	No	I don't know	No	I don't know	I don't know
466	No	Yes	Yes	Yes	I don't know	Yes	No	Yes	Yes	I don't know	No	I don't know	No	I don't know	I don't know
467	Yes	Yes	No	Yes	I don't know	Yes	No	Yes	Yes	I don't know	Yes	I don't know	No	I don't know	I don't know
468	Yes	Yes	No	Yes	I don't know	Yes	No	Yes	Yes	I don't know	Yes	I don't know	No	I don't know	I don't know
469	Yes	Yes	No	Yes	I don't know	Yes	No	Yes	Yes	I don't know	Yes	I don't know	No	I don't know	I don't know
470	Yes	Yes	No	No	I don't know	Yes	No	Yes	Yes	I don't know	Yes	I don't know	No	I don't know	I don't know
471	Yes	Yes	No	No	I don't know	Yes	No	Yes	Yes	I don't know	No	I don't know	No	I don't know	I don't know
472	Yes	Yes	Yes	No	I don't know	Yes	No	Yes	Yes	I don't know	Yes	I don't know	No	I don't know	I don't know
473	Yes	Yes	No	Yes	I don't know	Yes	No	Yes	Yes	I don't know	No	I don't know	No	I don't know	I don't know
474	Yes	Yes	No	Yes	I don't know	Yes	No	Yes	Yes	I don't know	No	I don't know	No	I don't know	I don't know
475	Yes	Yes	No	No	I don't know	Yes	No	Yes	Yes	I don't know	Yes	I don't know	No	I don't know	I don't know
476	Yes	Yes	No	No	I don't know	Yes	No	Yes	Yes	I don't know	Yes	I don't know	No	I don't know	I don't know
477	Yes	Yes	Yes	Yes	I don't know	Yes	No	Yes	Yes	I don't know	Yes	Yes	No	I don't know	Yes
478	Yes	Yes	No	Yes	I don't know	Yes	No	Yes	Yes	I don't know	Yes	No	No	I don't know	No
479	Yes	Yes	No	No	I don't know	Yes	No	Yes	Yes	I don't know	No	No	No	I don't know	No
480	Yes	Yes	No	No	I don't know	Yes	No	Yes	Yes	I don't know	Yes	Yes	No	I don't know	Yes
481	Yes	Yes	No	No	I don't know	Yes	No	Yes	Yes	I don't know	Yes	Yes	No	I don't know	Yes
482	Yes	Yes	No	No	I don't know	Yes	No	Yes	Yes	I don't know	No	No	No	I don't know	No
483	Yes	Yes	No	Yes	I don't know	Yes	No	Yes	Yes	I don't know	No	I don't know	No	I don't know	I don't know
484	Yes	Yes	No	No	I don't know	Yes	No	Yes	Yes	I don't know	Yes	I don't know	No	I don't know	I don't know
485	No	Yes	No	Yes	I don't know	Yes	No	Yes	Yes	I don't know	Yes	I don't know	No	I don't know	I don't know
486	Yes	Yes	No	No	I don't know	Yes	No	Yes	Yes	I don't know	No	I don't know	No	I don't know	I don't know
487	Yes	Yes	No	No	I don't know	Yes	No	Yes	Yes	I don't know	Yes	I don't know	No	I don't know	I don't know
488	Yes	Yes	No	No	I don't know	Yes	No	Yes	Yes	I don't know	Yes	I don't know	No	I don't know	I don't know
489	Yes	Yes	Yes	Yes	I don't know	Yes	No	Yes	Yes	I don't know	Yes	I don't know	No	I don't know	I don't know
490	Yes	Yes	Yes	Yes	I don't know	Yes	No	Yes	Yes	I don't know	No	I don't know	No	I don't know	I don't know
491	Yes	Yes	No	No	I don't know	Yes	No	Yes	Yes	I don't know	No	I don't know	No	I don't know	I don't know
492	Yes	Yes	Yes	Yes	I don't know	Yes	No	Yes	Yes	I don't know	Yes	I don't know	No	I don't know	I don't know
493	Yes	Yes	No	No	I don't know	Yes	No	Yes	Yes	I don't know	Yes	I don't know	No	I don't know	I don't know
494	Yes	Yes	Yes	Yes	I don't know	Yes	No	Yes	Yes	I don't know	Yes	I don't know	No	I don't know	I don't know
495	Yes	Yes	No	No	I don't know	Yes	No	Yes	Yes	I don't know	Yes	I don't know	No	I don't know	I don't know
496	Yes	Yes	No	No	I don't know	Yes	No	Yes	Yes	I don't know	Yes	I don't know	No	I don't know	I don't know
497	Yes	Yes	Yes	Yes	I don't know	Yes	No	Yes	Yes	I don't know	No	I don't know	No	I don't know	I don't know
498	Yes	Yes	No	No	I don't know	Yes	No	Yes	Yes	I don't know	Yes	I don't know	No	I don't know	I don't know
499	Yes	Yes	No	Yes	I don't know	Yes	No	Yes	Yes	I don't know	No	I don't know	No	I don't know	I don't know
500	Yes	Yes	No	No	I don't know	Yes	No	Yes	Yes	I don't know	Yes	I don't know	No	I don't know	I don't know
501	Yes	Yes	No	Yes	I don't know	Yes	No	Yes	Yes	I don't know	No	I don't know	No	I don't know	I don't know
502	Yes	Yes	No	No	I don't know	Yes	No	Yes	Yes	I don't know	Yes	I don't know	No	I don't know	I don't know
503	Yes	Yes	No	No	I don't know	Yes	No	Yes	Yes	I don't know	Yes	I don't know	No	I don't know	I don't know
504	Yes	Yes	Yes	No	I don't know	Yes	No	Yes	Yes	I don't know	Yes	I don't know	No	I don't know	I don't know
505	Yes	Yes	Yes	Yes	I don't know	Yes	No	Yes	Yes	I don't know	Yes	I don't know	No	I don't know	I don't know
506	Yes	Yes	Yes	Yes	I don't know	Yes	No	Yes	Yes	I don't know	Yes	I don't know	No	I don't know	I don't know
507	Yes	Yes	No	Yes	I don't know	Yes	No	Yes	Yes	I don't know	No	No	No	I don't know	No
508	Yes	Yes	No	No	I don't know	Yes	No	Yes	Yes	I don't know	Yes	No	No	I don't know	No
509	Yes	Yes	Yes	Yes	I don't know	Yes	No	Yes	Yes	Yes	No	No	No	I don't know	No
510	Yes	Yes	No	Yes	I don't know	Yes	No	Yes	Yes	Yes	Yes	Yes	No	I don't know	Yes
511	Yes	Yes	No	No	I don't know	Yes	No	Yes	Yes	Yes	No	No	No	I don't know	No
512	Yes	Yes	No	No	I don't know	Yes	No	Yes	Yes	Yes	Yes	No	No	I don't know	No
513	Yes	Yes	No	Yes	I don't know	Yes	No	Yes	Yes	Yes	Yes	Yes	No	I don't know	Yes
514	Yes	Yes	Yes	Yes	I don't know	Yes	No	Yes	Yes	Yes	Yes	No	No	I don't know	No
515	Yes	Yes	No	No	I don't know	Yes	No	Yes	Yes	Yes	No	No	No	I don't know	No
516	Yes	Yes	No	No	I don't know	Yes	No	Yes	Yes	Yes	No	No	No	I don't know	No
517	Yes	Yes	Yes	Yes	I don't know	Yes	No	Yes	Yes	Yes	Yes	Yes	No	I don't know	Yes
518	Yes	Yes	No	No	I don't know	Yes	No	Yes	Yes	Yes	No	Yes	No	I don't know	Yes
519	Yes	Yes	No	No	I don't know	Yes	No	Yes	Yes	Yes	Yes	Yes	No	I don't know	Yes
520	Yes	Yes	No	No	I don't know	Yes	No	Yes	Yes	Yes	Yes	No	No	I don't know	No
521	Yes	Yes	No	No	I don't know	Yes	No	Yes	Yes	Yes	Yes	No	No	I don't know	No
522	Yes	Yes	No	No	I don't know	Yes	No	Yes	Yes	Yes	Yes	No	No	I don't know	No
523	Yes	Yes	No	No	I don't know	Yes	No	Yes	Yes	Yes	No	Yes	No	I don't know	Yes
524	Yes	Yes	No	Yes	I don't know	Yes	No	Yes	Yes	Yes	No	No	No	I don't know	No
525	Yes	Yes	No	No	I don't know	Yes	No	Yes	Yes	Yes	No	No	No	I don't know	No
526	Yes	Yes	Yes	No	I don't know	Yes	No	Yes	Yes	Yes	Yes	Yes	No	I don't know	Yes
527	Yes	Yes	No	Yes	I don't know	Yes	No	Yes	Yes	Yes	No	No	No	I don't know	No
528	No	Yes	No	Yes	I don't know	Yes	No	Yes	Yes	Yes	Yes	Yes	No	I don't know	Yes
529	Yes	Yes	No	No	I don't know	Yes	No	Yes	Yes	Yes	Yes	No	No	I don't know	No
530	Yes	Yes	Yes	No	I don't know	Yes	No	Yes	Yes	Yes	Yes	No	No	I don't know	No
531	Yes	Yes	No	No	I don't know	Yes	No	Yes	Yes	Yes	Yes	Yes	No	I don't know	Yes
532	Yes	Yes	No	No	I don't know	Yes	No	Yes	Yes	Yes	Yes	No	No	I don't know	No
533	Yes	Yes	No	Yes	I don't know	Yes	No	Yes	Yes	Yes	No	No	No	I don't know	No
534	Yes	Yes	Yes	Yes	I don't know	Yes	No	Yes	Yes	Yes	Yes	No	No	I don't know	No
535	Yes	Yes	No	No	I don't know	Yes	No	Yes	Yes	Yes	Yes	No	No	I don't know	No
536	Yes	Yes	Yes	Yes	I don't know	Yes	No	Yes	Yes	Yes	Yes	No	No	I don't know	No
537	Yes	Yes	No	No	I don't know	Yes	No	Yes	Yes	Yes	Yes	No	No	I don't know	No
538	Yes	Yes	No	No	I don't know	Yes	No	Yes	Yes	Yes	Yes	No	No	I don't know	No
539	Yes	Yes	No	No	I don't know	Yes	No	Yes	Yes	Yes	Yes	No	No	I don't know	No
540	Yes	Yes	No	Yes	I don't know	Yes	No	Yes	Yes	Yes	No	No	No	I don't know	No
541	Yes	Yes	Yes	No	I don't know	Yes	No	Yes	Yes	Yes	Yes	No	No	I don't know	No
542	Yes	Yes	No	Yes	I don't know	Yes	No	Yes	Yes	Yes	Yes	No	No	I don't know	No
543	Yes	Yes	Yes	Yes	I don't know	Yes	No	Yes	Yes	Yes	No	No	No	I don't know	No
544	No	Yes	Yes	No	I don't know	Yes	No	Yes	Yes	Yes	No	No	No	I don't know	No
545	Yes	Yes	No	No	I don't know	Yes	No	Yes	Yes	Yes	Yes	No	No	I don't know	No
546	Yes	Yes	Yes	No	I don't know	Yes	No	Yes	Yes	Yes	No	No	No	I don't know	No
547	Yes	Yes	No	No	I don't know	Yes	No	Yes	Yes	Yes	Yes	No	No	I don't know	No
548	Yes	Yes	Yes	No	I don't know	Yes	No	Yes	Yes	Yes	No	No	No	I don't know	No
549	Yes	Yes	No	No	I don't know	Yes	No	Yes	Yes	Yes	Yes	No	No	I don't know	No
550	Yes	Yes	Yes	No	I don't know	Yes	No	Yes	Yes	Yes	No	No	No	I don't know	No
551	Yes	Yes	No	No	I don't know	Yes	No	Yes	Yes	Yes	No	No	No	I don't know	No
552	Yes	Yes	No	No	I don't know	Yes	No	Yes	Yes	Yes	Yes	No	No	I don't know	No
553	Yes	Yes	Yes	Yes	I don't know	Yes	No	Yes	Yes	Yes	Yes	No	No	I don't know	No
554	Yes	Yes	No	No	I don't know	Yes	No	Yes	Yes	Yes	No	No	No	I don't know	No
555	Yes	Yes	No	Yes	I don't know	Yes	No	Yes	Yes	Yes	No	No	No	I don't know	No
556	Yes	Yes	No	No	I don't know	Yes	No	Yes	Yes	Yes	Yes	No	No	I don't know	No
557	Yes	Yes	No	Yes	I don't know	Yes	No	Yes	Yes	Yes	Yes	No	No	I don't know	No
558	Yes	Yes	No	No	I don't know	Yes	No	Yes	Yes	Yes	Yes	No	No	I don't know	No
559	Yes	Yes	No	No	I don't know	Yes	No	Yes	Yes	Yes	Yes	No	No	I don't know	No
560	Yes	Yes	No	Yes	I don't know	Yes	No	Yes	Yes	Yes	No	No	No	I don't know	No
561	Yes	Yes	No	No	I don't know	Yes	No	Yes	Yes	Yes	No	No	No	I don't know	No
562	Yes	Yes	Yes	Yes	I don't know	Yes	No	Yes	Yes	Yes	Yes	No	No	I don't know	No
563	Yes	Yes	Yes	No	I don't know	Yes	No	Yes	Yes	Yes	Yes	No	No	I don't know	No
564	Yes	Yes	Yes	Yes	I don't know	Yes	No	Yes	Yes	Yes	Yes	No	No	I don't know	No
565	Yes	Yes	No	No	I don't know	Yes	No	Yes	Yes	Yes	Yes	No	No	I don't know	No
566	Yes	Yes	No	No	I don't know	Yes	No	Yes	Yes	Yes	Yes	No	No	I don't know	No
567	Yes	Yes	Yes	No	I don't know	Yes	No	Yes	Yes	Yes	No	No	No	I don't know	No
568	Yes	Yes	Yes	Yes	I don't know	Yes	No	Yes	Yes	Yes	No	No	No	I don't know	No
569	Yes	Yes	No	Yes	I don't know	Yes	No	Yes	Yes	Yes	Yes	No	No	I don't know	No
570	Yes	Yes	No	Yes	I don't know	Yes	No	Yes	Yes	Yes	No	No	No	I don't know	No
571	Yes	Yes	No	No	I don't know	Yes	No	Yes	Yes	Yes	No	No	No	I don't know	No
572	Yes	Yes	Yes	No	I don't know	Yes	No	Yes	Yes	Yes	No	No	No	I don't know	No
573	Yes	Yes	Yes	Yes	I don't know	Yes	No	Yes	Yes	Yes	Yes	No	No	I don't know	No
574	Yes	Yes	No	Yes	I don't know	Yes	No	Yes	Yes	Yes	Yes	No	No	I don't know	No
575	Yes	Yes	No	No	I don't know	Yes	No	Yes	Yes	Yes	Yes	No	No	I don't know	No
576	Yes	Yes	Yes	No	I don't know	Yes	No	Yes	Yes	Yes	Yes	No	No	I don't know	No
577	Yes	Yes	No	Yes	I don't know	Yes	No	Yes	Yes	Yes	No	No	No	I don't know	No
578	Yes	Yes	No	No	I don't know	Yes	No	Yes	Yes	Yes	No	No	No	I don't know	No
579	Yes	Yes	No	No	I don't know	Yes	No	Yes	Yes	Yes	No	No	No	I don't know	No
580	Yes	Yes	Yes	Yes	I don't know	Yes	No	Yes	Yes	Yes	No	No	No	I don't know	No
581	Yes	Yes	No	No	I don't know	Yes	No	Yes	Yes	Yes	No	No	No	I don't know	No
582	Yes	Yes	No	No	I don't know	Yes	No	Yes	Yes	Yes	No	No	No	I don't know	No
583	Yes	Yes	No	Yes	I don't know	Yes	No	Yes	Yes	Yes	Yes	No	No	I don't know	No
584	Yes	Yes	Yes	Yes	I don't know	Yes	No	Yes	Yes	Yes	No	No	No	I don't know	No
585	Yes	Yes	No	No	I don't know	Yes	No	Yes	Yes	Yes	Yes	No	No	I don't know	No
586	Yes	Yes	No	No	I don't know	Yes	No	Yes	Yes	Yes	Yes	No	No	I don't know	No
587	Yes	Yes	No	No	I don't know	Yes	No	Yes	Yes	Yes	Yes	No	No	I don't know	No
588	Yes	Yes	No	No	I don't know	Yes	No	Yes	Yes	Yes	No	No	No	I don't know	No
589	Yes	Yes	Yes	No	I don't know	Yes	No	Yes	Yes	Yes	Yes	No	No	I don't know	No
590	Yes	Yes	No	No	I don't know	Yes	No	Yes	Yes	Yes	Yes	No	No	I don't know	No
591	Yes	Yes	No	No	I don't know	Yes	No	Yes	Yes	Yes	No	No	No	I don't know	No
592	Yes	Yes	Yes	Yes	I don't know	Yes	No	Yes	Yes	Yes	Yes	No	No	I don't know	No
593	Yes	Yes	No	No	I don't know	Yes	No	Yes	Yes	Yes	No	No	No	I don't know	No
594	Yes	Yes	No	No	I don't know	Yes	No	Yes	Yes	Yes	No	No	No	I don't know	No
595	Yes	Yes	No	No	I don't know	Yes	No	Yes	Yes	Yes	Yes	No	No	I don't know	No
596	Yes	Yes	Yes	No	I don't know	Yes	No	Yes	Yes	Yes	No	No	No	I don't know	No
597	Yes	Yes	No	No	I don't know	Yes	No	Yes	Yes	Yes	Yes	No	No	I don't know	No
598	No	Yes	No	No	I don't know	Yes	No	Yes	Yes	Yes	No	No	No	I don't know	No
599	Yes	Yes	No	No	I don't know	Yes	No	Yes	Yes	Yes	Yes	No	No	I don't know	No
600	Yes	Yes	No	No	I don't know	Yes	No	Yes	Yes	Yes	Yes	No	No	I don't know	No
601	Yes	Yes	No	No	I don't know	Yes	No	Yes	Yes	Yes	No	No	No	I don't know	No
602	Yes	Yes	Yes	Yes	I don't know	Yes	No	Yes	Yes	Yes	Yes	No	No	I don't know	No
603	Yes	Yes	No	No	I don't know	Yes	No	Yes	Yes	Yes	Yes	No	No	I don't know	No
604	No	Yes	No	No	I don't know	Yes	No	Yes	Yes	Yes	Yes	No	No	I don't know	No
605	Yes	Yes	No	No	I don't know	Yes	No	Yes	Yes	Yes	No	No	No	I don't know	No
606	Yes	Yes	No	Yes	I don't know	Yes	No	Yes	Yes	Yes	Yes	No	No	I don't know	No
607	Yes	Yes	No	No	I don't know	Yes	No	Yes	Yes	Yes	No	No	No	I don't know	No
608	Yes	Yes	No	No	I don't know	Yes	No	Yes	Yes	Yes	Yes	No	No	I don't know	No
609	Yes	Yes	No	No	I don't know	Yes	No	Yes	Yes	Yes	No	No	No	I don't know	No
610	Yes	Yes	No	No	I don't know	Yes	No	Yes	Yes	Yes	Yes	No	No	I don't know	No
611	Yes	Yes	No	No	I don't know	Yes	No	Yes	Yes	Yes	Yes	No	No	I don't know	No
612	Yes	Yes	No	Yes	I don't know	Yes	No	Yes	Yes	Yes	Yes	No	No	I don't know	No
613	Yes	Yes	Yes	Yes	I don't know	Yes	No	Yes	Yes	Yes	No	No	No	I don't know	No
614	Yes	Yes	Yes	No	I don't know	Yes	No	Yes	Yes	Yes	Yes	No	No	I don't know	No
615	Yes	Yes	No	No	I don't know	Yes	No	Yes	Yes	Yes	Yes	Yes	No	I don't know	Yes
616	Yes	Yes	No	Yes	I don't know	Yes	No	Yes	Yes	Yes	No	Yes	No	I don't know	Yes
617	Yes	Yes	No	No	I don't know	Yes	No	Yes	Yes	Yes	No	No	No	I don't know	No
618	Yes	Yes	No	No	I don't know	Yes	No	Yes	Yes	Yes	Yes	Yes	No	I don't know	Yes
619	Yes	Yes	No	Yes	I don't know	Yes	No	Yes	Yes	Yes	Yes	Yes	No	I don't know	Yes
620	Yes	Yes	No	No	I don't know	Yes	No	Yes	Yes	Yes	Yes	Yes	No	I don't know	Yes
621	Yes	Yes	No	No	I don't know	Yes	No	Yes	Yes	Yes	Yes	No	No	I don't know	No
622	Yes	Yes	No	Yes	I don't know	Yes	No	Yes	Yes	Yes	Yes	No	No	I don't know	No
623	Yes	Yes	No	No	I don't know	Yes	No	Yes	Yes	Yes	Yes	No	No	I don't know	No
624	Yes	Yes	Yes	No	I don't know	Yes	No	Yes	Yes	Yes	Yes	Yes	No	I don't know	Yes
625	Yes	Yes	No	Yes	I don't know	Yes	No	Yes	Yes	Yes	No	No	No	I don't know	No
626	Yes	Yes	No	Yes	I don't know	Yes	No	Yes	Yes	Yes	Yes	Yes	No	I don't know	Yes
627	Yes	Yes	No	No	I don't know	Yes	No	Yes	Yes	Yes	Yes	Yes	No	I don't know	Yes
628	Yes	Yes	No	No	I don't know	Yes	No	Yes	Yes	Yes	No	No	No	I don't know	No
629	Yes	Yes	Yes	Yes	I don't know	Yes	No	Yes	Yes	Yes	No	No	No	I don't know	No
630	Yes	Yes	No	Yes	I don't know	Yes	No	Yes	Yes	Yes	Yes	Yes	No	I don't know	Yes
631	Yes	Yes	Yes	Yes	I don't know	Yes	No	Yes	Yes	Yes	No	No	No	I don't know	No
632	Yes	Yes	No	Yes	I don't know	Yes	No	Yes	Yes	Yes	No	No	No	I don't know	No
633	Yes	Yes	Yes	No	I don't know	Yes	No	Yes	Yes	Yes	No	Yes	No	I don't know	Yes
634	Yes	Yes	No	No	I don't know	Yes	No	Yes	Yes	Yes	Yes	Yes	No	I don't know	Yes
635	Yes	Yes	No	Yes	I don't know	Yes	No	Yes	Yes	Yes	Yes	No	No	I don't know	No
636	Yes	Yes	No	No	I don't know	Yes	No	Yes	Yes	Yes	Yes	No	No	I don't know	No
637	Yes	Yes	No	No	I don't know	Yes	No	Yes	Yes	Yes	Yes	Yes	No	I don't know	Yes
638	Yes	Yes	No	Yes	I don't know	Yes	No	Yes	Yes	Yes	Yes	No	No	I don't know	No
639	Yes	Yes	No	No	I don't know	Yes	No	Yes	Yes	Yes	Yes	No	No	I don't know	No
640	Yes	Yes	No	No	I don't know	Yes	No	Yes	Yes	Yes	Yes	Yes	No	I don't know	Yes
641	Yes	Yes	Yes	Yes	I don't know	Yes	No	Yes	Yes	Yes	No	No	No	I don't know	No
642	Yes	Yes	No	Yes	I don't know	Yes	No	Yes	Yes	Yes	No	No	No	I don't know	No
643	Yes	Yes	No	No	I don't know	Yes	No	Yes	Yes	Yes	Yes	Yes	No	I don't know	Yes
644	Yes	Yes	No	No	I don't know	Yes	No	Yes	Yes	Yes	Yes	No	No	I don't know	No
645	Yes	Yes	No	No	I don't know	Yes	No	Yes	Yes	Yes	Yes	I don't know	No	I don't know	I don't know
646	Yes	Yes	No	No	I don't know	Yes	No	Yes	Yes	Yes	No	I don't know	No	I don't know	I don't know
647	Yes	Yes	No	No	I don't know	Yes	No	Yes	Yes	Yes	Yes	I don't know	No	I don't know	I don't know
648	Yes	Yes	No	Yes	I don't know	Yes	No	Yes	Yes	Yes	Yes	I don't know	No	I don't know	I don't know
649	Yes	Yes	No	No	I don't know	Yes	No	Yes	Yes	Yes	Yes	I don't know	No	I don't know	I don't know
650	Yes	Yes	No	Yes	I don't know	Yes	No	Yes	Yes	Yes	Yes	I don't know	No	I don't know	I don't know
651	Yes	Yes	Yes	No	I don't know	Yes	No	Yes	Yes	Yes	Yes	I don't know	No	I don't know	I don't know
652	Yes	Yes	No	Yes	I don't know	Yes	No	Yes	Yes	Yes	Yes	I don't know	No	I don't know	I don't know
653	Yes	Yes	No	No	I don't know	Yes	No	Yes	Yes	Yes	No	I don't know	No	I don't know	I don't know
654	Yes	Yes	No	Yes	I don't know	Yes	No	Yes	Yes	Yes	Yes	I don't know	No	I don't know	I don't know
655	Yes	Yes	No	Yes	I don't know	Yes	No	Yes	Yes	Yes	Yes	I don't know	No	I don't know	I don't know
656	Yes	Yes	No	No	I don't know	Yes	No	Yes	Yes	Yes	Yes	I don't know	No	I don't know	I don't know
657	Yes	Yes	No	No	I don't know	Yes	No	Yes	Yes	Yes	Yes	I don't know	No	I don't know	I don't know
658	Yes	Yes	No	No	I don't know	Yes	No	Yes	Yes	Yes	Yes	I don't know	No	I don't know	I don't know
659	Yes	Yes	No	No	I don't know	Yes	No	Yes	Yes	Yes	No	I don't know	No	I don't know	I don't know
660	Yes	Yes	No	No	I don't know	Yes	No	Yes	Yes	Yes	No	I don't know	No	I don't know	I don't know
661	Yes	Yes	No	Yes	I don't know	Yes	No	Yes	Yes	Yes	Yes	I don't know	No	I don't know	I don't know
662	Yes	Yes	No	Yes	I don't know	Yes	No	Yes	Yes	Yes	Yes	I don't know	No	I don't know	I don't know
663	No	Yes	No	Yes	I don't know	Yes	No	Yes	Yes	Yes	Yes	I don't know	No	I don't know	I don't know
664	Yes	Yes	No	No	I don't know	Yes	No	Yes	Yes	Yes	No	I don't know	No	I don't know	I don't know
665	Yes	Yes	No	Yes	I don't know	Yes	No	Yes	Yes	Yes	No	I don't know	No	I don't know	I don't know
666	Yes	Yes	No	Yes	I don't know	Yes	No	Yes	Yes	Yes	No	I don't know	No	I don't know	I don't know
667	Yes	Yes	Yes	No	I don't know	Yes	No	Yes	Yes	Yes	Yes	I don't know	No	I don't know	I don't know
668	Yes	Yes	No	No	I don't know	Yes	No	Yes	Yes	Yes	Yes	I don't know	No	I don't know	I don't know
669	Yes	Yes	No	No	I don't know	Yes	No	Yes	Yes	Yes	No	I don't know	No	I don't know	I don't know
670	Yes	Yes	No	No	I don't know	Yes	No	Yes	Yes	Yes	Yes	I don't know	No	I don't know	I don't know
671	Yes	Yes	No	No	I don't know	Yes	No	Yes	Yes	Yes	Yes	I don't know	No	I don't know	I don't know
672	Yes	Yes	No	No	I don't know	Yes	No	Yes	Yes	Yes	Yes	I don't know	No	I don't know	I don't know
673	Yes	Yes	No	No	I don't know	Yes	No	Yes	Yes	Yes	Yes	I don't know	No	I don't know	I don't know
674	Yes	Yes	No	No	I don't know	Yes	No	Yes	Yes	Yes	Yes	I don't know	No	I don't know	I don't know
675	Yes	Yes	No	Yes	I don't know	Yes	No	Yes	Yes	Yes	Yes	I don't know	No	I don't know	I don't know
676	Yes	Yes	No	No	I don't know	Yes	No	Yes	Yes	Yes	No	I don't know	No	I don't know	I don't know
677	Yes	Yes	No	Yes	I don't know	Yes	No	Yes	Yes	Yes	Yes	I don't know	No	I don't know	I don't know
678	Yes	Yes	No	No	I don't know	Yes	No	Yes	Yes	Yes	No	I don't know	No	I don't know	I don't know
679	Yes	Yes	No	Yes	I don't know	Yes	No	Yes	Yes	Yes	Yes	I don't know	No	I don't know	I don't know
680	Yes	Yes	Yes	Yes	I don't know	Yes	No	Yes	Yes	Yes	Yes	I don't know	No	I don't know	I don't know
681	Yes	Yes	No	No	I don't know	Yes	No	Yes	Yes	Yes	Yes	I don't know	No	Yes	I don't know
682	Yes	Yes	No	No	I don't know	Yes	No	Yes	Yes	Yes	Yes	I don't know	No	No	I don't know
683	Yes	Yes	Yes	No	I don't know	Yes	No	Yes	Yes	Yes	Yes	I don't know	No	Yes	I don't know
684	Yes	Yes	Yes	Yes	I don't know	Yes	No	Yes	Yes	Yes	No	I don't know	No	No	I don't know
685	Yes	Yes	No	No	I don't know	Yes	No	Yes	Yes	Yes	Yes	I don't know	No	I don't know	I don't know
686	Yes	Yes	No	No	I don't know	Yes	No	Yes	Yes	Yes	Yes	I don't know	No	I don't know	I don't know
687	Yes	Yes	No	Yes	I don't know	Yes	No	Yes	Yes	Yes	Yes	I don't know	No	I don't know	I don't know
688	Yes	Yes	No	No	I don't know	Yes	No	Yes	Yes	Yes	No	I don't know	No	I don't know	I don't know
689	Yes	Yes	No	No	I don't know	Yes	No	Yes	Yes	Yes	No	I don't know	No	I don't know	I don't know
690	Yes	Yes	Yes	Yes	I don't know	Yes	No	Yes	Yes	Yes	Yes	I don't know	No	I don't know	I don't know
691	Yes	Yes	No	No	I don't know	Yes	No	Yes	Yes	Yes	No	I don't know	No	I don't know	I don't know
692	Yes	Yes	No	No	I don't know	Yes	No	Yes	Yes	Yes	Yes	I don't know	No	I don't know	I don't know
693	Yes	Yes	No	Yes	I don't know	Yes	No	Yes	Yes	Yes	Yes	I don't know	No	I don't know	I don't know
694	Yes	Yes	No	No	I don't know	Yes	No	Yes	Yes	Yes	Yes	I don't know	No	I don't know	I don't know
695	Yes	Yes	No	No	I don't know	Yes	No	Yes	Yes	Yes	No	I don't know	No	I don't know	I don't know
696	Yes	Yes	No	No	I don't know	Yes	No	Yes	Yes	Yes	Yes	I don't know	No	I don't know	I don't know
697	Yes	Yes	No	No	I don't know	Yes	No	Yes	Yes	Yes	No	I don't know	No	I don't know	I don't know
698	Yes	Yes	No	No	I don't know	Yes	No	Yes	Yes	Yes	No	I don't know	No	I don't know	I don't know
699	Yes	Yes	No	Yes	I don't know	Yes	No	Yes	Yes	Yes	Yes	I don't know	No	I don't know	I don't know
700	Yes	Yes	No	No	I don't know	Yes	No	Yes	Yes	Yes	No	I don't know	No	I don't know	I don't know
701	Yes	Yes	No	No	I don't know	Yes	No	Yes	Yes	Yes	Yes	I don't know	No	I don't know	I don't know
702	Yes	Yes	No	No	I don't know	Yes	No	Yes	Yes	Yes	No	I don't know	No	I don't know	I don't know
703	Yes	Yes	No	Yes	I don't know	Yes	No	Yes	Yes	Yes	No	I don't know	No	I don't know	I don't know
704	Yes	Yes	Yes	No	I don't know	Yes	No	Yes	Yes	Yes	Yes	I don't know	No	No	I don't know
705	Yes	Yes	No	No	I don't know	Yes	No	Yes	Yes	Yes	Yes	I don't know	No	No	I don't know
706	Yes	Yes	No	No	I don't know	Yes	No	Yes	Yes	Yes	Yes	I don't know	No	No	I don't know
707	Yes	Yes	No	No	I don't know	Yes	No	Yes	Yes	Yes	No	I don't know	No	No	I don't know
708	Yes	Yes	No	No	I don't know	Yes	No	Yes	Yes	Yes	Yes	I don't know	No	No	I don't know
709	Yes	Yes	No	No	I don't know	Yes	No	Yes	Yes	Yes	Yes	I don't know	No	Yes	I don't know
710	Yes	Yes	Yes	Yes	I don't know	Yes	No	Yes	Yes	Yes	Yes	I don't know	No	No	I don't know
711	Yes	Yes	No	No	I don't know	Yes	No	Yes	Yes	Yes	Yes	I don't know	No	I don't know	I don't know
712	Yes	Yes	No	No	I don't know	Yes	No	Yes	Yes	Yes	Yes	I don't know	No	I don't know	I don't know
713	Yes	Yes	No	Yes	I don't know	Yes	No	Yes	Yes	Yes	Yes	I don't know	No	I don't know	I don't know
714	Yes	Yes	No	No	I don't know	Yes	No	Yes	Yes	Yes	Yes	I don't know	No	I don't know	I don't know
715	Yes	Yes	Yes	No	I don't know	Yes	No	Yes	Yes	Yes	Yes	I don't know	No	I don't know	I don't know
716	Yes	Yes	No	No	I don't know	Yes	No	Yes	Yes	Yes	No	I don't know	No	I don't know	I don't know
717	Yes	Yes	No	Yes	I don't know	Yes	No	Yes	Yes	Yes	Yes	I don't know	No	I don't know	I don't know
718	Yes	Yes	No	Yes	I don't know	Yes	No	Yes	Yes	Yes	Yes	I don't know	No	I don't know	I don't know
719	Yes	Yes	No	No	I don't know	Yes	No	Yes	Yes	Yes	No	I don't know	No	I don't know	I don't know
720	Yes	Yes	No	No	I don't know	Yes	No	Yes	Yes	Yes	Yes	I don't know	No	I don't know	I don't know
721	Yes	Yes	Yes	Yes	I don't know	Yes	No	Yes	Yes	Yes	Yes	I don't know	No	I don't know	I don't know
722	Yes	Yes	No	Yes	I don't know	Yes	No	Yes	Yes	Yes	Yes	I don't know	No	I don't know	I don't know
723	Yes	Yes	Yes	No	I don't know	Yes	No	Yes	Yes	Yes	No	I don't know	No	I don't know	I don't know
724	Yes	Yes	No	No	I don't know	Yes	No	Yes	Yes	Yes	No	I don't know	No	I don't know	I don't know
725	Yes	Yes	No	No	I don't know	Yes	No	Yes	Yes	Yes	Yes	I don't know	No	I don't know	I don't know
726	Yes	Yes	No	Yes	I don't know	Yes	No	Yes	Yes	Yes	Yes	I don't know	No	I don't know	I don't know
727	Yes	Yes	No	No	I don't know	Yes	No	Yes	Yes	Yes	No	I don't know	No	I don't know	I don't know
728	Yes	Yes	No	No	I don't know	Yes	No	Yes	Yes	Yes	Yes	I don't know	No	No	I don't know
729	Yes	Yes	No	Yes	I don't know	Yes	No	Yes	Yes	Yes	No	I don't know	No	No	I don't know
730	Yes	Yes	No	No	I don't know	Yes	No	Yes	Yes	Yes	No	I don't know	No	No	I don't know
731	Yes	Yes	No	No	I don't know	Yes	No	Yes	Yes	Yes	Yes	I don't know	No	No	I don't know
732	Yes	Yes	No	No	I don't know	Yes	No	Yes	Yes	Yes	Yes	I don't know	No	No	I don't know
733	Yes	Yes	Yes	Yes	I don't know	Yes	No	Yes	Yes	Yes	No	I don't know	No	No	I don't know
734	Yes	Yes	No	No	I don't know	Yes	No	Yes	Yes	Yes	Yes	I don't know	No	No	I don't know
735	Yes	Yes	No	No	I don't know	Yes	No	Yes	Yes	Yes	No	I don't know	No	No	I don't know
736	Yes	Yes	No	Yes	I don't know	Yes	No	Yes	Yes	Yes	No	I don't know	No	No	I don't know
737	Yes	Yes	No	No	I don't know	Yes	No	Yes	Yes	Yes	Yes	I don't know	No	No	I don't know
738	Yes	Yes	No	No	I don't know	Yes	No	Yes	Yes	Yes	No	I don't know	No	I don't know	I don't know
739	Yes	Yes	Yes	No	I don't know	Yes	No	Yes	Yes	Yes	Yes	I don't know	No	I don't know	I don't know
740	Yes	Yes	No	No	I don't know	Yes	No	Yes	Yes	Yes	Yes	I don't know	No	I don't know	I don't know
741	Yes	Yes	No	Yes	I don't know	Yes	No	Yes	Yes	Yes	No	I don't know	No	I don't know	I don't know
742	Yes	Yes	Yes	No	I don't know	Yes	No	Yes	Yes	Yes	Yes	I don't know	No	I don't know	I don't know
743	Yes	Yes	No	No	I don't know	Yes	No	Yes	Yes	Yes	No	I don't know	No	I don't know	I don't know
744	No	Yes	No	No	I don't know	Yes	No	Yes	Yes	Yes	No	I don't know	No	I don't know	I don't know
745	Yes	Yes	No	No	I don't know	Yes	No	Yes	Yes	Yes	Yes	I don't know	No	I don't know	I don't know
746	Yes	Yes	No	Yes	I don't know	Yes	No	Yes	Yes	Yes	Yes	I don't know	No	I don't know	I don't know
747	Yes	Yes	No	Yes	I don't know	Yes	No	Yes	Yes	Yes	No	I don't know	No	I don't know	I don't know
748	Yes	Yes	No	No	I don't know	Yes	No	Yes	Yes	Yes	Yes	I don't know	No	I don't know	I don't know
749	Yes	Yes	Yes	Yes	I don't know	Yes	No	Yes	Yes	Yes	Yes	I don't know	No	I don't know	I don't know
750	Yes	Yes	No	No	I don't know	Yes	No	Yes	Yes	Yes	Yes	I don't know	No	I don't know	I don't know
751	Yes	Yes	No	No	I don't know	Yes	No	Yes	Yes	Yes	Yes	I don't know	No	I don't know	I don't know
752	Yes	Yes	Yes	Yes	Yes	Yes	No	Yes	Yes	Yes	No	I don't know	No	I don't know	I don't know
753	Yes	Yes	No	No	Yes	Yes	No	Yes	Yes	Yes	No	I don't know	No	I don't know	I don't know
754	Yes	Yes	No	No	Yes	Yes	No	Yes	Yes	Yes	Yes	I don't know	No	I don't know	I don't know
755	Yes	Yes	No	No	Yes	Yes	No	Yes	Yes	Yes	No	I don't know	No	I don't know	I don't know
756	Yes	Yes	No	No	Yes	Yes	No	Yes	Yes	Yes	Yes	I don't know	No	I don't know	I don't know
757	Yes	Yes	No	Yes	Yes	Yes	No	Yes	Yes	Yes	Yes	I don't know	No	I don't know	I don't know
758	Yes	Yes	No	No	Yes	Yes	No	Yes	Yes	Yes	Yes	I don't know	No	I don't know	I don't know
759	Yes	Yes	No	Yes	Yes	Yes	No	Yes	Yes	Yes	Yes	I don't know	No	I don't know	I don't know
760	Yes	Yes	No	No	Yes	Yes	No	Yes	Yes	Yes	Yes	I don't know	No	I don't know	I don't know
761	Yes	Yes	No	No	Yes	Yes	No	Yes	Yes	Yes	Yes	I don't know	No	I don't know	I don't know
762	Yes	Yes	No	Yes	Yes	Yes	No	Yes	Yes	Yes	Yes	I don't know	No	I don't know	I don't know
763	Yes	Yes	No	No	Yes	Yes	No	Yes	Yes	Yes	Yes	I don't know	No	I don't know	I don't know
764	Yes	Yes	No	No	Yes	Yes	No	Yes	Yes	Yes	Yes	I don't know	No	Yes	I don't know
765	Yes	Yes	No	Yes	Yes	Yes	No	Yes	Yes	Yes	No	I don't know	No	Yes	I don't know
766	Yes	Yes	No	No	Yes	Yes	No	Yes	Yes	Yes	Yes	I don't know	No	Yes	I don't know
767	Yes	Yes	Yes	No	Yes	Yes	No	Yes	Yes	Yes	Yes	I don't know	No	Yes	I don't know
768	Yes	Yes	Yes	No	Yes	Yes	No	Yes	Yes	Yes	No	I don't know	No	Yes	I don't know
769	Yes	Yes	Yes	Yes	Yes	Yes	No	Yes	Yes	Yes	Yes	I don't know	No	Yes	I don't know
770	Yes	Yes	No	No	Yes	Yes	No	Yes	Yes	Yes	No	I don't know	No	Yes	I don't know
771	Yes	Yes	No	Yes	Yes	Yes	No	Yes	Yes	Yes	No	I don't know	No	Yes	I don't know
772	Yes	Yes	Yes	Yes	Yes	Yes	No	Yes	Yes	Yes	Yes	I don't know	No	Yes	I don't know
773	Yes	Yes	No	No	Yes	Yes	No	Yes	Yes	Yes	No	I don't know	No	Yes	I don't know
774	Yes	Yes	No	No	Yes	Yes	No	Yes	Yes	Yes	No	I don't know	No	Yes	I don't know
775	Yes	Yes	No	Yes	Yes	Yes	No	Yes	Yes	Yes	Yes	I don't know	No	Yes	I don't know
776	Yes	Yes	No	Yes	Yes	Yes	No	Yes	Yes	Yes	Yes	I don't know	No	Yes	I don't know
777	Yes	Yes	No	Yes	Yes	Yes	No	Yes	Yes	Yes	No	I don't know	No	Yes	I don't know
778	Yes	Yes	No	No	Yes	Yes	No	Yes	Yes	Yes	Yes	I don't know	No	I don't know	I don't know
779	Yes	Yes	Yes	Yes	Yes	Yes	No	Yes	Yes	Yes	Yes	I don't know	No	I don't know	I don't know
780	Yes	Yes	No	No	Yes	Yes	No	Yes	Yes	Yes	Yes	I don't know	No	I don't know	I don't know
781	Yes	Yes	Yes	Yes	Yes	Yes	No	Yes	Yes	Yes	Yes	I don't know	No	I don't know	I don't know
782	Yes	Yes	No	No	Yes	Yes	No	Yes	Yes	Yes	Yes	I don't know	No	I don't know	I don't know
783	Yes	Yes	No	No	Yes	Yes	No	Yes	Yes	Yes	Yes	I don't know	No	I don't know	I don't know
784	Yes	Yes	No	No	Yes	Yes	No	Yes	Yes	Yes	No	I don't know	No	I don't know	I don't know
785	Yes	Yes	Yes	No	Yes	Yes	No	Yes	Yes	Yes	Yes	I don't know	No	I don't know	I don't know
786	Yes	Yes	No	No	Yes	Yes	No	Yes	Yes	Yes	Yes	I don't know	No	I don't know	I don't know
787	Yes	Yes	Yes	Yes	Yes	Yes	No	Yes	Yes	Yes	Yes	I don't know	No	I don't know	I don't know
788	Yes	Yes	Yes	Yes	Yes	Yes	No	Yes	Yes	Yes	Yes	I don't know	No	I don't know	I don't know
789	Yes	Yes	No	Yes	Yes	Yes	No	Yes	Yes	Yes	Yes	I don't know	No	I don't know	I don't know
790	Yes	Yes	No	Yes	Yes	Yes	No	Yes	Yes	Yes	Yes	I don't know	No	I don't know	I don't know
791	Yes	Yes	No	Yes	Yes	Yes	No	Yes	Yes	Yes	Yes	I don't know	No	I don't know	I don't know
792	Yes	Yes	No	Yes	Yes	Yes	No	Yes	Yes	Yes	Yes	I don't know	No	I don't know	I don't know
793	Yes	Yes	No	No	Yes	Yes	No	Yes	Yes	Yes	Yes	I don't know	No	I don't know	I don't know
794	Yes	Yes	Yes	Yes	Yes	Yes	No	Yes	Yes	Yes	Yes	I don't know	No	I don't know	I don't know
795	Yes	Yes	No	No	Yes	Yes	No	Yes	Yes	Yes	Yes	I don't know	No	I don't know	I don't know
796	Yes	Yes	No	No	Yes	Yes	No	Yes	Yes	Yes	No	I don't know	No	I don't know	I don't know
797	Yes	Yes	Yes	No	Yes	Yes	No	Yes	Yes	Yes	Yes	I don't know	No	I don't know	I don't know
798	Yes	Yes	No	No	Yes	Yes	No	Yes	Yes	Yes	Yes	I don't know	No	I don't know	I don't know
799	Yes	Yes	No	Yes	Yes	Yes	No	Yes	Yes	Yes	Yes	I don't know	No	I don't know	I don't know
800	Yes	Yes	No	No	Yes	Yes	No	Yes	Yes	Yes	Yes	I don't know	No	I don't know	I don't know
801	Yes	Yes	Yes	Yes	Yes	Yes	No	Yes	Yes	Yes	No	I don't know	No	Yes	I don't know
802	Yes	Yes	No	Yes	Yes	Yes	No	Yes	Yes	Yes	Yes	I don't know	No	Yes	I don't know
803	Yes	Yes	No	No	Yes	Yes	No	Yes	Yes	Yes	Yes	I don't know	No	Yes	I don't know
804	Yes	Yes	No	No	Yes	Yes	No	Yes	Yes	Yes	No	I don't know	No	Yes	I don't know
805	Yes	Yes	No	Yes	Yes	Yes	No	Yes	Yes	Yes	Yes	I don't know	No	Yes	I don't know
806	Yes	Yes	No	Yes	Yes	Yes	No	Yes	Yes	Yes	Yes	I don't know	No	Yes	I don't know
807	Yes	Yes	Yes	Yes	Yes	Yes	No	Yes	Yes	Yes	Yes	I don't know	No	Yes	I don't know
808	Yes	Yes	No	No	Yes	Yes	No	Yes	Yes	Yes	Yes	I don't know	No	Yes	I don't know
809	Yes	Yes	Yes	No	Yes	Yes	No	Yes	Yes	Yes	Yes	I don't know	No	Yes	I don't know
810	Yes	Yes	No	Yes	Yes	Yes	No	Yes	Yes	Yes	Yes	I don't know	No	Yes	I don't know
811	Yes	Yes	No	No	Yes	Yes	No	Yes	Yes	Yes	No	I don't know	No	Yes	I don't know
812	Yes	Yes	No	No	Yes	Yes	No	Yes	Yes	Yes	No	I don't know	No	Yes	I don't know
813	Yes	Yes	Yes	No	Yes	Yes	No	Yes	Yes	Yes	No	I don't know	No	Yes	I don't know
814	Yes	Yes	Yes	No	Yes	Yes	No	Yes	Yes	Yes	No	I don't know	No	Yes	I don't know
815	Yes	Yes	No	No	Yes	Yes	No	Yes	Yes	Yes	Yes	I don't know	No	Yes	I don't know
816	Yes	Yes	Yes	No	Yes	Yes	No	Yes	Yes	Yes	Yes	I don't know	No	No	I don't know
817	Yes	Yes	No	No	Yes	Yes	No	Yes	Yes	Yes	No	I don't know	No	No	I don't know
818	Yes	Yes	Yes	Yes	Yes	Yes	No	Yes	Yes	Yes	Yes	I don't know	No	Yes	I don't know
819	Yes	Yes	No	No	Yes	Yes	No	Yes	Yes	Yes	Yes	I don't know	No	I don't know	I don't know
820	Yes	Yes	No	No	Yes	Yes	No	Yes	Yes	Yes	Yes	I don't know	No	I don't know	I don't know
821	Yes	Yes	No	Yes	Yes	Yes	No	Yes	Yes	Yes	Yes	I don't know	No	I don't know	I don't know
822	Yes	Yes	Yes	Yes	Yes	Yes	No	Yes	Yes	Yes	Yes	I don't know	No	I don't know	I don't know
823	Yes	Yes	No	No	Yes	Yes	No	Yes	Yes	Yes	Yes	I don't know	No	I don't know	I don't know
824	Yes	Yes	Yes	No	Yes	Yes	No	Yes	Yes	Yes	Yes	I don't know	No	I don't know	I don't know
825	Yes	Yes	No	No	Yes	Yes	No	Yes	Yes	Yes	Yes	I don't know	No	I don't know	I don't know
826	Yes	Yes	No	No	Yes	Yes	No	Yes	Yes	Yes	Yes	I don't know	No	I don't know	I don't know
827	Yes	Yes	No	No	Yes	Yes	No	Yes	Yes	Yes	Yes	I don't know	No	I don't know	I don't know
828	Yes	Yes	No	No	Yes	Yes	No	Yes	Yes	Yes	No	I don't know	No	I don't know	I don't know
829	Yes	Yes	No	No	Yes	Yes	No	Yes	Yes	Yes	Yes	I don't know	No	I don't know	I don't know
830	Yes	Yes	No	No	Yes	Yes	No	Yes	Yes	Yes	No	I don't know	No	I don't know	I don't know
831	Yes	Yes	No	No	Yes	Yes	No	Yes	Yes	Yes	Yes	I don't know	No	I don't know	I don't know
832	Yes	Yes	No	No	Yes	Yes	No	Yes	Yes	Yes	No	I don't know	No	I don't know	I don't know
833	Yes	Yes	No	No	Yes	Yes	No	Yes	Yes	Yes	Yes	I don't know	No	I don't know	I don't know
834	Yes	Yes	No	No	Yes	Yes	No	Yes	Yes	Yes	No	I don't know	No	I don't know	I don't know
835	Yes	Yes	Yes	Yes	Yes	Yes	No	Yes	Yes	Yes	Yes	I don't know	No	I don't know	I don't know
836	Yes	Yes	Yes	No	Yes	Yes	No	Yes	Yes	Yes	Yes	I don't know	No	I don't know	I don't know
837	Yes	Yes	Yes	Yes	Yes	Yes	No	Yes	Yes	Yes	Yes	I don't know	No	Yes	I don't know
838	Yes	Yes	No	Yes	Yes	Yes	No	Yes	Yes	Yes	No	I don't know	No	Yes	I don't know
839	Yes	Yes	Yes	Yes	Yes	Yes	No	Yes	Yes	Yes	No	I don't know	No	Yes	I don't know
840	Yes	Yes	No	No	Yes	Yes	No	Yes	Yes	Yes	Yes	I don't know	No	Yes	I don't know
841	Yes	Yes	No	Yes	Yes	Yes	No	Yes	Yes	Yes	Yes	I don't know	No	I don't know	I don't know
842	Yes	Yes	No	No	Yes	Yes	No	Yes	Yes	Yes	Yes	I don't know	No	I don't know	I don't know
843	Yes	Yes	No	No	Yes	Yes	No	Yes	Yes	Yes	No	I don't know	No	I don't know	I don't know
844	Yes	Yes	No	No	Yes	Yes	No	Yes	Yes	Yes	No	I don't know	No	I don't know	I don't know
845	Yes	Yes	No	Yes	Yes	Yes	No	Yes	Yes	Yes	Yes	I don't know	No	I don't know	I don't know
846	Yes	Yes	No	No	Yes	Yes	No	Yes	Yes	Yes	No	I don't know	No	I don't know	I don't know
847	Yes	Yes	Yes	Yes	Yes	Yes	No	Yes	Yes	Yes	Yes	I don't know	No	I don't know	I don't know
848	Yes	Yes	No	Yes	Yes	Yes	No	Yes	Yes	Yes	Yes	I don't know	No	I don't know	I don't know
849	Yes	Yes	No	No	Yes	Yes	No	Yes	Yes	Yes	Yes	I don't know	No	I don't know	I don't know
850	Yes	Yes	No	Yes	Yes	Yes	No	Yes	Yes	Yes	Yes	I don't know	No	I don't know	I don't know
851	Yes	Yes	No	No	Yes	Yes	No	Yes	Yes	Yes	Yes	I don't know	No	I don't know	I don't know
852	Yes	Yes	Yes	No	Yes	Yes	No	Yes	Yes	Yes	Yes	I don't know	No	I don't know	I don't know
853	Yes	Yes	No	Yes	Yes	Yes	No	Yes	Yes	Yes	No	I don't know	No	I don't know	I don't know
854	Yes	Yes	No	No	Yes	Yes	No	Yes	Yes	Yes	Yes	I don't know	No	I don't know	I don't know
855	Yes	Yes	Yes	Yes	Yes	Yes	No	Yes	Yes	Yes	Yes	I don't know	No	I don't know	I don't know
856	Yes	Yes	No	Yes	Yes	Yes	No	Yes	Yes	Yes	Yes	I don't know	No	I don't know	I don't know
857	Yes	Yes	No	No	Yes	Yes	No	Yes	Yes	Yes	Yes	I don't know	No	I don't know	I don't know
858	Yes	Yes	No	No	Yes	Yes	No	Yes	Yes	Yes	Yes	I don't know	No	I don't know	I don't know
859	Yes	Yes	No	Yes	Yes	Yes	No	Yes	Yes	Yes	No	I don't know	No	I don't know	I don't know
860	Yes	Yes	No	No	Yes	Yes	No	Yes	Yes	Yes	Yes	I don't know	No	I don't know	I don't know
861	Yes	Yes	Yes	No	Yes	Yes	No	Yes	Yes	Yes	No	I don't know	No	I don't know	I don't know
862	Yes	Yes	No	No	Yes	Yes	No	Yes	Yes	Yes	Yes	I don't know	No	I don't know	I don't know
863	Yes	Yes	No	Yes	Yes	Yes	No	Yes	Yes	Yes	Yes	I don't know	No	I don't know	I don't know
864	Yes	Yes	No	No	Yes	Yes	No	Yes	Yes	Yes	Yes	I don't know	No	I don't know	I don't know
865	Yes	Yes	Yes	No	Yes	Yes	No	Yes	Yes	Yes	Yes	I don't know	No	I don't know	I don't know
866	Yes	Yes	Yes	Yes	Yes	Yes	No	Yes	Yes	Yes	Yes	I don't know	No	I don't know	I don't know
867	Yes	Yes	No	No	Yes	Yes	No	Yes	Yes	Yes	Yes	I don't know	No	I don't know	I don't know
868	Yes	Yes	No	No	Yes	Yes	No	Yes	Yes	Yes	No	I don't know	No	I don't know	I don't know
869	Yes	Yes	Yes	Yes	Yes	Yes	No	Yes	Yes	Yes	Yes	I don't know	No	I don't know	I don't know
870	Yes	Yes	No	No	Yes	Yes	No	Yes	Yes	Yes	Yes	I don't know	No	I don't know	I don't know
871	Yes	Yes	No	No	Yes	Yes	No	Yes	Yes	Yes	Yes	I don't know	No	I don't know	I don't know
872	Yes	Yes	No	No	Yes	Yes	No	Yes	Yes	Yes	Yes	I don't know	No	I don't know	I don't know
873	Yes	Yes	No	Yes	Yes	Yes	No	Yes	Yes	Yes	Yes	I don't know	No	I don't know	I don't know
874	Yes	Yes	No	No	Yes	Yes	No	Yes	Yes	Yes	Yes	I don't know	No	I don't know	I don't know
875	Yes	Yes	No	No	Yes	Yes	No	Yes	Yes	Yes	Yes	I don't know	No	I don't know	I don't know
876	Yes	Yes	No	No	Yes	Yes	No	Yes	Yes	Yes	Yes	I don't know	No	I don't know	I don't know
877	Yes	Yes	Yes	Yes	Yes	Yes	No	Yes	Yes	Yes	Yes	I don't know	No	I don't know	I don't know
878	Yes	Yes	Yes	Yes	Yes	Yes	No	Yes	Yes	Yes	Yes	I don't know	No	I don't know	I don't know
879	Yes	Yes	No	No	Yes	Yes	No	Yes	Yes	Yes	Yes	I don't know	No	I don't know	I don't know
880	Yes	Yes	Yes	Yes	Yes	Yes	No	Yes	Yes	Yes	No	I don't know	No	I don't know	I don't know
881	Yes	Yes	Yes	Yes	Yes	Yes	No	Yes	Yes	Yes	Yes	I don't know	No	I don't know	I don't know
882	Yes	Yes	No	Yes	Yes	Yes	No	Yes	Yes	Yes	Yes	I don't know	No	I don't know	I don't know
883	Yes	Yes	Yes	No	Yes	Yes	No	Yes	Yes	Yes	No	I don't know	No	I don't know	I don't know
884	Yes	Yes	No	No	Yes	Yes	No	Yes	Yes	Yes	Yes	I don't know	No	I don't know	I don't know
885	Yes	Yes	No	Yes	Yes	Yes	No	Yes	Yes	Yes	No	I don't know	No	I don't know	I don't know
886	No	Yes	No	Yes	Yes	Yes	No	Yes	Yes	Yes	No	I don't know	No	I don't know	I don't know
887	No	Yes	No	No	Yes	Yes	No	Yes	Yes	Yes	Yes	I don't know	No	I don't know	I don't know
888	Yes	Yes	Yes	No	Yes	Yes	No	Yes	Yes	Yes	Yes	I don't know	No	I don't know	I don't know
889	Yes	Yes	Yes	No	Yes	Yes	No	Yes	Yes	Yes	No	I don't know	No	I don't know	I don't know
890	Yes	Yes	No	No	Yes	Yes	No	Yes	Yes	Yes	Yes	I don't know	No	I don't know	I don't know
891	Yes	Yes	No	No	Yes	Yes	No	Yes	Yes	Yes	Yes	I don't know	No	I don't know	I don't know
892	Yes	Yes	Yes	No	Yes	Yes	No	Yes	Yes	Yes	Yes	I don't know	No	I don't know	I don't know
893	Yes	Yes	Yes	No	Yes	Yes	No	Yes	Yes	Yes	Yes	I don't know	No	I don't know	I don't know
894	Yes	Yes	No	Yes	Yes	Yes	No	Yes	Yes	Yes	Yes	I don't know	No	I don't know	I don't know
895	Yes	Yes	Yes	No	Yes	Yes	No	Yes	Yes	Yes	Yes	I don't know	No	I don't know	I don't know
896	Yes	Yes	No	No	Yes	Yes	No	Yes	Yes	Yes	Yes	I don't know	No	I don't know	I don't know
897	Yes	Yes	Yes	Yes	Yes	Yes	No	Yes	Yes	Yes	Yes	I don't know	No	I don't know	I don't know
898	Yes	Yes	No	No	Yes	Yes	No	Yes	Yes	Yes	Yes	I don't know	No	I don't know	I don't know
899	Yes	Yes	Yes	No	Yes	Yes	No	Yes	Yes	Yes	Yes	I don't know	No	I don't know	I don't know
900	Yes	Yes	No	No	Yes	Yes	No	Yes	Yes	Yes	Yes	I don't know	No	I don't know	I don't know
901	No	Yes	No	No	Yes	Yes	No	Yes	Yes	Yes	No	I don't know	No	I don't know	I don't know
902	Yes	Yes	No	Yes	Yes	Yes	No	Yes	Yes	Yes	No	I don't know	No	I don't know	I don't know
903	Yes	Yes	No	No	Yes	Yes	No	Yes	Yes	Yes	Yes	I don't know	No	I don't know	I don't know
904	Yes	Yes	No	Yes	Yes	Yes	No	Yes	Yes	Yes	Yes	I don't know	No	I don't know	I don't know
905	Yes	Yes	No	No	Yes	Yes	No	Yes	Yes	Yes	No	I don't know	No	I don't know	I don't know
906	Yes	Yes	Yes	Yes	Yes	Yes	No	Yes	Yes	Yes	Yes	I don't know	No	I don't know	I don't know
907	Yes	Yes	Yes	Yes	Yes	Yes	No	Yes	Yes	Yes	Yes	I don't know	No	I don't know	I don't know
908	Yes	Yes	No	Yes	Yes	Yes	No	Yes	Yes	Yes	Yes	I don't know	No	I don't know	I don't know
909	Yes	Yes	No	Yes	Yes	Yes	No	Yes	Yes	Yes	Yes	I don't know	No	I don't know	I don't know
910	Yes	Yes	No	No	Yes	Yes	No	Yes	Yes	Yes	No	I don't know	No	I don't know	I don't know
911	Yes	Yes	No	Yes	Yes	Yes	No	Yes	Yes	Yes	Yes	I don't know	No	I don't know	I don't know
912	Yes	Yes	Yes	No	Yes	Yes	No	Yes	Yes	Yes	Yes	I don't know	No	I don't know	I don't know
913	Yes	Yes	No	No	Yes	Yes	No	Yes	Yes	Yes	Yes	I don't know	No	I don't know	I don't know
914	Yes	Yes	No	No	Yes	Yes	No	Yes	Yes	Yes	No	I don't know	No	I don't know	I don't know
915	Yes	Yes	No	Yes	Yes	Yes	No	Yes	Yes	Yes	Yes	I don't know	No	I don't know	I don't know
916	Yes	Yes	Yes	Yes	Yes	Yes	No	Yes	Yes	Yes	No	I don't know	No	I don't know	I don't know
917	Yes	Yes	Yes	No	Yes	Yes	No	Yes	Yes	Yes	Yes	I don't know	No	I don't know	I don't know
918	Yes	Yes	No	Yes	Yes	Yes	No	Yes	Yes	Yes	Yes	I don't know	No	I don't know	I don't know
919	Yes	Yes	No	No	Yes	Yes	No	Yes	Yes	Yes	Yes	I don't know	No	I don't know	I don't know
920	Yes	Yes	No	Yes	Yes	Yes	No	Yes	Yes	Yes	No	I don't know	No	I don't know	I don't know
921	Yes	Yes	No	Yes	Yes	Yes	No	Yes	Yes	Yes	Yes	I don't know	No	I don't know	I don't know
922	Yes	Yes	No	No	Yes	Yes	No	Yes	Yes	Yes	No	I don't know	No	I don't know	I don't know
923	Yes	Yes	No	No	Yes	Yes	No	Yes	Yes	Yes	No	I don't know	No	I don't know	I don't know
924	Yes	Yes	No	Yes	Yes	Yes	No	Yes	Yes	Yes	Yes	I don't know	No	I don't know	I don't know
925	Yes	Yes	No	No	Yes	Yes	No	Yes	Yes	Yes	Yes	I don't know	No	I don't know	I don't know
926	Yes	Yes	No	No	Yes	Yes	No	Yes	Yes	Yes	Yes	I don't know	No	I don't know	I don't know
927	Yes	Yes	No	Yes	Yes	Yes	No	Yes	Yes	Yes	Yes	I don't know	No	I don't know	I don't know
928	Yes	Yes	Yes	Yes	Yes	Yes	No	Yes	Yes	Yes	Yes	I don't know	No	I don't know	I don't know
929	Yes	Yes	No	No	Yes	Yes	No	Yes	Yes	Yes	Yes	I don't know	No	I don't know	I don't know
930	Yes	Yes	No	No	Yes	Yes	No	Yes	Yes	Yes	Yes	I don't know	No	I don't know	I don't know
931	Yes	Yes	No	No	Yes	Yes	No	Yes	Yes	Yes	Yes	I don't know	No	I don't know	I don't know
932	Yes	Yes	No	No	Yes	Yes	No	Yes	Yes	Yes	No	I don't know	No	I don't know	I don't know
933	Yes	Yes	No	No	Yes	Yes	No	Yes	Yes	Yes	Yes	I don't know	No	I don't know	I don't know
934	Yes	Yes	No	Yes	Yes	Yes	No	Yes	Yes	Yes	No	I don't know	No	I don't know	I don't know
935	Yes	Yes	Yes	No	Yes	Yes	No	Yes	Yes	Yes	Yes	I don't know	No	I don't know	I don't know
936	Yes	Yes	Yes	Yes	Yes	Yes	No	Yes	Yes	Yes	Yes	I don't know	No	I don't know	I don't know
937	Yes	Yes	Yes	Yes	Yes	Yes	I don't know	Yes	Yes	Yes	Yes	I don't know	No	I don't know	I don't know
938	Yes	Yes	Yes	Yes	Yes	Yes	I don't know	Yes	Yes	Yes	No	I don't know	No	I don't know	I don't know
939	Yes	Yes	No	No	Yes	Yes	I don't know	Yes	Yes	Yes	Yes	I don't know	No	I don't know	I don't know
940	Yes	Yes	No	No	Yes	Yes	I don't know	Yes	Yes	Yes	Yes	I don't know	No	I don't know	I don't know
941	Yes	Yes	No	No	Yes	Yes	I don't know	Yes	Yes	Yes	Yes	I don't know	No	I don't know	I don't know
942	Yes	Yes	No	No	Yes	Yes	I don't know	Yes	Yes	Yes	Yes	I don't know	No	I don't know	I don't know
943	Yes	Yes	No	No	Yes	Yes	I don't know	Yes	Yes	Yes	No	I don't know	No	I don't know	I don't know
944	Yes	Yes	No	No	Yes	Yes	I don't know	Yes	Yes	Yes	No	I don't know	No	I don't know	I don't know
945	Yes	Yes	No	No	Yes	Yes	I don't know	Yes	Yes	Yes	Yes	I don't know	No	I don't know	I don't know
946	Yes	Yes	No	No	Yes	Yes	I don't know	Yes	Yes	Yes	Yes	I don't know	No	I don't know	I don't know
947	Yes	Yes	No	No	Yes	Yes	I don't know	Yes	Yes	Yes	Yes	I don't know	No	I don't know	I don't know
948	Yes	Yes	No	No	Yes	Yes	I don't know	Yes	Yes	Yes	Yes	I don't know	No	I don't know	I don't know
949	Yes	Yes	No	Yes	Yes	Yes	I don't know	Yes	Yes	Yes	Yes	I don't know	No	I don't know	I don't know
950	Yes	Yes	No	No	Yes	Yes	I don't know	Yes	Yes	Yes	Yes	I don't know	No	I don't know	I don't know
951	Yes	Yes	No	No	Yes	Yes	I don't know	Yes	Yes	Yes	No	I don't know	No	I don't know	I don't know
952	Yes	Yes	No	Yes	Yes	Yes	I don't know	Yes	Yes	Yes	Yes	I don't know	No	I don't know	I don't know
953	Yes	Yes	No	No	Yes	Yes	I don't know	Yes	Yes	Yes	Yes	I don't know	No	I don't know	I don't know
954	Yes	Yes	No	No	Yes	Yes	I don't know	Yes	Yes	Yes	Yes	I don't know	No	I don't know	I don't know
955	Yes	Yes	No	Yes	Yes	Yes	I don't know	Yes	Yes	Yes	Yes	I don't know	No	I don't know	I don't know
956	Yes	Yes	No	No	Yes	Yes	I don't know	Yes	Yes	Yes	Yes	I don't know	No	I don't know	I don't know
957	Yes	Yes	No	No	Yes	Yes	I don't know	Yes	Yes	Yes	No	I don't know	No	I don't know	I don't know
958	Yes	Yes	No	No	Yes	Yes	I don't know	Yes	Yes	Yes	Yes	I don't know	No	I don't know	I don't know
959	Yes	Yes	Yes	Yes	Yes	Yes	I don't know	Yes	Yes	Yes	No	I don't know	No	I don't know	I don't know
960	No	Yes	No	No	Yes	Yes	I don't know	Yes	Yes	Yes	No	I don't know	No	I don't know	I don't know
961	Yes	Yes	No	No	Yes	Yes	I don't know	Yes	Yes	Yes	Yes	I don't know	No	I don't know	I don't know
962	Yes	Yes	No	Yes	Yes	Yes	I don't know	Yes	Yes	Yes	Yes	I don't know	No	I don't know	I don't know
963	Yes	Yes	No	No	Yes	Yes	I don't know	Yes	Yes	Yes	No	I don't know	No	I don't know	I don't know
964	Yes	Yes	No	No	Yes	Yes	I don't know	Yes	Yes	Yes	Yes	I don't know	No	I don't know	I don't know
965	Yes	Yes	No	No	Yes	Yes	I don't know	Yes	Yes	Yes	Yes	I don't know	No	I don't know	I don't know
966	Yes	Yes	No	No	Yes	Yes	I don't know	Yes	Yes	Yes	Yes	I don't know	No	I don't know	I don't know
967	Yes	Yes	Yes	Yes	Yes	Yes	I don't know	Yes	Yes	Yes	No	I don't know	No	I don't know	I don't know
968	Yes	Yes	Yes	No	Yes	Yes	I don't know	Yes	Yes	Yes	No	I don't know	No	I don't know	I don't know
969	Yes	Yes	No	No	Yes	Yes	I don't know	Yes	Yes	Yes	Yes	I don't know	No	I don't know	I don't know
970	Yes	Yes	No	Yes	Yes	Yes	I don't know	Yes	Yes	Yes	Yes	I don't know	No	I don't know	I don't know
971	Yes	Yes	No	No	Yes	Yes	I don't know	Yes	Yes	Yes	Yes	I don't know	No	I don't know	I don't know
972	Yes	Yes	No	No	Yes	Yes	I don't know	Yes	Yes	Yes	Yes	I don't know	No	I don't know	I don't know
973	Yes	Yes	No	No	Yes	Yes	I don't know	Yes	Yes	Yes	Yes	I don't know	No	I don't know	I don't know
974	Yes	Yes	Yes	Yes	Yes	Yes	I don't know	Yes	Yes	Yes	Yes	I don't know	No	I don't know	I don't know
975	Yes	Yes	No	No	Yes	Yes	I don't know	Yes	Yes	Yes	No	I don't know	No	I don't know	I don't know
976	Yes	Yes	No	No	Yes	Yes	I don't know	Yes	Yes	Yes	Yes	I don't know	No	I don't know	I don't know
977	Yes	Yes	No	No	Yes	Yes	I don't know	Yes	Yes	Yes	Yes	I don't know	No	I don't know	I don't know
978	Yes	Yes	Yes	No	Yes	Yes	I don't know	Yes	Yes	Yes	Yes	I don't know	No	I don't know	I don't know
979	Yes	Yes	No	No	Yes	Yes	I don't know	Yes	Yes	Yes	Yes	I don't know	No	I don't know	I don't know
980	Yes	Yes	No	No	Yes	Yes	I don't know	Yes	Yes	Yes	Yes	I don't know	No	I don't know	I don't know
981	Yes	Yes	No	Yes	Yes	Yes	I don't know	Yes	Yes	Yes	Yes	I don't know	No	I don't know	I don't know
982	Yes	Yes	Yes	Yes	Yes	Yes	I don't know	Yes	Yes	Yes	Yes	I don't know	No	I don't know	I don't know
983	Yes	Yes	No	Yes	Yes	Yes	I don't know	Yes	Yes	Yes	Yes	I don't know	No	I don't know	I don't know
984	Yes	Yes	No	No	Yes	Yes	I don't know	Yes	Yes	Yes	Yes	I don't know	No	I don't know	I don't know
985	Yes	Yes	No	Yes	Yes	Yes	I don't know	Yes	Yes	Yes	No	I don't know	No	I don't know	I don't know
986	Yes	Yes	No	Yes	Yes	Yes	I don't know	Yes	Yes	Yes	Yes	I don't know	No	I don't know	I don't know
987	Yes	Yes	No	No	Yes	Yes	I don't know	Yes	Yes	Yes	Yes	I don't know	No	I don't know	I don't know
988	Yes	Yes	Yes	Yes	Yes	Yes	I don't know	Yes	Yes	Yes	Yes	I don't know	No	I don't know	I don't know
989	Yes	Yes	No	Yes	Yes	Yes	I don't know	Yes	Yes	Yes	Yes	I don't know	No	I don't know	I don't know
990	Yes	Yes	No	No	Yes	Yes	I don't know	Yes	Yes	Yes	Yes	I don't know	No	I don't know	I don't know
991	Yes	Yes	No	No	Yes	Yes	I don't know	Yes	Yes	Yes	Yes	I don't know	No	I don't know	I don't know
992	Yes	Yes	Yes	Yes	Yes	Yes	I don't know	Yes	Yes	Yes	Yes	I don't know	Yes	I don't know	I don't know
993	Yes	Yes	No	No	Yes	Yes	I don't know	Yes	Yes	Yes	No	I don't know	No	I don't know	I don't know
994	Yes	Yes	No	No	Yes	Yes	I don't know	Yes	Yes	Yes	Yes	I don't know	Yes	I don't know	I don't know
995	Yes	Yes	Yes	Yes	Yes	Yes	I don't know	Yes	Yes	Yes	Yes	I don't know	No	I don't know	I don't know
996	Yes	Yes	No	No	Yes	Yes	I don't know	Yes	Yes	Yes	Yes	I don't know	No	I don't know	I don't know
997	Yes	Yes	No	No	Yes	Yes	I don't know	Yes	Yes	Yes	Yes	I don't know	No	I don't know	I don't know
998	Yes	Yes	No	No	Yes	Yes	I don't know	Yes	Yes	Yes	Yes	I don't know	No	I don't know	I don't know
999	Yes	Yes	No	No	Yes	Yes	I don't know	Yes	Yes	Yes	No	I don't know	No	I don't know	I don't know
1000	Yes	Yes	Yes	Yes	Yes	Yes	I don't know	Yes	Yes	Yes	Yes	I don't know	No	I don't know	I don't know
1001	Yes	Yes	No	Yes	Yes	Yes	I don't know	Yes	Yes	Yes	Yes	I don't know	No	I don't know	I don't know
1002	Yes	Yes	No	No	Yes	Yes	I don't know	Yes	Yes	Yes	No	I don't know	No	I don't know	I don't know
1003	Yes	Yes	Yes	Yes	Yes	Yes	I don't know	Yes	Yes	Yes	No	I don't know	Yes	I don't know	I don't know
1004	Yes	Yes	No	Yes	Yes	Yes	I don't know	Yes	Yes	Yes	No	I don't know	Yes	I don't know	I don't know
1005	Yes	Yes	No	Yes	Yes	Yes	I don't know	Yes	Yes	Yes	Yes	I don't know	No	I don't know	I don't know
1006	Yes	Yes	No	No	Yes	Yes	I don't know	Yes	Yes	Yes	Yes	I don't know	Yes	I don't know	I don't know
1007	Yes	Yes	No	Yes	Yes	Yes	I don't know	Yes	Yes	Yes	Yes	I don't know	No	I don't know	I don't know
1008	Yes	Yes	Yes	Yes	Yes	Yes	I don't know	Yes	Yes	Yes	No	I don't know	No	I don't know	I don't know
1009	Yes	Yes	No	No	Yes	Yes	I don't know	Yes	Yes	Yes	Yes	I don't know	Yes	I don't know	I don't know
1010	Yes	Yes	No	Yes	Yes	Yes	I don't know	Yes	Yes	Yes	Yes	I don't know	Yes	I don't know	I don't know
1011	Yes	Yes	No	Yes	Yes	Yes	I don't know	Yes	Yes	Yes	Yes	I don't know	No	I don't know	I don't know
1012	Yes	Yes	No	Yes	Yes	Yes	I don't know	Yes	Yes	Yes	Yes	I don't know	No	I don't know	I don't know
1013	Yes	Yes	No	Yes	Yes	Yes	I don't know	Yes	Yes	Yes	Yes	I don't know	No	I don't know	I don't know
1014	Yes	Yes	No	Yes	Yes	Yes	I don't know	Yes	Yes	Yes	Yes	I don't know	No	I don't know	I don't know
1015	Yes	Yes	No	Yes	Yes	Yes	I don't know	Yes	Yes	Yes	No	I don't know	No	I don't know	I don't know
1016	Yes	Yes	No	No	Yes	Yes	I don't know	Yes	Yes	Yes	Yes	I don't know	No	I don't know	I don't know
1017	Yes	Yes	No	No	Yes	Yes	I don't know	Yes	Yes	Yes	Yes	I don't know	No	I don't know	I don't know
1018	Yes	Yes	No	No	Yes	Yes	I don't know	Yes	Yes	Yes	Yes	I don't know	Yes	I don't know	I don't know
1019	Yes	Yes	No	No	Yes	Yes	I don't know	Yes	Yes	Yes	Yes	I don't know	No	I don't know	I don't know
1020	Yes	Yes	No	Yes	Yes	Yes	I don't know	Yes	Yes	Yes	Yes	I don't know	Yes	I don't know	I don't know
1021	Yes	Yes	No	No	Yes	Yes	I don't know	Yes	Yes	Yes	No	I don't know	No	I don't know	I don't know
1022	Yes	Yes	No	No	Yes	Yes	I don't know	Yes	Yes	Yes	Yes	I don't know	No	I don't know	I don't know
1023	Yes	Yes	No	Yes	Yes	Yes	I don't know	Yes	Yes	Yes	Yes	I don't know	No	I don't know	I don't know
1024	Yes	Yes	No	No	Yes	Yes	I don't know	Yes	Yes	Yes	Yes	I don't know	No	I don't know	I don't know
1025	Yes	Yes	No	No	Yes	Yes	I don't know	Yes	Yes	Yes	Yes	I don't know	Yes	I don't know	I don't know
1026	Yes	Yes	No	Yes	Yes	Yes	I don't know	Yes	Yes	Yes	Yes	I don't know	Yes	I don't know	I don't know
1027	Yes	Yes	No	No	Yes	Yes	I don't know	Yes	Yes	Yes	Yes	I don't know	No	I don't know	I don't know
1028	Yes	Yes	No	Yes	Yes	Yes	I don't know	Yes	Yes	Yes	Yes	I don't know	No	I don't know	I don't know
1029	Yes	Yes	No	Yes	Yes	Yes	I don't know	Yes	Yes	Yes	Yes	I don't know	No	I don't know	I don't know
1030	Yes	Yes	No	No	Yes	Yes	I don't know	Yes	Yes	Yes	Yes	I don't know	No	I don't know	I don't know
1031	Yes	Yes	Yes	Yes	Yes	Yes	I don't know	Yes	Yes	Yes	Yes	I don't know	No	I don't know	I don't know
1032	Yes	Yes	No	Yes	Yes	Yes	I don't know	Yes	Yes	Yes	Yes	I don't know	No	I don't know	I don't know
1033	Yes	Yes	No	No	Yes	Yes	I don't know	Yes	Yes	Yes	Yes	I don't know	No	I don't know	I don't know
1034	Yes	Yes	No	No	Yes	Yes	I don't know	Yes	Yes	Yes	Yes	I don't know	No	I don't know	I don't know
1035	Yes	Yes	Yes	Yes	Yes	Yes	I don't know	Yes	Yes	Yes	Yes	I don't know	Yes	I don't know	I don't know
1036	Yes	Yes	No	Yes	Yes	Yes	I don't know	Yes	Yes	Yes	Yes	I don't know	No	I don't know	I don't know
1037	Yes	Yes	No	No	Yes	Yes	I don't know	Yes	Yes	Yes	No	I don't know	No	I don't know	I don't know
1038	Yes	Yes	No	No	Yes	Yes	I don't know	Yes	Yes	Yes	Yes	I don't know	No	I don't know	I don't know
1039	Yes	Yes	No	Yes	Yes	Yes	I don't know	Yes	Yes	Yes	No	I don't know	No	I don't know	I don't know
1040	Yes	Yes	No	No	Yes	Yes	I don't know	Yes	Yes	Yes	Yes	I don't know	No	I don't know	I don't know
1041	Yes	Yes	No	Yes	Yes	Yes	I don't know	Yes	No	Yes	Yes	I don't know	No	I don't know	I don't know
1042	Yes	Yes	No	Yes	Yes	Yes	I don't know	Yes	No	Yes	Yes	I don't know	No	I don't know	I don't know
1043	Yes	Yes	No	No	Yes	Yes	I don't know	Yes	No	Yes	Yes	I don't know	No	I don't know	I don't know
1044	Yes	Yes	No	No	Yes	Yes	I don't know	Yes	No	Yes	Yes	I don't know	No	I don't know	I don't know
1045	Yes	Yes	No	No	Yes	Yes	I don't know	Yes	No	Yes	Yes	I don't know	No	I don't know	I don't know
1046	Yes	Yes	Yes	Yes	Yes	Yes	I don't know	Yes	No	Yes	Yes	I don't know	No	I don't know	I don't know
1047	Yes	Yes	No	No	Yes	Yes	I don't know	Yes	No	Yes	Yes	I don't know	No	I don't know	I don't know
1048	Yes	Yes	No	No	Yes	Yes	I don't know	Yes	No	Yes	Yes	I don't know	No	I don't know	I don't know
1049	Yes	Yes	No	Yes	Yes	Yes	I don't know	Yes	No	Yes	Yes	I don't know	No	I don't know	I don't know
1050	Yes	Yes	No	No	Yes	Yes	I don't know	Yes	No	Yes	Yes	I don't know	No	I don't know	I don't know
1051	Yes	Yes	No	No	Yes	Yes	I don't know	Yes	No	Yes	Yes	I don't know	Yes	I don't know	I don't know
1052	Yes	Yes	No	No	Yes	Yes	I don't know	Yes	No	Yes	No	I don't know	No	I don't know	I don't know
1053	Yes	Yes	Yes	No	Yes	Yes	I don't know	Yes	No	Yes	Yes	I don't know	No	I don't know	I don't know
1054	Yes	Yes	No	No	Yes	Yes	I don't know	Yes	No	Yes	Yes	I don't know	No	I don't know	I don't know
1055	Yes	Yes	No	No	Yes	Yes	I don't know	Yes	No	Yes	Yes	I don't know	No	I don't know	I don't know
1056	Yes	Yes	No	No	Yes	Yes	I don't know	Yes	No	Yes	Yes	I don't know	No	I don't know	I don't know
1057	Yes	Yes	No	No	Yes	Yes	I don't know	Yes	No	Yes	Yes	I don't know	No	I don't know	I don't know
1058	Yes	Yes	No	No	Yes	Yes	I don't know	Yes	No	Yes	Yes	I don't know	No	I don't know	I don't know
1059	Yes	Yes	No	Yes	Yes	Yes	I don't know	Yes	No	Yes	Yes	I don't know	No	I don't know	I don't know
1060	Yes	Yes	No	No	Yes	Yes	I don't know	Yes	No	Yes	Yes	I don't know	No	I don't know	I don't know
1061	Yes	Yes	No	No	Yes	Yes	I don't know	Yes	No	Yes	Yes	I don't know	No	I don't know	I don't know
1062	Yes	Yes	Yes	Yes	Yes	Yes	I don't know	Yes	I don't know	Yes	Yes	I don't know	Yes	I don't know	I don't know
1063	Yes	Yes	No	No	Yes	Yes	I don't know	Yes	I don't know	Yes	No	I don't know	No	I don't know	I don't know
1064	Yes	Yes	No	No	Yes	Yes	I don't know	Yes	I don't know	Yes	Yes	I don't know	No	I don't know	I don't know
1065	Yes	Yes	Yes	Yes	Yes	Yes	I don't know	Yes	I don't know	Yes	No	I don't know	No	I don't know	I don't know
1066	Yes	Yes	No	No	Yes	Yes	I don't know	Yes	I don't know	Yes	Yes	I don't know	Yes	I don't know	I don't know
1067	Yes	Yes	No	No	Yes	Yes	I don't know	Yes	I don't know	Yes	Yes	I don't know	Yes	I don't know	I don't know
1068	Yes	Yes	No	No	Yes	Yes	I don't know	Yes	I don't know	Yes	Yes	I don't know	No	I don't know	I don't know
1069	Yes	Yes	No	Yes	Yes	Yes	I don't know	Yes	I don't know	Yes	Yes	I don't know	No	I don't know	I don't know
1070	Yes	Yes	No	No	Yes	Yes	I don't know	Yes	I don't know	Yes	No	I don't know	Yes	I don't know	I don't know
1071	Yes	Yes	No	No	Yes	Yes	I don't know	Yes	I don't know	Yes	No	I don't know	No	I don't know	I don't know
1072	Yes	Yes	No	Yes	Yes	Yes	I don't know	Yes	I don't know	Yes	Yes	I don't know	No	I don't know	I don't know
1073	Yes	Yes	No	No	Yes	Yes	I don't know	Yes	I don't know	Yes	Yes	I don't know	No	I don't know	I don't know
1074	Yes	Yes	No	No	Yes	Yes	I don't know	Yes	I don't know	Yes	Yes	I don't know	No	I don't know	I don't know
1075	Yes	Yes	No	No	Yes	Yes	I don't know	Yes	I don't know	Yes	Yes	I don't know	No	I don't know	I don't know
1076	Yes	Yes	No	No	Yes	Yes	I don't know	Yes	I don't know	Yes	Yes	I don't know	No	I don't know	I don't know
1077	Yes	Yes	No	Yes	Yes	Yes	I don't know	Yes	I don't know	Yes	Yes	I don't know	No	I don't know	I don't know
1078	Yes	Yes	No	Yes	Yes	Yes	I don't know	Yes	I don't know	Yes	Yes	I don't know	No	I don't know	I don't know
1079	Yes	Yes	No	No	Yes	Yes	I don't know	Yes	I don't know	Yes	Yes	I don't know	No	I don't know	I don't know
1080	Yes	Yes	No	Yes	Yes	Yes	I don't know	Yes	I don't know	Yes	Yes	I don't know	No	I don't know	I don't know
1081	Yes	Yes	No	Yes	Yes	Yes	I don't know	Yes	I don't know	Yes	Yes	I don't know	No	I don't know	I don't know
1082	Yes	Yes	No	Yes	Yes	Yes	I don't know	Yes	I don't know	Yes	Yes	I don't know	No	I don't know	I don't know
1083	Yes	Yes	No	No	Yes	Yes	I don't know	Yes	I don't know	Yes	Yes	I don't know	No	I don't know	I don't know
1084	Yes	Yes	No	No	Yes	Yes	I don't know	Yes	I don't know	Yes	Yes	I don't know	Yes	I don't know	I don't know
1085	Yes	Yes	Yes	No	Yes	Yes	I don't know	Yes	I don't know	Yes	Yes	I don't know	No	I don't know	I don't know
1086	Yes	Yes	No	No	Yes	Yes	I don't know	Yes	I don't know	Yes	Yes	I don't know	No	I don't know	I don't know
1087	Yes	Yes	No	No	Yes	Yes	I don't know	Yes	I don't know	Yes	Yes	I don't know	Yes	I don't know	I don't know
1088	Yes	Yes	No	No	Yes	Yes	I don't know	Yes	I don't know	Yes	Yes	I don't know	No	I don't know	I don't know
1089	Yes	Yes	No	No	Yes	Yes	I don't know	Yes	I don't know	Yes	Yes	I don't know	No	I don't know	I don't know
1090	Yes	Yes	No	No	Yes	Yes	I don't know	Yes	I don't know	Yes	Yes	I don't know	No	I don't know	I don't know
1091	Yes	Yes	No	No	Yes	Yes	I don't know	Yes	I don't know	Yes	Yes	I don't know	No	I don't know	I don't know
1092	Yes	Yes	Yes	Yes	Yes	Yes	I don't know	Yes	I don't know	Yes	Yes	I don't know	No	I don't know	I don't know
1093	Yes	Yes	No	No	Yes	Yes	I don't know	Yes	I don't know	Yes	Yes	I don't know	No	I don't know	I don't know
1094	Yes	Yes	No	No	Yes	Yes	I don't know	Yes	I don't know	Yes	Yes	I don't know	No	I don't know	I don't know
1095	Yes	Yes	No	No	Yes	Yes	I don't know	Yes	I don't know	Yes	Yes	I don't know	No	I don't know	I don't know
1096	Yes	Yes	No	No	Yes	Yes	I don't know	Yes	I don't know	Yes	Yes	I don't know	No	I don't know	I don't know
1097	Yes	Yes	No	Yes	Yes	Yes	I don't know	Yes	I don't know	Yes	Yes	I don't know	No	I don't know	I don't know
1098	Yes	Yes	No	No	Yes	Yes	I don't know	Yes	I don't know	Yes	No	I don't know	No	I don't know	I don't know
1099	Yes	Yes	No	No	Yes	Yes	I don't know	Yes	I don't know	Yes	Yes	I don't know	Yes	I don't know	I don't know
1100	Yes	Yes	Yes	Yes	Yes	Yes	I don't know	Yes	I don't know	Yes	Yes	I don't know	No	I don't know	I don't know
1101	Yes	Yes	No	Yes	Yes	Yes	I don't know	Yes	I don't know	Yes	No	I don't know	No	I don't know	I don't know
1102	Yes	Yes	Yes	Yes	Yes	Yes	I don't know	Yes	I don't know	Yes	Yes	I don't know	Yes	I don't know	I don't know
1103	Yes	Yes	No	No	Yes	Yes	I don't know	Yes	I don't know	Yes	No	I don't know	No	I don't know	I don't know
1104	Yes	Yes	No	Yes	Yes	Yes	I don't know	Yes	I don't know	Yes	Yes	I don't know	No	I don't know	I don't know
1105	Yes	Yes	No	Yes	Yes	Yes	I don't know	Yes	I don't know	Yes	Yes	I don't know	No	I don't know	I don't know
1106	Yes	Yes	Yes	Yes	Yes	Yes	I don't know	Yes	I don't know	Yes	Yes	I don't know	Yes	I don't know	I don't know
1107	Yes	Yes	No	No	Yes	Yes	I don't know	Yes	I don't know	Yes	Yes	I don't know	No	I don't know	I don't know
1108	Yes	Yes	Yes	Yes	Yes	Yes	I don't know	Yes	I don't know	Yes	No	I don't know	No	I don't know	I don't know
1109	Yes	Yes	Yes	Yes	Yes	Yes	I don't know	Yes	I don't know	Yes	Yes	I don't know	No	I don't know	I don't know
1110	Yes	Yes	No	Yes	Yes	Yes	I don't know	Yes	I don't know	Yes	Yes	I don't know	Yes	I don't know	I don't know
1111	Yes	Yes	No	No	Yes	Yes	I don't know	Yes	I don't know	Yes	Yes	I don't know	No	I don't know	I don't know
1112	Yes	Yes	No	No	Yes	Yes	I don't know	Yes	I don't know	Yes	Yes	I don't know	Yes	I don't know	I don't know
1113	Yes	Yes	No	No	Yes	Yes	I don't know	Yes	I don't know	Yes	Yes	I don't know	No	I don't know	I don't know
1114	Yes	Yes	No	No	Yes	Yes	I don't know	Yes	I don't know	Yes	Yes	I don't know	No	I don't know	I don't know
1115	Yes	Yes	No	Yes	Yes	Yes	I don't know	Yes	I don't know	Yes	Yes	I don't know	No	I don't know	I don't know
1116	Yes	Yes	No	No	Yes	Yes	I don't know	Yes	I don't know	Yes	Yes	I don't know	No	I don't know	I don't know
1117	Yes	Yes	No	No	Yes	Yes	I don't know	Yes	I don't know	Yes	No	I don't know	Yes	I don't know	I don't know
1118	Yes	Yes	No	No	Yes	Yes	I don't know	Yes	I don't know	Yes	No	I don't know	No	I don't know	I don't know
1119	Yes	Yes	No	No	Yes	Yes	I don't know	Yes	I don't know	Yes	No	I don't know	No	I don't know	I don't know
1120	Yes	Yes	No	No	Yes	Yes	I don't know	Yes	I don't know	Yes	No	I don't know	No	I don't know	I don't know
1121	Yes	Yes	Yes	Yes	Yes	Yes	I don't know	Yes	I don't know	Yes	No	I don't know	No	I don't know	I don't know
1122	Yes	Yes	No	Yes	Yes	Yes	I don't know	Yes	I don't know	Yes	No	I don't know	No	I don't know	I don't know
1123	Yes	Yes	Yes	Yes	Yes	Yes	I don't know	Yes	I don't know	Yes	No	I don't know	No	I don't know	I don't know
1124	Yes	Yes	Yes	No	Yes	Yes	I don't know	Yes	I don't know	Yes	Yes	I don't know	No	I don't know	I don't know
1125	Yes	Yes	No	Yes	Yes	Yes	I don't know	Yes	I don't know	Yes	Yes	I don't know	No	I don't know	I don't know
1126	Yes	Yes	No	No	Yes	Yes	I don't know	Yes	I don't know	Yes	Yes	I don't know	No	I don't know	I don't know
1127	Yes	Yes	No	No	Yes	Yes	I don't know	Yes	I don't know	Yes	No	I don't know	No	I don't know	I don't know
1128	Yes	Yes	No	No	Yes	Yes	I don't know	Yes	I don't know	Yes	Yes	I don't know	Yes	I don't know	I don't know
1129	Yes	Yes	Yes	No	Yes	Yes	I don't know	Yes	I don't know	Yes	Yes	I don't know	No	I don't know	I don't know
1130	Yes	Yes	No	Yes	Yes	Yes	I don't know	Yes	I don't know	Yes	Yes	I don't know	No	I don't know	I don't know
1131	Yes	Yes	No	No	Yes	Yes	I don't know	Yes	I don't know	Yes	Yes	I don't know	No	I don't know	I don't know
1132	Yes	Yes	No	No	Yes	Yes	I don't know	Yes	I don't know	Yes	Yes	I don't know	No	I don't know	I don't know
1133	Yes	Yes	No	No	Yes	Yes	I don't know	Yes	I don't know	Yes	Yes	I don't know	No	I don't know	I don't know
1134	Yes	Yes	No	Yes	Yes	Yes	I don't know	Yes	I don't know	Yes	Yes	I don't know	No	I don't know	I don't know
1135	Yes	Yes	No	Yes	Yes	Yes	I don't know	Yes	I don't know	Yes	Yes	I don't know	No	I don't know	I don't know
1136	Yes	Yes	No	No	Yes	Yes	I don't know	Yes	I don't know	Yes	Yes	I don't know	No	I don't know	I don't know
1137	Yes	Yes	No	No	Yes	Yes	I don't know	Yes	I don't know	Yes	Yes	I don't know	Yes	I don't know	I don't know
1138	Yes	Yes	No	No	Yes	Yes	I don't know	Yes	I don't know	Yes	No	I don't know	No	I don't know	I don't know
1139	Yes	Yes	No	No	Yes	Yes	I don't know	Yes	I don't know	Yes	Yes	I don't know	Yes	I don't know	I don't know
1140	Yes	Yes	No	No	Yes	Yes	I don't know	Yes	I don't know	Yes	Yes	I don't know	No	I don't know	I don't know
1141	Yes	Yes	No	No	Yes	Yes	I don't know	Yes	I don't know	Yes	Yes	I don't know	No	I don't know	I don't know
1142	Yes	Yes	No	No	Yes	Yes	I don't know	Yes	I don't know	Yes	Yes	I don't know	No	I don't know	I don't know
1143	Yes	Yes	No	Yes	Yes	Yes	I don't know	Yes	I don't know	Yes	Yes	I don't know	No	I don't know	I don't know
1144	Yes	Yes	No	No	Yes	Yes	I don't know	Yes	I don't know	Yes	Yes	I don't know	No	I don't know	I don't know
1145	Yes	Yes	No	No	Yes	Yes	I don't know	Yes	I don't know	Yes	Yes	I don't know	No	I don't know	I don't know
1146	Yes	Yes	No	Yes	Yes	Yes	I don't know	Yes	I don't know	Yes	Yes	I don't know	Yes	I don't know	I don't know
1147	Yes	Yes	Yes	No	Yes	Yes	I don't know	Yes	I don't know	Yes	No	I don't know	No	I don't know	I don't know
1148	Yes	Yes	No	No	Yes	Yes	I don't know	Yes	I don't know	Yes	Yes	I don't know	No	I don't know	I don't know
1149	No	Yes	No	No	Yes	Yes	I don't know	Yes	I don't know	Yes	No	I don't know	No	I don't know	I don't know
1150	Yes	Yes	No	No	Yes	Yes	I don't know	Yes	I don't know	Yes	Yes	I don't know	No	I don't know	I don't know
1151	Yes	Yes	No	No	Yes	Yes	I don't know	Yes	I don't know	Yes	Yes	I don't know	No	No	I don't know
1152	Yes	Yes	No	Yes	Yes	Yes	I don't know	Yes	I don't know	Yes	Yes	I don't know	No	Yes	I don't know
1153	Yes	Yes	Yes	Yes	Yes	Yes	I don't know	Yes	I don't know	Yes	No	I don't know	No	No	I don't know
1154	Yes	Yes	No	No	Yes	Yes	I don't know	I don't know	I don't know	Yes	No	I don't know	No	No	I don't know
1155	Yes	Yes	No	No	Yes	Yes	I don't know	I don't know	I don't know	Yes	No	I don't know	No	No	I don't know
1156	Yes	Yes	Yes	No	Yes	Yes	I don't know	I don't know	I don't know	Yes	Yes	I don't know	No	Yes	I don't know
1157	Yes	Yes	No	No	Yes	Yes	I don't know	I don't know	I don't know	Yes	No	I don't know	No	No	I don't know
1158	Yes	Yes	No	No	Yes	Yes	I don't know	I don't know	I don't know	Yes	No	I don't know	No	No	I don't know
1159	Yes	Yes	No	Yes	Yes	Yes	I don't know	I don't know	I don't know	Yes	Yes	I don't know	No	No	I don't know
1160	Yes	Yes	No	No	Yes	Yes	I don't know	I don't know	I don't know	Yes	No	I don't know	No	No	I don't know
1161	Yes	Yes	No	No	Yes	Yes	I don't know	I don't know	I don't know	Yes	No	I don't know	No	No	I don't know
1162	Yes	Yes	Yes	No	Yes	Yes	I don't know	I don't know	I don't know	Yes	Yes	I don't know	No	No	I don't know
1163	Yes	Yes	No	Yes	Yes	Yes	I don't know	I don't know	I don't know	Yes	Yes	I don't know	No	Yes	I don't know
1164	Yes	Yes	No	Yes	Yes	Yes	I don't know	I don't know	I don't know	Yes	Yes	I don't know	No	No	I don't know
1165	Yes	Yes	No	No	Yes	Yes	I don't know	I don't know	I don't know	Yes	Yes	I don't know	No	No	I don't know
1166	Yes	Yes	Yes	Yes	Yes	Yes	I don't know	I don't know	I don't know	Yes	Yes	I don't know	No	No	I don't know
1167	No	Yes	No	Yes	Yes	Yes	I don't know	I don't know	I don't know	Yes	Yes	I don't know	No	No	I don't know
1168	Yes	Yes	No	Yes	Yes	Yes	I don't know	I don't know	I don't know	Yes	No	I don't know	Yes	No	I don't know
1169	Yes	Yes	No	No	Yes	Yes	I don't know	I don't know	I don't know	Yes	No	I don't know	No	No	I don't know
1170	Yes	Yes	Yes	No	Yes	Yes	I don't know	I don't know	I don't know	Yes	Yes	I don't know	No	No	I don't know
1171	Yes	Yes	No	No	Yes	Yes	I don't know	I don't know	I don't know	Yes	Yes	I don't know	No	Yes	I don't know
1172	Yes	Yes	No	Yes	Yes	Yes	I don't know	I don't know	I don't know	Yes	Yes	I don't know	No	No	I don't know
1173	Yes	Yes	No	Yes	Yes	Yes	I don't know	I don't know	I don't know	Yes	Yes	I don't know	No	No	I don't know
1174	Yes	Yes	No	No	Yes	Yes	I don't know	I don't know	I don't know	Yes	Yes	I don't know	No	Yes	I don't know
1175	Yes	Yes	No	No	Yes	Yes	I don't know	I don't know	I don't know	Yes	Yes	I don't know	No	No	I don't know
1176	Yes	Yes	No	Yes	Yes	Yes	I don't know	I don't know	I don't know	Yes	Yes	I don't know	No	Yes	I don't know
1177	Yes	Yes	No	Yes	Yes	Yes	I don't know	I don't know	I don't know	Yes	Yes	I don't know	No	No	I don't know
1178	Yes	Yes	No	No	Yes	Yes	I don't know	I don't know	I don't know	Yes	Yes	I don't know	No	No	I don't know
1179	Yes	Yes	No	Yes	Yes	Yes	I don't know	I don't know	I don't know	Yes	No	I don't know	No	No	I don't know
1180	Yes	Yes	No	No	Yes	Yes	I don't know	I don't know	I don't know	Yes	No	I don't know	No	Yes	I don't know
1181	Yes	Yes	No	No	Yes	Yes	I don't know	I don't know	I don't know	Yes	No	I don't know	No	No	I don't know
1182	Yes	Yes	No	Yes	Yes	Yes	I don't know	I don't know	I don't know	Yes	Yes	I don't know	No	No	I don't know
1183	Yes	Yes	No	Yes	Yes	Yes	I don't know	I don't know	I don't know	Yes	Yes	I don't know	No	No	I don't know
1184	Yes	Yes	No	Yes	Yes	Yes	I don't know	I don't know	I don't know	Yes	No	I don't know	Yes	No	I don't know
1185	Yes	Yes	Yes	Yes	Yes	Yes	I don't know	I don't know	I don't know	Yes	No	I don't know	No	No	I don't know
1186	Yes	Yes	No	No	Yes	Yes	I don't know	I don't know	I don't know	Yes	Yes	I don't know	Yes	No	I don't know
1187	Yes	Yes	No	No	Yes	Yes	I don't know	I don't know	I don't know	Yes	Yes	I don't know	No	Yes	I don't know
1188	Yes	Yes	No	No	Yes	Yes	I don't know	I don't know	I don't know	Yes	Yes	I don't know	No	No	I don't know
1189	Yes	Yes	No	No	Yes	Yes	I don't know	I don't know	I don't know	Yes	Yes	I don't know	No	No	I don't know
1190	Yes	Yes	No	No	Yes	Yes	I don't know	I don't know	I don't know	Yes	Yes	I don't know	No	No	I don't know
1191	Yes	Yes	No	No	Yes	Yes	I don't know	I don't know	I don't know	Yes	Yes	I don't know	No	No	I don't know
1192	Yes	Yes	No	No	Yes	Yes	I don't know	I don't know	I don't know	Yes	Yes	I don't know	Yes	No	I don't know
1193	Yes	Yes	No	No	Yes	Yes	I don't know	I don't know	I don't know	Yes	No	I don't know	No	No	I don't know
1194	Yes	Yes	No	Yes	Yes	Yes	I don't know	I don't know	I don't know	Yes	Yes	I don't know	No	No	I don't know
1195	Yes	Yes	No	No	Yes	Yes	I don't know	I don't know	I don't know	Yes	No	I don't know	No	No	I don't know
1196	Yes	Yes	No	No	Yes	Yes	I don't know	I don't know	I don't know	Yes	Yes	I don't know	No	No	I don't know
1197	Yes	Yes	No	No	Yes	Yes	I don't know	I don't know	I don't know	Yes	No	I don't know	No	No	I don't know
1198	Yes	Yes	No	No	Yes	Yes	I don't know	I don't know	I don't know	Yes	No	I don't know	No	No	I don't know
1199	Yes	Yes	No	No	Yes	Yes	I don't know	I don't know	I don't know	Yes	Yes	I don't know	No	No	I don't know
1200	Yes	Yes	No	Yes	Yes	Yes	I don't know	I don't know	I don't know	Yes	No	I don't know	No	No	I don't know
1201	Yes	Yes	No	No	Yes	Yes	I don't know	I don't know	I don't know	Yes	Yes	I don't know	Yes	No	I don't know
1202	Yes	Yes	No	Yes	Yes	Yes	I don't know	I don't know	I don't know	Yes	Yes	I don't know	No	No	I don't know
1203	Yes	Yes	Yes	Yes	Yes	Yes	I don't know	I don't know	I don't know	Yes	Yes	I don't know	No	No	I don't know
1204	Yes	Yes	Yes	No	Yes	Yes	I don't know	I don't know	I don't know	Yes	No	I don't know	No	No	I don't know
1205	Yes	Yes	No	Yes	Yes	Yes	I don't know	I don't know	I don't know	Yes	No	I don't know	No	No	I don't know
1206	Yes	Yes	No	No	Yes	Yes	I don't know	I don't know	I don't know	Yes	Yes	I don't know	No	Yes	I don't know
1207	Yes	Yes	Yes	Yes	Yes	Yes	I don't know	I don't know	I don't know	Yes	Yes	I don't know	No	No	I don't know
1208	Yes	Yes	Yes	No	Yes	Yes	I don't know	I don't know	I don't know	Yes	Yes	I don't know	No	No	I don't know
1209	Yes	Yes	No	No	Yes	Yes	I don't know	I don't know	I don't know	Yes	Yes	I don't know	No	No	I don't know
1210	Yes	Yes	No	No	Yes	Yes	I don't know	I don't know	I don't know	Yes	Yes	I don't know	No	No	I don't know
1211	Yes	Yes	No	No	Yes	Yes	I don't know	I don't know	I don't know	Yes	Yes	I don't know	No	No	I don't know
1212	Yes	Yes	No	No	Yes	Yes	I don't know	I don't know	I don't know	Yes	Yes	I don't know	No	No	I don't know
1213	Yes	Yes	No	No	Yes	Yes	I don't know	I don't know	I don't know	Yes	Yes	I don't know	No	No	I don't know
1214	Yes	Yes	Yes	No	Yes	Yes	I don't know	I don't know	I don't know	Yes	No	I don't know	Yes	No	I don't know
1215	Yes	Yes	No	No	Yes	Yes	I don't know	I don't know	I don't know	Yes	Yes	I don't know	No	No	I don't know
1216	Yes	Yes	No	No	Yes	Yes	I don't know	I don't know	I don't know	Yes	Yes	I don't know	No	No	I don't know
1217	Yes	Yes	Yes	Yes	Yes	Yes	I don't know	I don't know	I don't know	Yes	Yes	I don't know	Yes	No	I don't know
1218	Yes	Yes	No	No	Yes	Yes	I don't know	I don't know	I don't know	Yes	Yes	I don't know	No	No	I don't know
1219	Yes	Yes	No	Yes	Yes	Yes	I don't know	I don't know	I don't know	Yes	Yes	I don't know	No	No	I don't know
1220	Yes	Yes	No	Yes	Yes	Yes	I don't know	I don't know	I don't know	Yes	No	I don't know	No	No	I don't know
1221	Yes	Yes	No	Yes	Yes	Yes	I don't know	I don't know	I don't know	Yes	Yes	I don't know	No	Yes	I don't know
1222	Yes	Yes	No	No	Yes	Yes	I don't know	I don't know	I don't know	Yes	Yes	I don't know	No	No	I don't know
1223	Yes	Yes	No	No	Yes	Yes	I don't know	I don't know	I don't know	Yes	Yes	I don't know	No	No	I don't know
1224	Yes	Yes	No	No	Yes	Yes	I don't know	I don't know	I don't know	Yes	Yes	I don't know	No	No	I don't know
1225	Yes	Yes	No	No	Yes	Yes	I don't know	I don't know	I don't know	Yes	Yes	I don't know	No	No	I don't know
1226	Yes	Yes	No	No	Yes	Yes	I don't know	I don't know	I don't know	Yes	Yes	I don't know	No	No	I don't know
1227	Yes	Yes	No	No	Yes	Yes	I don't know	I don't know	I don't know	Yes	No	I don't know	No	Yes	I don't know
1228	Yes	Yes	Yes	No	Yes	Yes	I don't know	I don't know	I don't know	Yes	Yes	I don't know	No	Yes	I don't know
1229	Yes	Yes	Yes	Yes	Yes	Yes	I don't know	I don't know	I don't know	Yes	No	I don't know	No	Yes	I don't know
1230	Yes	Yes	No	No	Yes	Yes	I don't know	I don't know	I don't know	Yes	Yes	I don't know	No	Yes	I don't know
1231	Yes	Yes	Yes	No	Yes	Yes	I don't know	I don't know	I don't know	Yes	Yes	I don't know	No	Yes	I don't know
1232	Yes	Yes	No	No	Yes	Yes	I don't know	I don't know	I don't know	Yes	No	I don't know	No	Yes	I don't know
1233	Yes	Yes	No	Yes	Yes	Yes	I don't know	I don't know	I don't know	Yes	Yes	I don't know	No	Yes	I don't know
1234	Yes	Yes	No	No	Yes	Yes	I don't know	I don't know	I don't know	Yes	No	I don't know	No	Yes	I don't know
1235	Yes	Yes	Yes	No	Yes	Yes	I don't know	I don't know	I don't know	Yes	No	I don't know	No	Yes	I don't know
1236	Yes	Yes	Yes	Yes	Yes	Yes	I don't know	I don't know	I don't know	Yes	No	I don't know	No	Yes	I don't know
1237	Yes	Yes	Yes	No	Yes	Yes	I don't know	I don't know	I don't know	Yes	Yes	I don't know	No	Yes	I don't know
1238	Yes	Yes	Yes	No	Yes	Yes	I don't know	I don't know	I don't know	Yes	Yes	I don't know	Yes	Yes	I don't know
1239	Yes	Yes	No	No	Yes	Yes	I don't know	I don't know	I don't know	Yes	No	I don't know	No	Yes	I don't know
1240	Yes	Yes	No	No	Yes	Yes	I don't know	I don't know	I don't know	Yes	Yes	I don't know	No	Yes	I don't know
1241	Yes	Yes	Yes	Yes	Yes	Yes	I don't know	I don't know	I don't know	Yes	Yes	I don't know	No	Yes	I don't know
1242	Yes	Yes	No	No	Yes	Yes	I don't know	I don't know	I don't know	Yes	Yes	I don't know	No	Yes	I don't know
1243	Yes	Yes	No	No	Yes	Yes	I don't know	I don't know	I don't know	Yes	Yes	I don't know	No	Yes	I don't know
1244	Yes	Yes	Yes	No	Yes	Yes	I don't know	I don't know	I don't know	Yes	Yes	I don't know	No	Yes	I don't know
1245	Yes	Yes	No	No	Yes	Yes	I don't know	I don't know	I don't know	Yes	Yes	I don't know	No	Yes	I don't know
1246	Yes	Yes	No	Yes	Yes	Yes	I don't know	I don't know	I don't know	Yes	No	I don't know	No	Yes	I don't know
1247	Yes	Yes	No	Yes	Yes	Yes	I don't know	I don't know	I don't know	Yes	Yes	I don't know	Yes	Yes	I don't know
1248	Yes	Yes	No	No	Yes	Yes	I don't know	I don't know	I don't know	Yes	Yes	I don't know	No	Yes	I don't know
1249	Yes	Yes	No	No	Yes	Yes	I don't know	I don't know	I don't know	Yes	Yes	I don't know	No	Yes	I don't know
1250	Yes	Yes	No	No	Yes	Yes	I don't know	I don't know	I don't know	Yes	No	I don't know	No	Yes	I don't know
1251	Yes	Yes	No	No	Yes	Yes	I don't know	I don't know	I don't know	Yes	Yes	I don't know	No	Yes	I don't know
1252	Yes	Yes	Yes	Yes	Yes	Yes	I don't know	I don't know	I don't know	Yes	Yes	I don't know	Yes	Yes	I don't know
1253	Yes	Yes	No	No	Yes	Yes	I don't know	I don't know	I don't know	Yes	Yes	I don't know	Yes	Yes	I don't know
1254	Yes	Yes	No	No	Yes	Yes	I don't know	I don't know	I don't know	Yes	Yes	I don't know	Yes	Yes	I don't know
1255	Yes	Yes	Yes	Yes	Yes	Yes	I don't know	I don't know	I don't know	Yes	No	I don't know	No	Yes	I don't know
1256	Yes	Yes	No	No	Yes	Yes	I don't know	I don't know	I don't know	Yes	No	I don't know	No	Yes	I don't know
1257	Yes	Yes	No	No	Yes	Yes	I don't know	I don't know	I don't know	Yes	Yes	I don't know	No	Yes	I don't know
1258	Yes	Yes	No	Yes	Yes	Yes	I don't know	I don't know	I don't know	Yes	Yes	I don't know	No	Yes	I don't know
1259	Yes	Yes	Yes	No	Yes	Yes	I don't know	I don't know	I don't know	Yes	No	I don't know	No	Yes	I don't know
1260	Yes	Yes	No	No	Yes	Yes	I don't know	I don't know	I don't know	Yes	Yes	I don't know	No	Yes	I don't know
1261	Yes	Yes	No	Yes	Yes	Yes	I don't know	I don't know	I don't know	Yes	Yes	I don't know	No	Yes	I don't know
1262	Yes	Yes	No	No	Yes	Yes	I don't know	I don't know	I don't know	Yes	Yes	I don't know	No	Yes	I don't know
1263	Yes	Yes	No	Yes	Yes	Yes	I don't know	I don't know	I don't know	Yes	Yes	I don't know	No	Yes	I don't know
1264	Yes	Yes	No	No	Yes	Yes	I don't know	I don't know	I don't know	Yes	Yes	I don't know	No	Yes	I don't know
1265	Yes	Yes	No	No	Yes	Yes	I don't know	I don't know	I don't know	Yes	No	I don't know	No	Yes	I don't know
1266	Yes	Yes	No	No	Yes	Yes	I don't know	I don't know	I don't know	Yes	Yes	I don't know	No	Yes	I don't know
1267	Yes	Yes	No	No	Yes	Yes	I don't know	I don't know	I don't know	Yes	Yes	I don't know	No	Yes	I don't know
1268	Yes	Yes	No	Yes	Yes	Yes	I don't know	I don't know	I don't know	Yes	Yes	I don't know	No	Yes	I don't know
1269	Yes	Yes	No	No	Yes	Yes	I don't know	I don't know	I don't know	Yes	Yes	I don't know	No	Yes	I don't know
1270	Yes	Yes	No	No	Yes	Yes	I don't know	I don't know	I don't know	Yes	No	I don't know	No	Yes	I don't know
1271	Yes	Yes	Yes	Yes	Yes	Yes	I don't know	I don't know	I don't know	Yes	Yes	I don't know	Yes	Yes	I don't know
1272	Yes	Yes	No	No	Yes	Yes	I don't know	I don't know	I don't know	Yes	No	I don't know	No	Yes	I don't know
1273	Yes	Yes	Yes	Yes	Yes	Yes	I don't know	I don't know	I don't know	Yes	No	I don't know	No	Yes	I don't know
1274	Yes	Yes	Yes	Yes	Yes	Yes	I don't know	I don't know	I don't know	Yes	Yes	I don't know	No	Yes	I don't know
1275	Yes	Yes	Yes	Yes	Yes	Yes	I don't know	I don't know	I don't know	Yes	Yes	I don't know	No	Yes	I don't know
1276	Yes	Yes	No	No	Yes	Yes	I don't know	I don't know	I don't know	Yes	Yes	I don't know	No	Yes	I don't know
1277	Yes	Yes	No	No	Yes	Yes	I don't know	I don't know	I don't know	Yes	Yes	I don't know	No	Yes	I don't know
1278	Yes	Yes	No	No	Yes	Yes	I don't know	I don't know	I don't know	Yes	No	I don't know	No	Yes	I don't know
1279	No	Yes	Yes	No	Yes	Yes	I don't know	I don't know	I don't know	Yes	No	I don't know	Yes	Yes	I don't know
1280	Yes	Yes	No	Yes	Yes	Yes	I don't know	I don't know	I don't know	Yes	Yes	I don't know	No	Yes	I don't know
1281	Yes	Yes	Yes	Yes	Yes	Yes	I don't know	I don't know	I don't know	Yes	No	I don't know	No	Yes	I don't know
1282	Yes	Yes	No	No	Yes	Yes	I don't know	I don't know	I don't know	Yes	Yes	I don't know	No	Yes	I don't know
1283	Yes	Yes	No	No	Yes	Yes	I don't know	I don't know	I don't know	Yes	Yes	I don't know	No	Yes	I don't know
1284	Yes	Yes	No	No	Yes	Yes	I don't know	I don't know	I don't know	Yes	No	I don't know	No	Yes	I don't know
1285	Yes	Yes	Yes	No	Yes	Yes	I don't know	I don't know	I don't know	Yes	No	I don't know	No	Yes	I don't know
1286	Yes	Yes	No	Yes	Yes	Yes	I don't know	I don't know	I don't know	Yes	Yes	I don't know	Yes	Yes	I don't know
1287	Yes	Yes	Yes	No	Yes	Yes	I don't know	I don't know	I don't know	Yes	Yes	I don't know	No	Yes	I don't know
1288	Yes	Yes	No	No	Yes	Yes	I don't know	I don't know	I don't know	Yes	Yes	I don't know	No	Yes	I don't know
1289	Yes	Yes	Yes	No	Yes	Yes	I don't know	I don't know	I don't know	Yes	No	I don't know	No	Yes	I don't know
1290	Yes	Yes	No	No	Yes	Yes	I don't know	I don't know	I don't know	Yes	Yes	I don't know	No	Yes	I don't know
1291	Yes	Yes	No	No	Yes	Yes	I don't know	I don't know	I don't know	Yes	Yes	I don't know	No	Yes	I don't know
1292	Yes	Yes	No	No	Yes	Yes	I don't know	I don't know	I don't know	Yes	Yes	I don't know	No	Yes	I don't know
1293	Yes	Yes	Yes	Yes	Yes	Yes	I don't know	I don't know	I don't know	Yes	No	I don't know	No	Yes	I don't know
1294	Yes	Yes	No	No	Yes	Yes	I don't know	I don't know	I don't know	Yes	Yes	I don't know	No	Yes	I don't know
1295	Yes	Yes	No	No	Yes	Yes	I don't know	I don't know	I don't know	Yes	Yes	I don't know	No	Yes	I don't know
1296	Yes	Yes	Yes	No	Yes	Yes	I don't know	I don't know	I don't know	Yes	No	I don't know	No	Yes	I don't know
1297	Yes	Yes	No	No	Yes	Yes	I don't know	I don't know	I don't know	Yes	Yes	I don't know	Yes	Yes	I don't know
1298	Yes	Yes	No	No	Yes	Yes	I don't know	I don't know	I don't know	Yes	Yes	I don't know	Yes	Yes	I don't know
1299	Yes	Yes	No	No	Yes	Yes	I don't know	I don't know	I don't know	Yes	Yes	I don't know	Yes	Yes	I don't know
1300	Yes	Yes	No	No	Yes	Yes	I don't know	I don't know	I don't know	Yes	Yes	I don't know	No	Yes	I don't know
1301	Yes	Yes	No	Yes	Yes	Yes	I don't know	I don't know	I don't know	Yes	Yes	I don't know	No	Yes	I don't know
1302	Yes	Yes	No	No	Yes	Yes	I don't know	I don't know	I don't know	Yes	Yes	I don't know	No	Yes	I don't know
1303	Yes	Yes	Yes	Yes	Yes	Yes	I don't know	I don't know	I don't know	Yes	Yes	I don't know	Yes	Yes	I don't know
1304	Yes	Yes	No	No	Yes	Yes	I don't know	I don't know	I don't know	Yes	Yes	I don't know	No	Yes	I don't know
1305	Yes	Yes	Yes	Yes	Yes	Yes	I don't know	I don't know	I don't know	Yes	Yes	I don't know	No	Yes	I don't know
1306	Yes	Yes	No	Yes	Yes	Yes	I don't know	I don't know	I don't know	Yes	Yes	I don't know	No	Yes	I don't know
1307	Yes	Yes	No	No	Yes	Yes	I don't know	I don't know	I don't know	Yes	Yes	I don't know	No	Yes	I don't know
1308	Yes	Yes	No	Yes	Yes	Yes	I don't know	I don't know	I don't know	Yes	Yes	I don't know	No	Yes	I don't know
1309	Yes	Yes	No	No	Yes	Yes	I don't know	I don't know	I don't know	Yes	Yes	I don't know	No	Yes	I don't know
1310	Yes	Yes	No	No	Yes	Yes	I don't know	I don't know	I don't know	Yes	No	I don't know	No	Yes	I don't know
1311	Yes	Yes	Yes	No	Yes	Yes	I don't know	I don't know	I don't know	Yes	No	I don't know	No	Yes	I don't know
1312	Yes	Yes	No	No	Yes	Yes	I don't know	I don't know	I don't know	Yes	No	I don't know	No	Yes	I don't know
1313	Yes	Yes	No	No	Yes	Yes	I don't know	I don't know	I don't know	Yes	Yes	I don't know	Yes	Yes	I don't know
1314	Yes	Yes	No	Yes	Yes	Yes	I don't know	I don't know	I don't know	Yes	Yes	I don't know	No	Yes	I don't know
1315	Yes	Yes	No	Yes	Yes	Yes	I don't know	I don't know	I don't know	Yes	Yes	I don't know	No	Yes	I don't know
1316	Yes	Yes	No	No	Yes	Yes	I don't know	I don't know	I don't know	Yes	Yes	I don't know	No	Yes	I don't know
1317	Yes	Yes	No	Yes	Yes	Yes	I don't know	I don't know	I don't know	Yes	No	I don't know	No	Yes	I don't know
1318	Yes	Yes	No	No	Yes	Yes	I don't know	I don't know	I don't know	Yes	Yes	I don't know	No	Yes	I don't know
1319	Yes	Yes	No	Yes	Yes	Yes	I don't know	I don't know	I don't know	Yes	Yes	I don't know	No	Yes	I don't know
1320	Yes	Yes	No	No	Yes	Yes	I don't know	I don't know	I don't know	Yes	No	I don't know	Yes	Yes	I don't know
1321	Yes	Yes	No	No	Yes	Yes	I don't know	I don't know	I don't know	Yes	No	I don't know	No	Yes	I don't know
1322	Yes	Yes	No	No	Yes	Yes	I don't know	I don't know	I don't know	Yes	Yes	I don't know	No	Yes	I don't know
1323	Yes	Yes	No	Yes	Yes	Yes	I don't know	I don't know	I don't know	Yes	Yes	I don't know	Yes	Yes	I don't know
1324	Yes	Yes	Yes	No	Yes	Yes	I don't know	I don't know	I don't know	Yes	No	I don't know	No	Yes	I don't know
1325	Yes	Yes	No	No	Yes	Yes	I don't know	I don't know	I don't know	Yes	Yes	I don't know	No	Yes	I don't know
1326	Yes	Yes	No	No	Yes	Yes	I don't know	I don't know	I don't know	Yes	Yes	I don't know	No	Yes	I don't know
1327	Yes	Yes	No	No	Yes	Yes	I don't know	I don't know	I don't know	Yes	Yes	I don't know	No	Yes	I don't know
1328	Yes	Yes	No	No	Yes	Yes	I don't know	I don't know	I don't know	Yes	Yes	I don't know	No	Yes	I don't know
1329	Yes	Yes	No	No	Yes	Yes	I don't know	I don't know	I don't know	Yes	Yes	I don't know	No	Yes	I don't know
1330	Yes	Yes	No	No	Yes	Yes	I don't know	I don't know	I don't know	Yes	Yes	I don't know	No	Yes	I don't know
1331	Yes	Yes	No	No	Yes	Yes	I don't know	I don't know	I don't know	Yes	Yes	I don't know	Yes	Yes	I don't know
1332	Yes	Yes	No	Yes	Yes	Yes	I don't know	I don't know	I don't know	Yes	No	I don't know	No	Yes	I don't know
1333	Yes	Yes	No	No	Yes	Yes	I don't know	I don't know	I don't know	Yes	Yes	I don't know	No	Yes	I don't know
1334	Yes	Yes	No	No	Yes	Yes	I don't know	I don't know	I don't know	Yes	Yes	I don't know	No	Yes	I don't know
1335	Yes	Yes	No	Yes	Yes	Yes	I don't know	I don't know	I don't know	Yes	Yes	I don't know	No	Yes	I don't know
1336	Yes	Yes	No	Yes	Yes	Yes	I don't know	I don't know	I don't know	Yes	Yes	I don't know	Yes	Yes	I don't know
1337	Yes	Yes	No	No	Yes	Yes	I don't know	I don't know	I don't know	Yes	No	I don't know	No	Yes	I don't know
1338	Yes	Yes	No	No	Yes	Yes	I don't know	I don't know	I don't know	Yes	Yes	I don't know	No	Yes	I don't know
1339	Yes	Yes	No	No	Yes	Yes	I don't know	I don't know	I don't know	Yes	No	I don't know	No	Yes	I don't know
1340	Yes	Yes	No	No	Yes	Yes	I don't know	I don't know	I don't know	Yes	Yes	I don't know	No	Yes	I don't know
1341	Yes	Yes	No	No	Yes	Yes	I don't know	I don't know	I don't know	Yes	Yes	I don't know	Yes	Yes	I don't know
1342	Yes	Yes	Yes	Yes	Yes	Yes	I don't know	I don't know	I don't know	Yes	Yes	I don't know	No	Yes	I don't know
1343	No	Yes	No	No	Yes	Yes	I don't know	I don't know	I don't know	Yes	Yes	I don't know	No	Yes	I don't know
1344	Yes	Yes	No	No	Yes	Yes	I don't know	I don't know	I don't know	Yes	Yes	I don't know	Yes	Yes	I don't know
1345	Yes	Yes	No	No	Yes	Yes	I don't know	I don't know	I don't know	Yes	Yes	I don't know	No	Yes	I don't know
1346	Yes	Yes	No	No	Yes	Yes	I don't know	I don't know	I don't know	Yes	Yes	I don't know	No	Yes	I don't know
1347	Yes	Yes	No	No	Yes	Yes	I don't know	I don't know	I don't know	Yes	No	I don't know	No	Yes	I don't know
1348	Yes	Yes	No	No	Yes	Yes	I don't know	I don't know	I don't know	Yes	No	I don't know	No	Yes	I don't know
1349	Yes	Yes	No	Yes	Yes	Yes	I don't know	I don't know	I don't know	Yes	Yes	I don't know	No	Yes	I don't know
1350	Yes	Yes	No	No	Yes	Yes	I don't know	I don't know	I don't know	Yes	Yes	I don't know	Yes	Yes	I don't know
1351	Yes	Yes	No	No	Yes	Yes	I don't know	I don't know	I don't know	Yes	No	I don't know	No	Yes	I don't know
1352	Yes	Yes	Yes	No	Yes	Yes	I don't know	I don't know	I don't know	Yes	Yes	I don't know	No	Yes	I don't know
1353	Yes	Yes	No	Yes	Yes	Yes	I don't know	I don't know	I don't know	Yes	No	I don't know	No	Yes	I don't know
1354	Yes	Yes	Yes	No	Yes	Yes	I don't know	I don't know	I don't know	Yes	No	I don't know	No	Yes	I don't know
1355	Yes	Yes	No	Yes	Yes	Yes	I don't know	I don't know	I don't know	Yes	Yes	I don't know	No	Yes	I don't know
1356	Yes	Yes	No	No	Yes	Yes	I don't know	I don't know	I don't know	Yes	Yes	I don't know	No	Yes	I don't know
1357	Yes	Yes	No	No	Yes	Yes	I don't know	I don't know	I don't know	Yes	No	I don't know	No	Yes	I don't know
1358	Yes	Yes	Yes	Yes	Yes	Yes	I don't know	I don't know	I don't know	Yes	No	I don't know	No	Yes	I don't know
1359	Yes	Yes	No	No	Yes	Yes	I don't know	I don't know	I don't know	Yes	No	I don't know	No	Yes	I don't know
1360	Yes	Yes	No	No	Yes	Yes	I don't know	I don't know	I don't know	Yes	Yes	I don't know	No	Yes	I don't know
1361	Yes	Yes	Yes	Yes	Yes	Yes	I don't know	I don't know	I don't know	Yes	No	I don't know	No	Yes	I don't know
1362	Yes	Yes	No	Yes	Yes	Yes	I don't know	I don't know	I don't know	Yes	Yes	I don't know	No	Yes	I don't know
1363	Yes	Yes	Yes	Yes	Yes	Yes	I don't know	I don't know	I don't know	Yes	No	I don't know	No	Yes	I don't know
1364	Yes	Yes	No	Yes	Yes	Yes	I don't know	I don't know	I don't know	Yes	Yes	I don't know	No	Yes	I don't know
1365	Yes	Yes	No	Yes	Yes	Yes	I don't know	I don't know	I don't know	Yes	Yes	I don't know	No	Yes	I don't know
1366	Yes	Yes	No	No	Yes	Yes	I don't know	I don't know	I don't know	Yes	Yes	I don't know	No	Yes	I don't know
1367	Yes	Yes	Yes	Yes	Yes	Yes	I don't know	I don't know	I don't know	Yes	Yes	I don't know	No	Yes	I don't know
1368	Yes	Yes	Yes	Yes	Yes	Yes	I don't know	I don't know	I don't know	Yes	No	I don't know	No	Yes	I don't know
1369	Yes	Yes	No	Yes	Yes	Yes	I don't know	I don't know	I don't know	Yes	No	I don't know	No	Yes	I don't know
1370	Yes	Yes	No	No	Yes	Yes	I don't know	I don't know	I don't know	Yes	Yes	I don't know	No	Yes	I don't know
1371	Yes	Yes	No	Yes	Yes	Yes	I don't know	I don't know	I don't know	Yes	No	I don't know	No	Yes	I don't know
1372	Yes	Yes	No	Yes	Yes	Yes	I don't know	I don't know	I don't know	Yes	Yes	I don't know	No	Yes	I don't know
1373	Yes	Yes	No	Yes	Yes	Yes	I don't know	I don't know	I don't know	Yes	Yes	I don't know	No	Yes	I don't know
1374	Yes	Yes	No	No	Yes	Yes	I don't know	I don't know	I don't know	Yes	No	I don't know	No	Yes	I don't know
1375	Yes	Yes	No	No	Yes	Yes	I don't know	I don't know	I don't know	Yes	Yes	I don't know	No	Yes	I don't know
1376	Yes	Yes	No	Yes	Yes	Yes	I don't know	I don't know	I don't know	Yes	Yes	I don't know	No	Yes	I don't know
1377	Yes	Yes	No	No	Yes	Yes	I don't know	I don't know	I don't know	Yes	Yes	I don't know	No	Yes	I don't know
1378	Yes	Yes	Yes	No	Yes	Yes	I don't know	I don't know	I don't know	Yes	Yes	I don't know	No	Yes	I don't know
1379	Yes	Yes	No	No	Yes	Yes	I don't know	I don't know	I don't know	Yes	Yes	I don't know	No	Yes	I don't know
1380	Yes	Yes	No	No	Yes	Yes	I don't know	I don't know	I don't know	Yes	No	I don't know	No	Yes	I don't know
1381	Yes	Yes	No	No	Yes	Yes	I don't know	I don't know	I don't know	Yes	Yes	I don't know	No	Yes	I don't know
1382	Yes	Yes	No	Yes	Yes	Yes	I don't know	I don't know	I don't know	Yes	No	I don't know	No	Yes	I don't know
1383	Yes	Yes	No	No	Yes	Yes	I don't know	I don't know	I don't know	Yes	Yes	I don't know	Yes	Yes	I don't know
1384	Yes	Yes	No	No	Yes	Yes	I don't know	I don't know	I don't know	Yes	Yes	I don't know	No	Yes	I don't know
1385	Yes	Yes	No	Yes	Yes	Yes	I don't know	I don't know	I don't know	Yes	Yes	I don't know	Yes	Yes	I don't know
1386	Yes	Yes	No	Yes	Yes	Yes	I don't know	I don't know	I don't know	Yes	Yes	I don't know	No	Yes	I don't know
1387	Yes	Yes	No	No	Yes	Yes	I don't know	I don't know	I don't know	Yes	No	I don't know	No	Yes	I don't know
1388	Yes	Yes	No	No	Yes	Yes	I don't know	I don't know	I don't know	Yes	Yes	I don't know	No	Yes	I don't know
1389	Yes	Yes	No	No	Yes	Yes	I don't know	I don't know	I don't know	Yes	Yes	I don't know	Yes	Yes	I don't know
1390	Yes	Yes	No	No	Yes	Yes	I don't know	I don't know	I don't know	Yes	Yes	I don't know	No	Yes	I don't know
1391	Yes	Yes	No	No	Yes	Yes	I don't know	I don't know	I don't know	Yes	No	I don't know	No	Yes	I don't know
1392	Yes	Yes	No	No	Yes	Yes	I don't know	I don't know	I don't know	Yes	Yes	I don't know	No	Yes	I don't know
1393	Yes	Yes	Yes	Yes	Yes	Yes	I don't know	I don't know	I don't know	Yes	Yes	I don't know	No	Yes	I don't know
1394	No	Yes	Yes	Yes	Yes	Yes	I don't know	I don't know	I don't know	Yes	Yes	I don't know	No	Yes	I don't know
1395	Yes	Yes	Yes	Yes	Yes	Yes	I don't know	I don't know	I don't know	Yes	Yes	I don't know	No	Yes	I don't know
1396	Yes	Yes	No	No	Yes	Yes	I don't know	I don't know	I don't know	Yes	Yes	I don't know	No	Yes	I don't know
1397	Yes	Yes	Yes	Yes	Yes	Yes	I don't know	I don't know	I don't know	Yes	No	I don't know	No	Yes	I don't know
1398	Yes	Yes	No	Yes	Yes	Yes	I don't know	I don't know	I don't know	Yes	Yes	I don't know	No	Yes	I don't know
1399	Yes	Yes	No	No	Yes	Yes	I don't know	I don't know	I don't know	Yes	No	I don't know	No	Yes	I don't know
1400	Yes	Yes	No	No	Yes	Yes	I don't know	I don't know	I don't know	Yes	Yes	I don't know	No	Yes	I don't know
1401	Yes	Yes	No	No	Yes	Yes	I don't know	I don't know	I don't know	Yes	Yes	I don't know	Yes	Yes	I don't know
1402	Yes	Yes	No	No	Yes	Yes	I don't know	I don't know	I don't know	Yes	No	I don't know	No	Yes	I don't know
1403	Yes	Yes	Yes	No	Yes	Yes	I don't know	I don't know	I don't know	Yes	No	I don't know	No	Yes	I don't know
1404	Yes	Yes	No	Yes	Yes	Yes	I don't know	I don't know	I don't know	Yes	Yes	I don't know	No	Yes	I don't know
1405	Yes	Yes	No	No	Yes	Yes	I don't know	I don't know	I don't know	Yes	No	I don't know	No	Yes	I don't know
1406	Yes	Yes	No	No	Yes	Yes	I don't know	I don't know	I don't know	Yes	No	I don't know	No	Yes	I don't know
1407	Yes	Yes	No	No	Yes	Yes	I don't know	I don't know	I don't know	Yes	Yes	I don't know	No	Yes	I don't know
1408	Yes	Yes	No	No	Yes	Yes	I don't know	I don't know	I don't know	Yes	Yes	I don't know	No	Yes	I don't know
1409	Yes	Yes	No	No	Yes	Yes	I don't know	I don't know	I don't know	Yes	Yes	I don't know	No	Yes	I don't know
1410	Yes	Yes	No	No	Yes	Yes	I don't know	I don't know	I don't know	Yes	Yes	I don't know	No	Yes	I don't know
1411	Yes	Yes	Yes	Yes	Yes	Yes	I don't know	I don't know	I don't know	Yes	Yes	I don't know	No	Yes	I don't know
1412	Yes	Yes	No	No	Yes	Yes	I don't know	I don't know	I don't know	Yes	Yes	I don't know	No	Yes	I don't know
1413	Yes	Yes	No	Yes	Yes	Yes	I don't know	I don't know	I don't know	Yes	No	I don't know	No	Yes	I don't know
1414	Yes	Yes	Yes	Yes	Yes	Yes	I don't know	I don't know	I don't know	Yes	Yes	I don't know	Yes	Yes	I don't know
1415	Yes	Yes	Yes	No	Yes	Yes	I don't know	I don't know	I don't know	Yes	Yes	I don't know	No	Yes	I don't know
1416	Yes	Yes	No	No	Yes	Yes	I don't know	I don't know	I don't know	Yes	Yes	I don't know	No	Yes	I don't know
1417	Yes	Yes	No	No	Yes	Yes	I don't know	I don't know	I don't know	Yes	Yes	I don't know	No	Yes	I don't know
1418	Yes	Yes	No	No	Yes	Yes	I don't know	I don't know	I don't know	Yes	No	I don't know	No	Yes	I don't know
1419	Yes	Yes	Yes	No	Yes	Yes	I don't know	I don't know	I don't know	Yes	Yes	I don't know	Yes	Yes	I don't know
1420	Yes	Yes	No	Yes	Yes	Yes	I don't know	I don't know	I don't know	Yes	Yes	I don't know	Yes	Yes	I don't know
1421	Yes	Yes	No	Yes	Yes	Yes	I don't know	I don't know	I don't know	Yes	No	I don't know	No	Yes	I don't know
1422	No	Yes	No	No	Yes	Yes	I don't know	I don't know	I don't know	Yes	No	I don't know	No	Yes	I don't know
1423	Yes	Yes	No	No	Yes	Yes	I don't know	I don't know	I don't know	Yes	Yes	I don't know	No	Yes	I don't know
1424	Yes	Yes	No	No	Yes	Yes	I don't know	I don't know	I don't know	Yes	Yes	I don't know	No	Yes	I don't know
1425	Yes	Yes	No	No	Yes	Yes	I don't know	I don't know	I don't know	Yes	No	I don't know	No	Yes	I don't know
1426	Yes	Yes	No	No	Yes	Yes	I don't know	I don't know	I don't know	Yes	No	I don't know	No	Yes	I don't know
1427	Yes	Yes	No	Yes	Yes	Yes	I don't know	I don't know	I don't know	Yes	No	I don't know	No	Yes	I don't know
1428	Yes	Yes	No	No	Yes	Yes	I don't know	I don't know	I don't know	Yes	Yes	I don't know	No	Yes	I don't know
1429	Yes	Yes	No	No	Yes	Yes	I don't know	I don't know	I don't know	Yes	Yes	I don't know	No	Yes	I don't know
1430	Yes	Yes	No	No	Yes	Yes	I don't know	I don't know	I don't know	Yes	No	I don't know	No	Yes	I don't know
1431	Yes	Yes	No	No	Yes	Yes	I don't know	I don't know	I don't know	Yes	Yes	I don't know	No	Yes	I don't know
1432	Yes	Yes	No	No	Yes	Yes	I don't know	I don't know	I don't know	Yes	Yes	I don't know	Yes	Yes	I don't know
1433	Yes	Yes	No	No	Yes	Yes	I don't know	I don't know	I don't know	Yes	No	I don't know	No	Yes	I don't know
1434	Yes	Yes	No	No	Yes	Yes	I don't know	I don't know	I don't know	Yes	No	I don't know	No	Yes	I don't know
1435	Yes	Yes	No	No	Yes	Yes	I don't know	I don't know	I don't know	Yes	No	I don't know	No	Yes	I don't know
1436	Yes	Yes	Yes	Yes	Yes	Yes	I don't know	I don't know	I don't know	Yes	Yes	I don't know	No	Yes	I don't know
1437	Yes	Yes	No	No	Yes	Yes	I don't know	I don't know	I don't know	Yes	Yes	I don't know	No	No	I don't know
1438	Yes	Yes	No	Yes	Yes	Yes	I don't know	I don't know	I don't know	Yes	No	I don't know	No	No	I don't know
1439	Yes	Yes	No	No	Yes	Yes	I don't know	I don't know	I don't know	Yes	Yes	I don't know	Yes	No	I don't know
1440	Yes	Yes	No	No	Yes	Yes	I don't know	I don't know	I don't know	Yes	Yes	I don't know	No	No	I don't know
1441	Yes	Yes	No	Yes	Yes	Yes	I don't know	I don't know	I don't know	Yes	Yes	I don't know	No	No	I don't know
1442	Yes	Yes	No	Yes	Yes	Yes	I don't know	I don't know	I don't know	Yes	Yes	I don't know	No	No	I don't know
1443	Yes	Yes	No	No	Yes	Yes	I don't know	I don't know	I don't know	Yes	Yes	I don't know	No	No	I don't know
1444	Yes	Yes	No	No	Yes	Yes	I don't know	I don't know	I don't know	Yes	No	I don't know	No	No	I don't know
1445	Yes	Yes	Yes	Yes	Yes	Yes	I don't know	I don't know	I don't know	Yes	Yes	I don't know	Yes	No	I don't know
1446	Yes	Yes	No	Yes	Yes	Yes	I don't know	I don't know	I don't know	Yes	Yes	I don't know	No	No	I don't know
1447	Yes	Yes	No	Yes	Yes	Yes	I don't know	I don't know	I don't know	Yes	Yes	I don't know	No	No	I don't know
1448	Yes	Yes	No	No	Yes	Yes	I don't know	I don't know	I don't know	Yes	No	I don't know	No	No	I don't know
1449	Yes	Yes	No	No	Yes	Yes	I don't know	I don't know	I don't know	Yes	No	I don't know	No	No	I don't know
1450	Yes	Yes	No	Yes	Yes	Yes	I don't know	I don't know	I don't know	Yes	No	I don't know	Yes	No	I don't know
1451	Yes	Yes	No	No	Yes	Yes	I don't know	I don't know	I don't know	Yes	Yes	I don't know	No	No	I don't know
1452	Yes	Yes	No	No	Yes	Yes	I don't know	I don't know	I don't know	Yes	No	I don't know	Yes	No	I don't know
1453	Yes	Yes	Yes	Yes	Yes	Yes	I don't know	I don't know	I don't know	Yes	No	I don't know	No	No	I don't know
1454	Yes	Yes	Yes	No	Yes	Yes	I don't know	I don't know	I don't know	Yes	No	I don't know	No	No	I don't know
1455	Yes	Yes	No	Yes	Yes	Yes	I don't know	I don't know	I don't know	Yes	No	I don't know	No	No	I don't know
1456	Yes	Yes	No	No	Yes	Yes	I don't know	I don't know	I don't know	Yes	No	I don't know	Yes	No	I don't know
1457	Yes	Yes	Yes	Yes	Yes	Yes	I don't know	I don't know	I don't know	Yes	Yes	I don't know	No	No	I don't know
1458	Yes	Yes	No	No	Yes	Yes	I don't know	I don't know	I don't know	Yes	Yes	I don't know	Yes	No	I don't know
1459	Yes	Yes	No	No	Yes	Yes	I don't know	I don't know	I don't know	Yes	Yes	I don't know	No	No	I don't know
1460	Yes	Yes	Yes	Yes	Yes	Yes	I don't know	I don't know	I don't know	Yes	Yes	I don't know	No	No	I don't know
1461	Yes	Yes	No	Yes	Yes	Yes	I don't know	I don't know	I don't know	Yes	No	I don't know	No	No	I don't know
1462	Yes	Yes	No	No	Yes	Yes	I don't know	I don't know	I don't know	Yes	Yes	I don't know	No	No	I don't know
1463	Yes	Yes	No	No	Yes	Yes	I don't know	I don't know	I don't know	Yes	Yes	I don't know	No	No	I don't know
1464	Yes	Yes	No	Yes	Yes	Yes	I don't know	I don't know	I don't know	Yes	Yes	I don't know	Yes	No	I don't know
1465	Yes	Yes	No	No	Yes	Yes	I don't know	I don't know	I don't know	Yes	No	I don't know	No	No	I don't know
1466	Yes	Yes	No	No	Yes	Yes	I don't know	I don't know	I don't know	Yes	Yes	I don't know	No	No	I don't know
1467	Yes	Yes	Yes	No	Yes	Yes	I don't know	I don't know	I don't know	Yes	Yes	I don't know	No	No	I don't know
1468	Yes	Yes	No	No	Yes	Yes	I don't know	I don't know	I don't know	Yes	Yes	I don't know	No	No	I don't know
1469	Yes	Yes	No	No	Yes	Yes	I don't know	I don't know	I don't know	Yes	Yes	I don't know	No	No	I don't know
1470	Yes	Yes	No	Yes	Yes	Yes	I don't know	I don't know	I don't know	Yes	Yes	I don't know	No	No	I don't know
1471	Yes	Yes	No	No	Yes	Yes	I don't know	I don't know	I don't know	Yes	No	I don't know	No	No	I don't know
1472	Yes	Yes	Yes	No	Yes	Yes	I don't know	I don't know	I don't know	Yes	Yes	I don't know	No	No	I don't know
1473	Yes	Yes	No	Yes	Yes	Yes	I don't know	I don't know	I don't know	Yes	Yes	I don't know	No	No	I don't know
1474	Yes	Yes	No	Yes	Yes	Yes	I don't know	I don't know	I don't know	Yes	Yes	I don't know	Yes	No	I don't know
1475	Yes	Yes	No	No	Yes	Yes	I don't know	I don't know	I don't know	Yes	Yes	I don't know	Yes	No	I don't know
1476	Yes	Yes	No	Yes	Yes	Yes	I don't know	I don't know	I don't know	Yes	Yes	I don't know	No	No	I don't know
1477	Yes	Yes	No	No	Yes	Yes	I don't know	I don't know	I don't know	Yes	Yes	I don't know	Yes	No	I don't know
1478	Yes	Yes	No	Yes	Yes	Yes	I don't know	I don't know	I don't know	Yes	Yes	I don't know	Yes	No	I don't know
1479	Yes	Yes	No	No	Yes	Yes	I don't know	I don't know	I don't know	Yes	No	I don't know	No	No	I don't know
1480	Yes	Yes	No	No	Yes	Yes	I don't know	I don't know	I don't know	Yes	Yes	I don't know	No	No	I don't know
1481	Yes	Yes	No	No	Yes	Yes	I don't know	I don't know	I don't know	Yes	Yes	I don't know	No	No	I don't know
1482	Yes	Yes	No	No	Yes	Yes	I don't know	I don't know	I don't know	Yes	Yes	I don't know	Yes	No	I don't know
1483	Yes	Yes	No	No	Yes	Yes	I don't know	I don't know	I don't know	Yes	Yes	I don't know	Yes	No	I don't know
1484	Yes	Yes	No	No	Yes	Yes	I don't know	I don't know	I don't know	Yes	No	I don't know	No	No	I don't know
1485	Yes	Yes	No	No	Yes	Yes	I don't know	I don't know	I don't know	Yes	Yes	I don't know	No	No	I don't know
1486	Yes	Yes	No	Yes	Yes	Yes	I don't know	I don't know	I don't know	Yes	No	I don't know	No	No	I don't know
1487	Yes	Yes	Yes	No	Yes	Yes	I don't know	I don't know	I don't know	Yes	Yes	I don't know	No	No	I don't know
1488	Yes	Yes	No	Yes	Yes	Yes	I don't know	I don't know	I don't know	Yes	No	I don't know	No	No	I don't know
1489	Yes	Yes	Yes	Yes	Yes	Yes	I don't know	I don't know	I don't know	Yes	Yes	I don't know	No	No	I don't know
1490	Yes	Yes	Yes	Yes	Yes	Yes	I don't know	I don't know	I don't know	Yes	No	I don't know	No	No	I don't know
1491	Yes	Yes	No	No	Yes	Yes	I don't know	I don't know	I don't know	Yes	No	I don't know	No	No	I don't know
1492	Yes	Yes	No	No	Yes	Yes	I don't know	I don't know	I don't know	Yes	Yes	I don't know	No	No	I don't know
1493	Yes	Yes	No	No	Yes	Yes	I don't know	I don't know	I don't know	Yes	Yes	I don't know	Yes	No	I don't know
1494	Yes	Yes	No	Yes	Yes	Yes	I don't know	I don't know	I don't know	Yes	Yes	I don't know	No	No	I don't know
1495	Yes	Yes	No	No	Yes	Yes	I don't know	I don't know	I don't know	Yes	Yes	I don't know	No	No	I don't know
1496	Yes	Yes	No	Yes	Yes	Yes	I don't know	I don't know	I don't know	Yes	No	I don't know	Yes	No	I don't know
1497	Yes	Yes	No	No	Yes	Yes	I don't know	I don't know	I don't know	Yes	Yes	I don't know	No	No	I don't know
1498	Yes	Yes	Yes	No	Yes	Yes	I don't know	I don't know	I don't know	Yes	Yes	I don't know	No	No	I don't know
1499	Yes	Yes	No	No	Yes	Yes	I don't know	I don't know	I don't know	Yes	Yes	I don't know	No	No	I don't know
1500	Yes	Yes	No	No	Yes	Yes	I don't know	I don't know	I don't know	Yes	Yes	I don't know	No	No	I don't know
1501	Yes	Yes	Yes	No	Yes	Yes	I don't know	I don't know	I don't know	Yes	Yes	I don't know	No	No	I don't know
1502	Yes	Yes	Yes	No	Yes	Yes	I don't know	I don't know	I don't know	Yes	Yes	I don't know	No	No	I don't know
1503	Yes	Yes	No	No	Yes	Yes	I don't know	I don't know	I don't know	Yes	No	I don't know	No	No	I don't know
1504	Yes	Yes	No	Yes	Yes	Yes	I don't know	I don't know	I don't know	Yes	Yes	I don't know	No	No	I don't know
1505	Yes	Yes	Yes	No	Yes	Yes	I don't know	I don't know	I don't know	Yes	No	I don't know	No	No	I don't know
1506	Yes	Yes	No	No	Yes	Yes	I don't know	I don't know	I don't know	Yes	Yes	I don't know	No	No	I don't know
1507	Yes	Yes	No	No	Yes	Yes	I don't know	I don't know	I don't know	Yes	Yes	I don't know	No	No	I don't know
1508	Yes	Yes	Yes	No	Yes	Yes	I don't know	I don't know	I don't know	Yes	Yes	I don't know	No	No	I don't know
1509	Yes	Yes	No	Yes	Yes	Yes	I don't know	I don't know	I don't know	Yes	No	I don't know	No	No	I don't know
1510	Yes	Yes	No	Yes	Yes	Yes	I don't know	I don't know	I don't know	Yes	Yes	I don't know	Yes	No	I don't know
1511	Yes	Yes	No	No	Yes	Yes	I don't know	I don't know	I don't know	Yes	Yes	I don't know	No	No	I don't know
1512	Yes	Yes	No	No	Yes	Yes	I don't know	I don't know	I don't know	Yes	Yes	I don't know	No	No	I don't know
1513	Yes	Yes	No	No	Yes	Yes	I don't know	I don't know	I don't know	Yes	Yes	I don't know	No	No	I don't know
1514	Yes	Yes	No	No	Yes	Yes	I don't know	I don't know	I don't know	Yes	Yes	I don't know	No	No	I don't know
1515	Yes	Yes	Yes	No	Yes	Yes	I don't know	I don't know	I don't know	Yes	Yes	I don't know	Yes	No	I don't know
1516	Yes	Yes	No	No	Yes	Yes	I don't know	I don't know	I don't know	Yes	Yes	I don't know	No	No	I don't know
1517	Yes	Yes	Yes	No	Yes	Yes	I don't know	I don't know	I don't know	Yes	Yes	I don't know	No	No	I don't know
1518	Yes	Yes	Yes	No	Yes	Yes	I don't know	I don't know	I don't know	Yes	Yes	I don't know	No	No	I don't know
1519	Yes	Yes	No	Yes	Yes	Yes	I don't know	I don't know	I don't know	Yes	No	I don't know	No	No	I don't know
1520	Yes	Yes	No	Yes	Yes	Yes	I don't know	I don't know	I don't know	Yes	No	I don't know	No	No	I don't know
1521	Yes	Yes	No	No	Yes	Yes	I don't know	I don't know	I don't know	Yes	No	I don't know	No	No	I don't know
1522	Yes	Yes	Yes	No	Yes	Yes	I don't know	I don't know	I don't know	Yes	Yes	I don't know	No	No	I don't know
1523	Yes	Yes	No	No	Yes	Yes	I don't know	I don't know	I don't know	Yes	No	I don't know	No	No	I don't know
1524	Yes	Yes	No	Yes	Yes	Yes	I don't know	I don't know	I don't know	Yes	Yes	I don't know	No	No	I don't know
1525	Yes	Yes	No	No	Yes	Yes	I don't know	I don't know	I don't know	Yes	Yes	I don't know	No	No	I don't know
1526	Yes	Yes	No	No	Yes	Yes	I don't know	I don't know	I don't know	Yes	Yes	I don't know	No	No	I don't know
1527	Yes	Yes	No	No	Yes	Yes	I don't know	I don't know	I don't know	Yes	Yes	I don't know	No	No	I don't know
1528	Yes	Yes	No	No	Yes	Yes	I don't know	I don't know	I don't know	Yes	Yes	I don't know	No	No	I don't know
1529	Yes	Yes	No	No	Yes	Yes	I don't know	I don't know	I don't know	Yes	Yes	I don't know	No	No	I don't know
1530	Yes	Yes	No	No	Yes	Yes	I don't know	I don't know	I don't know	Yes	Yes	I don't know	No	No	I don't know
1531	Yes	Yes	No	Yes	Yes	Yes	I don't know	I don't know	I don't know	Yes	Yes	I don't know	No	No	I don't know
1532	Yes	Yes	No	No	Yes	Yes	I don't know	I don't know	I don't know	Yes	Yes	I don't know	No	No	I don't know
1533	Yes	Yes	No	Yes	Yes	Yes	I don't know	I don't know	I don't know	Yes	Yes	I don't know	No	No	I don't know
1534	Yes	Yes	No	No	Yes	Yes	I don't know	I don't know	I don't know	Yes	Yes	I don't know	No	No	I don't know
1535	Yes	Yes	No	Yes	Yes	Yes	I don't know	I don't know	I don't know	Yes	Yes	I don't know	No	No	I don't know
1536	Yes	Yes	No	Yes	Yes	Yes	I don't know	I don't know	I don't know	Yes	No	I don't know	No	No	I don't know
1537	Yes	Yes	No	No	Yes	Yes	I don't know	I don't know	I don't know	Yes	No	I don't know	No	No	I don't know
1538	Yes	Yes	No	Yes	Yes	Yes	I don't know	I don't know	I don't know	Yes	No	I don't know	No	No	I don't know
1539	Yes	Yes	No	Yes	Yes	Yes	I don't know	I don't know	I don't know	Yes	No	I don't know	No	No	I don't know
1540	Yes	Yes	Yes	Yes	Yes	Yes	I don't know	I don't know	I don't know	Yes	Yes	I don't know	No	No	I don't know
1541	Yes	Yes	No	No	Yes	Yes	I don't know	I don't know	I don't know	Yes	Yes	I don't know	No	No	I don't know
1542	Yes	Yes	Yes	Yes	Yes	Yes	I don't know	I don't know	I don't know	Yes	Yes	I don't know	No	No	I don't know
1543	Yes	Yes	No	No	Yes	Yes	I don't know	I don't know	I don't know	Yes	Yes	I don't know	No	No	I don't know
1544	Yes	Yes	No	No	Yes	Yes	I don't know	I don't know	I don't know	Yes	Yes	I don't know	No	No	I don't know
1545	Yes	Yes	No	No	Yes	Yes	I don't know	I don't know	I don't know	Yes	No	I don't know	No	No	I don't know
1546	Yes	Yes	No	No	Yes	Yes	I don't know	I don't know	I don't know	Yes	Yes	I don't know	No	No	I don't know
1547	Yes	Yes	No	No	Yes	Yes	I don't know	I don't know	I don't know	Yes	Yes	I don't know	No	No	I don't know
1548	Yes	Yes	No	No	Yes	Yes	I don't know	I don't know	I don't know	Yes	Yes	I don't know	No	No	I don't know
1549	Yes	Yes	No	Yes	Yes	Yes	I don't know	I don't know	I don't know	Yes	Yes	I don't know	No	No	I don't know
1550	Yes	Yes	No	No	Yes	Yes	I don't know	I don't know	I don't know	Yes	No	I don't know	No	No	I don't know
1551	Yes	Yes	Yes	Yes	Yes	Yes	I don't know	I don't know	I don't know	Yes	Yes	I don't know	No	No	I don't know
1552	Yes	Yes	Yes	Yes	Yes	Yes	I don't know	I don't know	I don't know	Yes	Yes	I don't know	No	No	I don't know
1553	Yes	Yes	No	Yes	Yes	Yes	I don't know	I don't know	I don't know	Yes	Yes	I don't know	No	No	I don't know
1554	Yes	Yes	No	Yes	Yes	Yes	I don't know	I don't know	I don't know	Yes	No	I don't know	Yes	No	I don't know
1555	Yes	Yes	No	No	Yes	Yes	I don't know	I don't know	I don't know	Yes	Yes	I don't know	No	No	I don't know
1556	Yes	Yes	No	Yes	Yes	Yes	I don't know	I don't know	I don't know	Yes	Yes	I don't know	Yes	No	I don't know
1557	Yes	Yes	No	Yes	Yes	Yes	I don't know	I don't know	I don't know	Yes	Yes	I don't know	No	No	I don't know
1558	Yes	Yes	No	Yes	Yes	Yes	I don't know	I don't know	I don't know	Yes	Yes	I don't know	No	No	I don't know
1559	Yes	Yes	No	Yes	Yes	Yes	I don't know	I don't know	I don't know	Yes	Yes	I don't know	No	No	I don't know
1560	Yes	Yes	Yes	Yes	Yes	Yes	I don't know	I don't know	I don't know	Yes	No	I don't know	No	No	I don't know
1561	Yes	Yes	No	Yes	Yes	Yes	I don't know	I don't know	I don't know	Yes	Yes	I don't know	No	No	I don't know
1562	Yes	Yes	No	No	Yes	Yes	I don't know	I don't know	I don't know	Yes	No	I don't know	No	No	I don't know
1563	Yes	Yes	Yes	No	Yes	Yes	I don't know	I don't know	I don't know	Yes	No	I don't know	No	No	I don't know
1564	Yes	Yes	No	No	Yes	Yes	I don't know	I don't know	I don't know	Yes	Yes	I don't know	No	No	I don't know
1565	Yes	Yes	No	Yes	Yes	Yes	I don't know	I don't know	I don't know	Yes	Yes	I don't know	No	No	I don't know
1566	Yes	Yes	No	Yes	Yes	Yes	I don't know	I don't know	I don't know	Yes	Yes	I don't know	No	No	I don't know
1567	Yes	Yes	No	Yes	Yes	Yes	I don't know	I don't know	I don't know	Yes	Yes	I don't know	No	No	I don't know
1568	Yes	Yes	No	No	Yes	Yes	I don't know	I don't know	I don't know	Yes	Yes	I don't know	No	No	I don't know
1569	Yes	Yes	No	Yes	Yes	Yes	I don't know	I don't know	I don't know	Yes	Yes	I don't know	Yes	No	I don't know
1570	Yes	Yes	No	No	Yes	Yes	I don't know	I don't know	I don't know	Yes	Yes	I don't know	No	No	I don't know
1571	Yes	Yes	No	No	Yes	Yes	I don't know	I don't know	I don't know	Yes	No	I don't know	No	No	I don't know
1572	Yes	Yes	No	Yes	Yes	Yes	I don't know	I don't know	I don't know	Yes	Yes	I don't know	Yes	No	I don't know
1573	Yes	Yes	Yes	No	Yes	Yes	I don't know	I don't know	I don't know	Yes	Yes	I don't know	Yes	No	I don't know
1574	Yes	Yes	Yes	Yes	Yes	Yes	I don't know	I don't know	I don't know	Yes	Yes	I don't know	No	No	I don't know
1575	Yes	Yes	Yes	Yes	Yes	Yes	I don't know	I don't know	I don't know	Yes	Yes	I don't know	No	No	I don't know
1576	Yes	Yes	Yes	Yes	Yes	Yes	I don't know	I don't know	I don't know	Yes	No	I don't know	No	No	I don't know
1577	Yes	Yes	No	Yes	Yes	Yes	I don't know	I don't know	I don't know	Yes	Yes	I don't know	Yes	No	I don't know
1578	Yes	Yes	Yes	No	Yes	Yes	I don't know	I don't know	I don't know	Yes	Yes	I don't know	No	No	I don't know
1579	Yes	Yes	No	No	Yes	Yes	I don't know	I don't know	I don't know	Yes	Yes	I don't know	No	No	I don't know
1580	Yes	Yes	No	Yes	Yes	Yes	I don't know	I don't know	I don't know	Yes	Yes	I don't know	No	No	I don't know
1581	Yes	Yes	No	No	Yes	Yes	I don't know	I don't know	I don't know	Yes	No	I don't know	No	No	I don't know
1582	Yes	Yes	Yes	Yes	Yes	Yes	I don't know	I don't know	I don't know	Yes	Yes	I don't know	No	No	I don't know
1583	Yes	Yes	Yes	No	Yes	Yes	I don't know	I don't know	I don't know	Yes	No	I don't know	No	No	I don't know
1584	Yes	Yes	No	No	Yes	Yes	I don't know	I don't know	I don't know	Yes	No	I don't know	No	No	I don't know
1585	Yes	Yes	No	No	Yes	Yes	I don't know	I don't know	I don't know	Yes	Yes	I don't know	No	No	I don't know
1586	Yes	Yes	Yes	Yes	Yes	Yes	I don't know	I don't know	I don't know	Yes	Yes	I don't know	No	No	I don't know
1587	Yes	Yes	No	Yes	Yes	Yes	I don't know	I don't know	I don't know	Yes	Yes	I don't know	No	No	I don't know
1588	Yes	Yes	No	Yes	Yes	Yes	I don't know	I don't know	I don't know	Yes	Yes	I don't know	No	No	I don't know
1589	Yes	Yes	No	No	Yes	Yes	I don't know	I don't know	I don't know	Yes	Yes	I don't know	No	No	I don't know
1590	Yes	Yes	No	No	Yes	Yes	I don't know	I don't know	I don't know	Yes	No	I don't know	No	No	I don't know
1591	Yes	Yes	No	No	Yes	Yes	I don't know	I don't know	I don't know	Yes	Yes	I don't know	No	No	I don't know
1592	Yes	Yes	Yes	No	Yes	Yes	I don't know	I don't know	I don't know	Yes	Yes	I don't know	Yes	No	I don't know
1593	Yes	Yes	No	No	Yes	Yes	I don't know	I don't know	I don't know	Yes	Yes	I don't know	No	No	I don't know
1594	Yes	Yes	No	Yes	Yes	Yes	I don't know	I don't know	I don't know	Yes	Yes	I don't know	No	No	I don't know
1595	Yes	Yes	No	Yes	Yes	Yes	I don't know	I don't know	I don't know	Yes	No	I don't know	No	No	I don't know
1596	Yes	Yes	No	No	Yes	Yes	I don't know	I don't know	I don't know	Yes	No	I don't know	No	No	I don't know
1597	Yes	Yes	No	No	Yes	Yes	I don't know	I don't know	I don't know	Yes	Yes	I don't know	No	No	I don't know
1598	Yes	Yes	No	Yes	Yes	Yes	I don't know	I don't know	I don't know	Yes	Yes	I don't know	No	No	I don't know
1599	Yes	Yes	No	No	Yes	Yes	I don't know	I don't know	I don't know	Yes	Yes	I don't know	No	No	I don't know
1600	Yes	Yes	No	Yes	Yes	Yes	I don't know	I don't know	I don't know	Yes	Yes	I don't know	No	No	I don't know
1601	Yes	Yes	No	No	Yes	Yes	I don't know	I don't know	I don't know	Yes	Yes	I don't know	No	No	I don't know
1602	Yes	Yes	No	No	Yes	Yes	I don't know	I don't know	I don't know	Yes	Yes	I don't know	No	No	I don't know
1603	Yes	Yes	Yes	Yes	Yes	Yes	I don't know	I don't know	I don't know	Yes	Yes	I don't know	Yes	No	I don't know
1604	Yes	Yes	No	No	Yes	Yes	I don't know	I don't know	I don't know	Yes	No	I don't know	No	No	I don't know
1605	Yes	Yes	No	No	Yes	Yes	I don't know	I don't know	I don't know	Yes	Yes	I don't know	No	No	I don't know
1606	Yes	Yes	Yes	Yes	Yes	Yes	I don't know	I don't know	I don't know	Yes	Yes	I don't know	No	No	I don't know
1607	Yes	Yes	No	No	Yes	Yes	I don't know	I don't know	I don't know	Yes	Yes	I don't know	No	No	I don't know
1608	Yes	Yes	No	Yes	Yes	Yes	I don't know	I don't know	I don't know	Yes	Yes	I don't know	No	No	I don't know
1609	Yes	Yes	No	No	Yes	Yes	I don't know	I don't know	I don't know	Yes	Yes	I don't know	No	No	I don't know
1610	Yes	Yes	No	No	Yes	Yes	I don't know	I don't know	I don't know	Yes	Yes	I don't know	No	No	I don't know
1611	Yes	Yes	Yes	Yes	Yes	Yes	I don't know	I don't know	I don't know	Yes	Yes	I don't know	No	No	I don't know
1612	Yes	Yes	No	No	Yes	Yes	I don't know	I don't know	I don't know	Yes	No	I don't know	No	No	I don't know
1613	Yes	Yes	No	No	Yes	Yes	I don't know	I don't know	I don't know	Yes	Yes	I don't know	No	No	I don't know
1614	Yes	Yes	No	No	Yes	Yes	I don't know	I don't know	I don't know	Yes	No	I don't know	No	No	I don't know
1615	Yes	Yes	Yes	No	Yes	Yes	I don't know	I don't know	I don't know	Yes	Yes	I don't know	No	No	I don't know
1616	Yes	Yes	No	Yes	Yes	Yes	I don't know	I don't know	I don't know	Yes	Yes	I don't know	Yes	No	I don't know
1617	Yes	Yes	No	Yes	Yes	Yes	I don't know	I don't know	I don't know	Yes	Yes	I don't know	No	No	I don't know
1618	Yes	Yes	No	Yes	Yes	Yes	I don't know	I don't know	I don't know	Yes	Yes	I don't know	No	No	I don't know
1619	Yes	Yes	No	No	Yes	Yes	I don't know	I don't know	I don't know	Yes	Yes	I don't know	No	No	I don't know
1620	Yes	Yes	No	No	Yes	Yes	I don't know	I don't know	I don't know	Yes	Yes	I don't know	No	No	I don't know
1621	Yes	Yes	No	Yes	Yes	Yes	I don't know	I don't know	I don't know	Yes	No	I don't know	No	No	I don't know
1622	Yes	Yes	No	No	Yes	Yes	I don't know	I don't know	I don't know	Yes	No	I don't know	No	No	I don't know
1623	Yes	Yes	No	No	Yes	Yes	I don't know	I don't know	I don't know	Yes	Yes	I don't know	Yes	No	I don't know
1624	Yes	Yes	Yes	Yes	Yes	Yes	I don't know	I don't know	I don't know	Yes	Yes	I don't know	No	No	I don't know
1625	Yes	Yes	No	Yes	Yes	Yes	I don't know	I don't know	I don't know	Yes	Yes	I don't know	No	No	I don't know
1626	Yes	Yes	Yes	No	Yes	Yes	I don't know	I don't know	I don't know	Yes	No	I don't know	No	No	I don't know
1627	Yes	Yes	Yes	No	Yes	Yes	I don't know	I don't know	I don't know	Yes	No	I don't know	No	No	I don't know
1628	Yes	Yes	No	Yes	Yes	Yes	I don't know	I don't know	I don't know	Yes	Yes	I don't know	No	No	I don't know
1629	Yes	Yes	No	No	Yes	Yes	I don't know	I don't know	I don't know	Yes	Yes	I don't know	No	No	I don't know
1630	Yes	Yes	No	No	Yes	Yes	I don't know	I don't know	I don't know	Yes	Yes	I don't know	No	No	I don't know
1631	Yes	Yes	No	No	Yes	Yes	I don't know	I don't know	I don't know	Yes	Yes	I don't know	Yes	No	I don't know
1632	Yes	Yes	No	Yes	Yes	Yes	I don't know	I don't know	I don't know	Yes	Yes	I don't know	No	No	I don't know
1633	Yes	Yes	Yes	Yes	Yes	Yes	I don't know	I don't know	I don't know	Yes	Yes	I don't know	No	No	I don't know
1634	Yes	Yes	No	No	Yes	Yes	I don't know	I don't know	I don't know	Yes	Yes	I don't know	No	No	I don't know
1635	Yes	Yes	Yes	Yes	Yes	Yes	I don't know	I don't know	I don't know	Yes	Yes	I don't know	Yes	No	I don't know
1636	Yes	Yes	No	No	Yes	Yes	I don't know	I don't know	I don't know	Yes	Yes	I don't know	No	No	I don't know
1637	Yes	Yes	No	No	Yes	Yes	I don't know	I don't know	I don't know	Yes	Yes	I don't know	No	No	I don't know
1638	Yes	Yes	No	Yes	Yes	Yes	I don't know	I don't know	I don't know	Yes	Yes	I don't know	No	No	I don't know
1639	Yes	Yes	Yes	Yes	Yes	Yes	I don't know	I don't know	I don't know	Yes	Yes	I don't know	Yes	No	I don't know
1640	Yes	Yes	No	No	Yes	Yes	I don't know	I don't know	I don't know	Yes	No	I don't know	No	No	I don't know
1641	Yes	Yes	No	Yes	Yes	Yes	I don't know	I don't know	I don't know	Yes	No	I don't know	No	No	I don't know
1642	Yes	Yes	Yes	Yes	Yes	Yes	I don't know	I don't know	I don't know	Yes	Yes	I don't know	Yes	No	I don't know
1643	Yes	Yes	Yes	Yes	Yes	Yes	I don't know	I don't know	I don't know	Yes	Yes	I don't know	Yes	No	I don't know
1644	Yes	Yes	Yes	Yes	Yes	Yes	I don't know	I don't know	I don't know	Yes	No	I don't know	No	No	I don't know
1645	Yes	Yes	No	Yes	Yes	Yes	I don't know	I don't know	I don't know	Yes	No	I don't know	No	No	I don't know
1646	Yes	Yes	No	No	Yes	Yes	I don't know	I don't know	I don't know	Yes	Yes	I don't know	No	No	I don't know
1647	Yes	Yes	No	No	Yes	Yes	I don't know	I don't know	I don't know	Yes	Yes	I don't know	Yes	No	I don't know
1648	Yes	Yes	No	No	Yes	Yes	I don't know	I don't know	I don't know	Yes	No	I don't know	No	No	I don't know
1649	Yes	Yes	No	No	Yes	Yes	I don't know	I don't know	I don't know	Yes	Yes	I don't know	No	No	I don't know
1650	Yes	Yes	No	No	Yes	Yes	I don't know	I don't know	I don't know	Yes	No	I don't know	No	No	I don't know
1651	Yes	Yes	No	Yes	Yes	Yes	I don't know	I don't know	I don't know	Yes	Yes	I don't know	No	No	I don't know
1652	Yes	Yes	No	Yes	Yes	Yes	I don't know	I don't know	I don't know	Yes	Yes	I don't know	No	No	I don't know
1653	Yes	Yes	No	No	Yes	Yes	I don't know	I don't know	I don't know	Yes	Yes	I don't know	No	No	I don't know
1654	No	Yes	No	Yes	Yes	Yes	I don't know	I don't know	I don't know	Yes	No	I don't know	No	No	I don't know
1655	Yes	Yes	No	Yes	Yes	Yes	I don't know	I don't know	I don't know	Yes	Yes	I don't know	No	No	I don't know
1656	No	Yes	No	No	Yes	Yes	I don't know	I don't know	I don't know	Yes	No	I don't know	No	No	I don't know
1657	Yes	Yes	No	No	Yes	Yes	I don't know	I don't know	I don't know	Yes	No	I don't know	No	No	I don't know
1658	Yes	Yes	No	No	Yes	Yes	I don't know	I don't know	I don't know	Yes	Yes	I don't know	Yes	No	I don't know
1659	Yes	Yes	No	No	Yes	Yes	I don't know	I don't know	I don't know	Yes	Yes	I don't know	No	No	I don't know
1660	Yes	Yes	No	No	Yes	Yes	I don't know	I don't know	I don't know	Yes	No	I don't know	No	No	I don't know
1661	Yes	Yes	No	No	Yes	Yes	I don't know	I don't know	I don't know	Yes	Yes	I don't know	No	No	I don't know
1662	Yes	Yes	No	No	Yes	Yes	I don't know	I don't know	I don't know	Yes	Yes	I don't know	No	No	I don't know
1663	Yes	Yes	Yes	Yes	Yes	Yes	I don't know	I don't know	I don't know	Yes	Yes	I don't know	No	No	I don't know
1664	Yes	Yes	No	No	Yes	Yes	I don't know	I don't know	I don't know	Yes	Yes	I don't know	No	No	I don't know
1665	Yes	Yes	No	No	Yes	Yes	I don't know	I don't know	I don't know	Yes	Yes	I don't know	No	No	I don't know
1666	Yes	Yes	Yes	No	Yes	Yes	I don't know	I don't know	I don't know	Yes	Yes	I don't know	No	No	I don't know
1667	Yes	Yes	Yes	No	Yes	Yes	I don't know	I don't know	I don't know	Yes	No	I don't know	No	No	I don't know
1668	Yes	Yes	Yes	Yes	Yes	Yes	I don't know	I don't know	I don't know	Yes	Yes	I don't know	No	No	I don't know
1669	Yes	Yes	No	No	Yes	Yes	I don't know	I don't know	I don't know	Yes	No	I don't know	Yes	No	I don't know
1670	Yes	Yes	No	No	Yes	Yes	I don't know	I don't know	I don't know	Yes	No	I don't know	No	No	I don't know
1671	Yes	Yes	Yes	No	Yes	Yes	I don't know	I don't know	I don't know	Yes	No	I don't know	No	No	I don't know
1672	Yes	Yes	No	No	Yes	Yes	I don't know	I don't know	I don't know	Yes	Yes	I don't know	No	No	I don't know
1673	Yes	Yes	No	Yes	Yes	Yes	I don't know	I don't know	I don't know	Yes	Yes	I don't know	No	No	I don't know
1674	Yes	Yes	No	No	Yes	Yes	I don't know	I don't know	I don't know	Yes	No	I don't know	No	No	I don't know
1675	Yes	Yes	Yes	No	Yes	Yes	I don't know	I don't know	I don't know	Yes	No	I don't know	No	No	I don't know
1676	Yes	Yes	No	No	Yes	Yes	I don't know	I don't know	I don't know	Yes	Yes	I don't know	No	No	I don't know
1677	Yes	Yes	Yes	Yes	Yes	Yes	I don't know	I don't know	I don't know	Yes	Yes	I don't know	Yes	No	I don't know
1678	No	Yes	No	Yes	Yes	Yes	I don't know	I don't know	I don't know	Yes	No	I don't know	No	No	I don't know
1679	Yes	Yes	No	No	Yes	Yes	I don't know	I don't know	I don't know	Yes	No	I don't know	No	No	I don't know
1680	Yes	Yes	No	No	Yes	Yes	I don't know	I don't know	I don't know	Yes	No	I don't know	No	No	I don't know
1681	Yes	Yes	No	Yes	Yes	Yes	I don't know	I don't know	I don't know	Yes	Yes	I don't know	No	No	I don't know
1682	Yes	Yes	No	No	Yes	Yes	I don't know	I don't know	I don't know	Yes	Yes	I don't know	No	No	I don't know
1683	Yes	Yes	No	Yes	Yes	Yes	I don't know	I don't know	I don't know	Yes	Yes	I don't know	No	No	I don't know
1684	Yes	Yes	No	No	Yes	Yes	I don't know	I don't know	I don't know	Yes	No	I don't know	No	No	I don't know
1685	Yes	Yes	No	No	Yes	Yes	I don't know	I don't know	I don't know	Yes	Yes	I don't know	Yes	No	I don't know
1686	Yes	Yes	No	No	Yes	Yes	I don't know	I don't know	I don't know	Yes	Yes	I don't know	Yes	No	I don't know
1687	Yes	Yes	No	No	Yes	Yes	I don't know	I don't know	I don't know	Yes	Yes	I don't know	No	No	I don't know
1688	Yes	Yes	No	No	Yes	Yes	I don't know	I don't know	I don't know	Yes	Yes	I don't know	No	No	I don't know
1689	Yes	Yes	No	No	Yes	Yes	I don't know	I don't know	I don't know	Yes	Yes	I don't know	No	No	I don't know
1690	Yes	Yes	No	No	Yes	Yes	I don't know	I don't know	I don't know	Yes	Yes	I don't know	No	No	I don't know
1691	Yes	Yes	No	No	Yes	Yes	I don't know	I don't know	I don't know	Yes	No	I don't know	No	No	I don't know
1692	Yes	Yes	Yes	No	Yes	Yes	I don't know	I don't know	I don't know	Yes	No	I don't know	No	No	I don't know
1693	Yes	Yes	No	Yes	Yes	Yes	I don't know	I don't know	I don't know	Yes	No	I don't know	No	No	I don't know
1694	Yes	Yes	No	No	Yes	Yes	I don't know	I don't know	I don't know	Yes	No	I don't know	No	No	I don't know
1695	Yes	Yes	Yes	No	Yes	Yes	I don't know	I don't know	I don't know	Yes	No	I don't know	No	No	I don't know
1696	Yes	Yes	Yes	No	Yes	Yes	I don't know	I don't know	I don't know	Yes	Yes	I don't know	No	No	I don't know
1697	Yes	Yes	No	Yes	Yes	Yes	I don't know	I don't know	I don't know	Yes	Yes	I don't know	Yes	No	I don't know
1698	Yes	Yes	No	No	Yes	Yes	I don't know	I don't know	I don't know	Yes	No	I don't know	No	No	I don't know
1699	Yes	Yes	No	No	Yes	Yes	I don't know	I don't know	I don't know	Yes	No	I don't know	Yes	No	I don't know
1700	Yes	Yes	Yes	No	Yes	Yes	I don't know	I don't know	I don't know	Yes	Yes	I don't know	Yes	No	I don't know
1701	Yes	Yes	Yes	No	Yes	Yes	I don't know	I don't know	I don't know	Yes	No	I don't know	No	No	I don't know
1702	Yes	Yes	No	No	Yes	Yes	I don't know	I don't know	I don't know	Yes	Yes	I don't know	No	No	I don't know
1703	Yes	Yes	No	Yes	Yes	Yes	I don't know	I don't know	I don't know	Yes	Yes	I don't know	Yes	No	I don't know
1704	Yes	Yes	No	No	Yes	Yes	I don't know	I don't know	I don't know	Yes	No	I don't know	No	No	I don't know
1705	Yes	Yes	No	Yes	Yes	Yes	I don't know	I don't know	I don't know	Yes	Yes	I don't know	Yes	No	I don't know
1706	Yes	Yes	No	Yes	Yes	Yes	I don't know	I don't know	I don't know	Yes	Yes	I don't know	No	No	I don't know
1707	Yes	Yes	No	No	Yes	Yes	I don't know	I don't know	I don't know	Yes	Yes	I don't know	No	No	I don't know
1708	Yes	Yes	No	No	Yes	Yes	I don't know	I don't know	I don't know	Yes	Yes	I don't know	No	No	I don't know
1709	Yes	Yes	No	Yes	Yes	Yes	I don't know	I don't know	I don't know	Yes	Yes	I don't know	No	No	I don't know
1710	Yes	Yes	No	No	Yes	Yes	I don't know	I don't know	I don't know	Yes	Yes	I don't know	Yes	No	I don't know
1711	Yes	Yes	Yes	No	Yes	Yes	I don't know	I don't know	I don't know	Yes	Yes	I don't know	No	No	I don't know
1712	Yes	Yes	Yes	Yes	Yes	Yes	I don't know	I don't know	I don't know	Yes	Yes	I don't know	Yes	No	I don't know
1713	Yes	Yes	No	No	Yes	Yes	I don't know	I don't know	I don't know	Yes	No	I don't know	No	No	I don't know
1714	Yes	Yes	No	Yes	Yes	Yes	I don't know	I don't know	I don't know	Yes	Yes	I don't know	No	No	I don't know
1715	Yes	Yes	No	Yes	Yes	Yes	I don't know	I don't know	I don't know	Yes	No	I don't know	No	No	I don't know
1716	Yes	Yes	No	Yes	Yes	Yes	I don't know	I don't know	I don't know	Yes	Yes	I don't know	No	No	I don't know
1717	Yes	Yes	No	No	Yes	Yes	I don't know	I don't know	I don't know	Yes	Yes	I don't know	No	No	I don't know
1718	Yes	Yes	No	No	Yes	Yes	I don't know	I don't know	I don't know	Yes	Yes	I don't know	No	No	I don't know
1719	Yes	Yes	Yes	No	Yes	Yes	I don't know	I don't know	I don't know	Yes	No	I don't know	No	No	I don't know
1720	Yes	Yes	Yes	Yes	Yes	Yes	I don't know	I don't know	I don't know	Yes	Yes	I don't know	Yes	No	I don't know
1721	Yes	Yes	No	Yes	Yes	Yes	I don't know	I don't know	I don't know	Yes	Yes	I don't know	No	No	I don't know
1722	Yes	Yes	No	Yes	Yes	Yes	I don't know	I don't know	I don't know	Yes	Yes	I don't know	Yes	No	I don't know
1723	Yes	Yes	No	No	Yes	Yes	I don't know	I don't know	I don't know	Yes	No	I don't know	No	No	I don't know
1724	Yes	Yes	No	Yes	Yes	Yes	I don't know	I don't know	I don't know	Yes	Yes	I don't know	No	No	I don't know
1725	Yes	Yes	No	No	Yes	Yes	I don't know	I don't know	I don't know	Yes	No	I don't know	No	No	I don't know
1726	Yes	Yes	Yes	No	Yes	Yes	I don't know	I don't know	I don't know	Yes	No	I don't know	No	No	I don't know
1727	Yes	Yes	No	Yes	Yes	Yes	I don't know	I don't know	I don't know	Yes	Yes	I don't know	No	No	I don't know
1728	Yes	Yes	No	No	Yes	Yes	I don't know	I don't know	I don't know	Yes	No	I don't know	No	No	I don't know
1729	Yes	Yes	No	Yes	Yes	Yes	I don't know	I don't know	I don't know	Yes	Yes	I don't know	No	No	I don't know
1730	Yes	Yes	Yes	No	Yes	Yes	I don't know	I don't know	I don't know	Yes	Yes	I don't know	No	No	I don't know
1731	Yes	Yes	No	Yes	Yes	Yes	I don't know	I don't know	I don't know	Yes	No	I don't know	No	No	I don't know
1732	Yes	Yes	No	No	Yes	Yes	I don't know	I don't know	I don't know	Yes	Yes	I don't know	Yes	No	I don't know
1733	Yes	Yes	Yes	No	Yes	Yes	I don't know	I don't know	I don't know	Yes	No	I don't know	No	No	I don't know
1734	Yes	Yes	No	Yes	Yes	Yes	I don't know	I don't know	I don't know	Yes	Yes	I don't know	No	No	I don't know
1735	Yes	Yes	Yes	Yes	Yes	Yes	I don't know	I don't know	I don't know	Yes	Yes	I don't know	No	No	I don't know
1736	Yes	Yes	No	Yes	Yes	Yes	I don't know	I don't know	I don't know	Yes	Yes	I don't know	No	No	I don't know
1737	Yes	Yes	No	No	Yes	Yes	I don't know	I don't know	I don't know	Yes	Yes	I don't know	No	No	I don't know
1738	No	Yes	Yes	No	Yes	Yes	I don't know	I don't know	I don't know	Yes	No	I don't know	Yes	No	I don't know
1739	Yes	Yes	No	No	Yes	Yes	I don't know	I don't know	I don't know	Yes	No	I don't know	No	No	I don't know
1740	Yes	Yes	No	No	Yes	Yes	I don't know	I don't know	I don't know	Yes	Yes	I don't know	No	No	I don't know
1741	Yes	Yes	No	No	Yes	Yes	I don't know	I don't know	I don't know	Yes	Yes	I don't know	No	No	I don't know
1742	Yes	Yes	No	Yes	Yes	Yes	I don't know	I don't know	I don't know	Yes	Yes	I don't know	No	No	I don't know
1743	Yes	Yes	No	No	Yes	Yes	I don't know	I don't know	I don't know	Yes	No	I don't know	No	No	I don't know
1744	Yes	Yes	No	No	Yes	Yes	I don't know	I don't know	I don't know	Yes	Yes	I don't know	Yes	No	I don't know
1745	Yes	Yes	Yes	No	Yes	No	I don't know	I don't know	I don't know	Yes	No	I don't know	No	No	I don't know
1746	Yes	Yes	No	No	Yes	No	I don't know	I don't know	I don't know	Yes	Yes	I don't know	No	No	I don't know
1747	Yes	Yes	No	Yes	Yes	No	I don't know	I don't know	I don't know	Yes	Yes	I don't know	No	No	I don't know
1748	Yes	Yes	No	No	Yes	No	I don't know	I don't know	I don't know	Yes	Yes	I don't know	No	No	I don't know
1749	Yes	Yes	No	No	Yes	No	I don't know	I don't know	I don't know	Yes	Yes	I don't know	No	No	I don't know
1750	Yes	Yes	No	Yes	Yes	No	I don't know	I don't know	I don't know	Yes	Yes	I don't know	No	No	I don't know
1751	Yes	Yes	No	No	Yes	No	I don't know	I don't know	I don't know	Yes	Yes	I don't know	No	No	I don't know
1752	Yes	Yes	No	No	Yes	No	I don't know	I don't know	I don't know	Yes	Yes	I don't know	No	No	I don't know
1753	Yes	Yes	Yes	No	Yes	No	I don't know	I don't know	I don't know	Yes	Yes	I don't know	Yes	No	I don't know
1754	Yes	Yes	Yes	Yes	Yes	No	I don't know	I don't know	I don't know	Yes	Yes	I don't know	No	No	I don't know
1755	Yes	Yes	No	No	Yes	No	I don't know	I don't know	I don't know	Yes	Yes	I don't know	No	No	I don't know
1756	Yes	Yes	Yes	No	Yes	No	I don't know	I don't know	I don't know	Yes	Yes	I don't know	No	No	I don't know
1757	Yes	Yes	No	Yes	Yes	No	I don't know	I don't know	I don't know	Yes	Yes	I don't know	Yes	No	I don't know
1758	Yes	Yes	No	Yes	Yes	No	I don't know	I don't know	I don't know	Yes	Yes	I don't know	No	No	I don't know
1759	Yes	Yes	No	No	Yes	No	I don't know	I don't know	I don't know	Yes	No	I don't know	No	No	I don't know
1760	Yes	Yes	No	Yes	Yes	No	I don't know	I don't know	I don't know	Yes	Yes	I don't know	No	No	I don't know
1761	Yes	Yes	No	No	Yes	No	I don't know	I don't know	I don't know	Yes	Yes	I don't know	No	No	I don't know
1762	Yes	Yes	No	Yes	Yes	No	I don't know	I don't know	I don't know	Yes	Yes	I don't know	No	No	I don't know
1763	Yes	Yes	Yes	No	Yes	No	I don't know	I don't know	I don't know	Yes	Yes	I don't know	No	No	I don't know
1764	Yes	Yes	No	Yes	Yes	No	I don't know	I don't know	I don't know	Yes	Yes	I don't know	No	No	I don't know
1765	Yes	Yes	No	No	Yes	No	I don't know	I don't know	I don't know	Yes	Yes	I don't know	No	No	I don't know
1766	Yes	Yes	No	No	Yes	No	I don't know	I don't know	I don't know	Yes	No	I don't know	No	No	I don't know
1767	Yes	Yes	No	No	Yes	No	I don't know	I don't know	I don't know	Yes	Yes	I don't know	No	No	I don't know
1768	Yes	Yes	No	No	Yes	No	I don't know	I don't know	I don't know	Yes	Yes	I don't know	No	No	I don't know
1769	Yes	Yes	No	Yes	Yes	No	I don't know	I don't know	I don't know	Yes	Yes	I don't know	No	No	I don't know
1770	Yes	Yes	No	No	Yes	No	I don't know	I don't know	I don't know	Yes	Yes	I don't know	Yes	No	I don't know
1771	Yes	Yes	No	Yes	Yes	No	I don't know	I don't know	I don't know	Yes	No	I don't know	No	No	I don't know
1772	Yes	Yes	No	No	Yes	No	I don't know	I don't know	I don't know	Yes	No	I don't know	No	No	I don't know
1773	Yes	Yes	No	Yes	Yes	No	I don't know	I don't know	I don't know	Yes	Yes	I don't know	No	No	I don't know
1774	Yes	Yes	No	No	Yes	No	I don't know	I don't know	I don't know	Yes	No	I don't know	No	No	I don't know
1775	Yes	Yes	Yes	Yes	Yes	No	I don't know	I don't know	I don't know	Yes	Yes	I don't know	No	No	I don't know
1776	Yes	Yes	No	No	Yes	No	I don't know	I don't know	I don't know	Yes	Yes	I don't know	No	No	I don't know
1777	Yes	Yes	No	Yes	Yes	No	I don't know	I don't know	I don't know	Yes	No	I don't know	No	No	I don't know
1778	Yes	Yes	No	No	Yes	No	I don't know	I don't know	I don't know	Yes	No	I don't know	No	Yes	I don't know
1779	Yes	Yes	Yes	No	Yes	No	I don't know	I don't know	I don't know	Yes	No	I don't know	No	Yes	I don't know
1780	Yes	Yes	Yes	Yes	Yes	No	I don't know	I don't know	I don't know	Yes	Yes	I don't know	No	Yes	I don't know
1781	Yes	Yes	No	Yes	Yes	No	I don't know	I don't know	I don't know	Yes	Yes	I don't know	No	Yes	I don't know
1782	Yes	Yes	No	No	Yes	No	I don't know	I don't know	I don't know	Yes	Yes	I don't know	No	Yes	I don't know
1783	Yes	Yes	No	No	Yes	No	I don't know	I don't know	I don't know	Yes	Yes	I don't know	No	Yes	I don't know
1784	Yes	Yes	No	No	Yes	No	I don't know	I don't know	I don't know	Yes	Yes	I don't know	No	Yes	I don't know
1785	Yes	Yes	No	Yes	Yes	No	I don't know	I don't know	I don't know	Yes	Yes	I don't know	No	Yes	I don't know
1786	Yes	Yes	No	No	Yes	I don't know	I don't know	I don't know	I don't know	Yes	No	I don't know	No	Yes	I don't know
1787	Yes	Yes	No	Yes	Yes	I don't know	I don't know	I don't know	I don't know	Yes	Yes	I don't know	Yes	Yes	I don't know
1788	Yes	Yes	No	No	Yes	I don't know	I don't know	I don't know	I don't know	Yes	Yes	I don't know	No	Yes	I don't know
1789	Yes	Yes	Yes	Yes	Yes	I don't know	I don't know	I don't know	I don't know	Yes	Yes	I don't know	No	Yes	I don't know
1790	Yes	Yes	No	Yes	Yes	I don't know	I don't know	I don't know	I don't know	Yes	Yes	I don't know	No	Yes	I don't know
1791	Yes	Yes	No	No	Yes	I don't know	I don't know	I don't know	I don't know	Yes	No	I don't know	No	Yes	I don't know
1792	Yes	Yes	No	No	Yes	I don't know	I don't know	I don't know	I don't know	Yes	Yes	I don't know	Yes	No	I don't know
1793	Yes	Yes	No	Yes	Yes	I don't know	I don't know	I don't know	I don't know	Yes	Yes	I don't know	No	No	I don't know
1794	Yes	Yes	No	No	Yes	I don't know	I don't know	I don't know	I don't know	Yes	No	No	No	No	No
1795	Yes	Yes	Yes	No	Yes	I don't know	I don't know	I don't know	I don't know	Yes	Yes	Yes	No	No	Yes
1796	Yes	Yes	No	No	Yes	I don't know	I don't know	I don't know	I don't know	Yes	No	No	No	No	No
1797	Yes	Yes	No	Yes	Yes	I don't know	I don't know	I don't know	I don't know	Yes	Yes	Yes	Yes	No	Yes
1798	Yes	Yes	No	No	Yes	I don't know	I don't know	I don't know	I don't know	Yes	Yes	Yes	No	No	Yes
1799	Yes	Yes	No	No	Yes	I don't know	I don't know	I don't know	I don't know	Yes	Yes	No	No	No	No
1800	Yes	Yes	No	Yes	Yes	I don't know	I don't know	I don't know	I don't know	Yes	Yes	No	No	No	No
1801	Yes	Yes	No	No	Yes	I don't know	I don't know	I don't know	I don't know	Yes	No	No	No	No	No
1802	Yes	Yes	No	Yes	Yes	I don't know	I don't know	I don't know	I don't know	Yes	Yes	No	No	No	No
1803	Yes	Yes	No	No	Yes	I don't know	I don't know	I don't know	I don't know	Yes	Yes	Yes	Yes	No	Yes
1804	Yes	Yes	Yes	Yes	Yes	I don't know	I don't know	I don't know	I don't know	Yes	Yes	Yes	Yes	Yes	Yes
1805	Yes	Yes	No	Yes	Yes	I don't know	I don't know	I don't know	I don't know	Yes	Yes	No	No	Yes	No
1806	Yes	Yes	No	No	Yes	I don't know	I don't know	I don't know	I don't know	Yes	No	Yes	No	Yes	Yes
1807	Yes	Yes	Yes	Yes	Yes	I don't know	I don't know	I don't know	I don't know	Yes	No	No	No	Yes	No
1808	Yes	Yes	No	No	Yes	I don't know	I don't know	I don't know	I don't know	Yes	No	Yes	Yes	Yes	Yes
1809	Yes	Yes	No	No	Yes	I don't know	I don't know	I don't know	I don't know	Yes	Yes	No	No	Yes	No
1810	Yes	Yes	No	No	Yes	I don't know	I don't know	I don't know	I don't know	Yes	No	Yes	No	Yes	Yes
1811	Yes	Yes	Yes	No	Yes	I don't know	I don't know	I don't know	I don't know	Yes	Yes	Yes	No	Yes	Yes
1812	Yes	Yes	Yes	No	Yes	I don't know	I don't know	I don't know	I don't know	Yes	Yes	Yes	No	Yes	Yes
1813	Yes	Yes	Yes	Yes	Yes	I don't know	I don't know	I don't know	I don't know	Yes	Yes	No	No	Yes	No
1814	Yes	Yes	Yes	No	Yes	I don't know	I don't know	I don't know	I don't know	Yes	No	No	No	Yes	No
1815	Yes	Yes	Yes	Yes	Yes	I don't know	I don't know	I don't know	I don't know	Yes	No	No	No	Yes	No
1816	Yes	Yes	No	No	Yes	I don't know	I don't know	I don't know	I don't know	Yes	Yes	No	No	Yes	No
1817	Yes	Yes	Yes	Yes	Yes	I don't know	I don't know	I don't know	I don't know	Yes	Yes	No	No	Yes	No
1818	Yes	Yes	No	No	Yes	I don't know	Yes	I don't know	I don't know	Yes	No	No	No	Yes	No
1819	Yes	Yes	Yes	No	Yes	I don't know	Yes	I don't know	I don't know	Yes	No	No	No	Yes	No
1820	Yes	Yes	Yes	No	Yes	I don't know	Yes	I don't know	I don't know	Yes	Yes	No	No	Yes	No
1821	Yes	Yes	Yes	Yes	Yes	I don't know	Yes	I don't know	I don't know	Yes	Yes	No	No	Yes	No
1822	Yes	Yes	Yes	No	Yes	I don't know	Yes	I don't know	I don't know	Yes	Yes	Yes	No	Yes	Yes
1823	Yes	Yes	No	No	Yes	I don't know	Yes	I don't know	I don't know	Yes	No	Yes	No	Yes	Yes
1824	Yes	Yes	No	No	Yes	I don't know	Yes	I don't know	I don't know	Yes	Yes	No	No	Yes	No
1825	Yes	Yes	Yes	No	Yes	I don't know	Yes	I don't know	I don't know	Yes	No	No	No	Yes	No
1826	Yes	Yes	No	Yes	Yes	I don't know	Yes	I don't know	I don't know	Yes	Yes	Yes	No	Yes	Yes
1827	Yes	Yes	No	No	Yes	I don't know	Yes	I don't know	I don't know	Yes	Yes	No	No	Yes	No
1828	Yes	Yes	No	No	Yes	I don't know	Yes	I don't know	I don't know	Yes	No	No	No	Yes	No
1829	Yes	Yes	No	No	Yes	I don't know	Yes	I don't know	I don't know	Yes	Yes	No	No	Yes	No
1830	Yes	Yes	No	Yes	Yes	I don't know	Yes	I don't know	I don't know	Yes	Yes	No	No	Yes	No
1831	Yes	Yes	No	Yes	Yes	I don't know	Yes	I don't know	I don't know	Yes	Yes	No	No	Yes	No
1832	Yes	Yes	Yes	Yes	Yes	I don't know	Yes	I don't know	I don't know	Yes	No	No	No	Yes	No
1833	Yes	Yes	No	No	Yes	I don't know	Yes	I don't know	I don't know	Yes	No	No	No	Yes	No
1834	Yes	Yes	No	Yes	Yes	I don't know	Yes	I don't know	I don't know	Yes	No	Yes	No	Yes	Yes
1835	Yes	Yes	No	No	Yes	I don't know	Yes	I don't know	I don't know	Yes	No	No	No	Yes	No
1836	Yes	Yes	No	Yes	Yes	I don't know	Yes	I don't know	I don't know	Yes	Yes	Yes	No	Yes	Yes
1837	Yes	Yes	No	No	Yes	I don't know	Yes	I don't know	I don't know	Yes	No	No	No	Yes	No
1838	Yes	Yes	Yes	Yes	Yes	I don't know	Yes	I don't know	I don't know	Yes	No	No	No	Yes	No
1839	Yes	Yes	Yes	Yes	Yes	I don't know	Yes	I don't know	I don't know	Yes	Yes	No	No	Yes	No
1840	Yes	Yes	Yes	No	Yes	I don't know	Yes	I don't know	I don't know	Yes	No	Yes	No	Yes	Yes
1841	Yes	Yes	No	Yes	Yes	I don't know	Yes	I don't know	I don't know	Yes	No	Yes	No	Yes	Yes
1842	Yes	Yes	Yes	Yes	Yes	I don't know	Yes	I don't know	I don't know	Yes	No	Yes	No	Yes	Yes
1843	Yes	Yes	No	No	Yes	I don't know	Yes	I don't know	I don't know	Yes	Yes	No	No	Yes	No
1844	Yes	Yes	No	No	Yes	I don't know	Yes	I don't know	I don't know	Yes	No	No	No	Yes	No
1845	Yes	Yes	No	Yes	Yes	I don't know	Yes	I don't know	I don't know	Yes	Yes	No	No	Yes	No
1846	Yes	Yes	No	Yes	Yes	I don't know	Yes	I don't know	I don't know	Yes	Yes	Yes	No	Yes	Yes
1847	Yes	Yes	Yes	No	Yes	I don't know	Yes	I don't know	I don't know	Yes	Yes	No	No	Yes	No
1848	Yes	Yes	No	No	Yes	I don't know	Yes	I don't know	I don't know	Yes	No	No	No	Yes	No
1849	Yes	Yes	No	Yes	Yes	I don't know	Yes	I don't know	I don't know	Yes	Yes	No	No	Yes	No
1850	Yes	Yes	No	No	Yes	I don't know	Yes	I don't know	I don't know	Yes	Yes	No	No	Yes	No
1851	Yes	Yes	Yes	Yes	Yes	I don't know	Yes	I don't know	I don't know	Yes	No	No	No	Yes	No
1852	Yes	Yes	No	Yes	Yes	I don't know	Yes	I don't know	I don't know	Yes	Yes	Yes	No	Yes	Yes
1853	Yes	Yes	No	No	Yes	I don't know	Yes	I don't know	I don't know	Yes	No	No	No	Yes	No
1854	Yes	Yes	No	Yes	Yes	I don't know	Yes	I don't know	I don't know	Yes	Yes	Yes	Yes	Yes	Yes
1855	Yes	Yes	Yes	Yes	Yes	I don't know	Yes	I don't know	I don't know	Yes	No	No	No	Yes	No
1856	Yes	Yes	No	No	Yes	I don't know	Yes	I don't know	I don't know	Yes	Yes	No	No	Yes	No
1857	Yes	Yes	Yes	No	Yes	I don't know	Yes	I don't know	I don't know	Yes	Yes	No	No	Yes	No
1858	Yes	Yes	No	No	Yes	I don't know	Yes	I don't know	I don't know	Yes	Yes	No	No	Yes	No
1859	Yes	Yes	No	No	Yes	I don't know	Yes	I don't know	I don't know	Yes	Yes	No	Yes	Yes	No
1860	Yes	Yes	No	No	Yes	I don't know	Yes	I don't know	I don't know	Yes	Yes	Yes	No	Yes	Yes
1861	Yes	Yes	No	Yes	Yes	I don't know	Yes	I don't know	I don't know	Yes	Yes	No	No	Yes	No
1862	Yes	Yes	No	Yes	Yes	I don't know	Yes	I don't know	I don't know	Yes	Yes	No	No	Yes	No
1863	Yes	Yes	Yes	Yes	Yes	I don't know	Yes	I don't know	I don't know	Yes	Yes	Yes	No	Yes	Yes
1864	Yes	Yes	No	Yes	Yes	I don't know	Yes	I don't know	I don't know	Yes	Yes	Yes	No	Yes	Yes
1865	Yes	Yes	No	No	Yes	I don't know	Yes	I don't know	I don't know	Yes	Yes	Yes	No	Yes	Yes
1866	Yes	Yes	No	Yes	Yes	I don't know	Yes	I don't know	I don't know	Yes	Yes	No	No	Yes	No
1867	Yes	Yes	Yes	No	Yes	I don't know	Yes	I don't know	I don't know	Yes	No	No	No	Yes	No
1868	Yes	Yes	No	No	Yes	I don't know	Yes	I don't know	I don't know	Yes	Yes	Yes	No	Yes	Yes
1869	Yes	Yes	No	No	Yes	I don't know	Yes	I don't know	I don't know	Yes	Yes	No	No	Yes	No
1870	Yes	Yes	Yes	Yes	Yes	I don't know	Yes	I don't know	I don't know	Yes	No	No	No	Yes	No
1871	No	Yes	No	Yes	Yes	I don't know	Yes	I don't know	I don't know	Yes	Yes	No	No	Yes	No
1872	Yes	Yes	Yes	Yes	Yes	I don't know	Yes	I don't know	I don't know	Yes	Yes	No	No	Yes	No
1873	Yes	Yes	No	No	Yes	I don't know	Yes	I don't know	I don't know	Yes	No	Yes	No	Yes	Yes
1874	Yes	Yes	No	No	Yes	I don't know	Yes	I don't know	I don't know	Yes	Yes	No	No	Yes	No
1875	Yes	Yes	No	No	Yes	I don't know	Yes	I don't know	I don't know	Yes	No	Yes	No	Yes	Yes
1876	Yes	Yes	No	No	Yes	I don't know	Yes	I don't know	I don't know	Yes	No	No	Yes	Yes	No
1877	Yes	Yes	Yes	Yes	Yes	I don't know	Yes	I don't know	I don't know	Yes	Yes	No	No	Yes	No
1878	Yes	Yes	No	No	Yes	I don't know	Yes	I don't know	I don't know	Yes	Yes	No	No	Yes	No
1879	Yes	Yes	No	Yes	Yes	I don't know	Yes	I don't know	I don't know	Yes	No	No	No	Yes	No
1880	Yes	Yes	Yes	Yes	Yes	I don't know	Yes	I don't know	I don't know	Yes	Yes	No	No	Yes	No
1881	Yes	Yes	Yes	No	Yes	I don't know	Yes	I don't know	I don't know	Yes	No	No	No	Yes	No
1882	Yes	Yes	Yes	Yes	Yes	I don't know	Yes	I don't know	I don't know	Yes	Yes	Yes	No	Yes	Yes
1883	Yes	Yes	No	Yes	Yes	I don't know	Yes	I don't know	I don't know	Yes	Yes	Yes	No	Yes	Yes
1884	Yes	Yes	No	Yes	Yes	I don't know	Yes	I don't know	I don't know	Yes	Yes	Yes	No	Yes	Yes
1885	Yes	Yes	Yes	No	Yes	I don't know	Yes	I don't know	I don't know	Yes	Yes	Yes	Yes	No	Yes
1886	Yes	Yes	Yes	No	Yes	I don't know	Yes	I don't know	I don't know	Yes	Yes	Yes	No	Yes	Yes
1887	Yes	Yes	No	No	Yes	I don't know	Yes	I don't know	I don't know	Yes	No	No	No	No	No
1888	Yes	Yes	No	No	Yes	I don't know	Yes	I don't know	I don't know	Yes	Yes	Yes	No	Yes	Yes
1889	Yes	Yes	No	Yes	Yes	I don't know	Yes	I don't know	I don't know	Yes	Yes	Yes	No	No	Yes
1890	Yes	Yes	No	No	Yes	I don't know	Yes	I don't know	I don't know	Yes	Yes	Yes	No	No	Yes
1891	Yes	Yes	No	Yes	Yes	I don't know	Yes	I don't know	I don't know	Yes	Yes	No	No	No	No
1892	Yes	Yes	No	No	Yes	I don't know	Yes	I don't know	I don't know	Yes	No	No	No	No	No
1893	Yes	Yes	No	Yes	Yes	I don't know	Yes	I don't know	I don't know	Yes	No	No	No	No	No
1894	Yes	Yes	No	No	Yes	I don't know	Yes	I don't know	I don't know	Yes	Yes	No	No	Yes	No
1895	Yes	Yes	No	Yes	Yes	I don't know	Yes	I don't know	I don't know	Yes	Yes	No	No	No	No
1896	Yes	Yes	No	No	Yes	I don't know	Yes	I don't know	I don't know	Yes	No	No	No	No	No
1897	Yes	Yes	No	Yes	Yes	I don't know	Yes	I don't know	I don't know	Yes	Yes	Yes	No	Yes	Yes
1898	Yes	Yes	No	No	Yes	I don't know	Yes	I don't know	I don't know	Yes	Yes	No	No	I don't know	No
1899	Yes	Yes	No	No	Yes	I don't know	Yes	I don't know	I don't know	Yes	No	No	No	I don't know	No
1900	Yes	Yes	No	No	Yes	I don't know	Yes	I don't know	I don't know	Yes	Yes	Yes	No	I don't know	Yes
1901	Yes	Yes	No	No	Yes	I don't know	Yes	I don't know	I don't know	Yes	Yes	Yes	No	I don't know	Yes
1902	Yes	Yes	No	No	Yes	I don't know	Yes	I don't know	I don't know	Yes	Yes	No	No	I don't know	No
1903	Yes	Yes	No	No	Yes	I don't know	Yes	I don't know	I don't know	Yes	Yes	No	No	I don't know	No
1904	Yes	Yes	No	No	Yes	I don't know	Yes	I don't know	I don't know	Yes	Yes	Yes	Yes	I don't know	Yes
1905	Yes	Yes	No	No	Yes	I don't know	Yes	I don't know	I don't know	Yes	Yes	Yes	No	I don't know	Yes
1906	Yes	Yes	No	Yes	Yes	I don't know	Yes	I don't know	I don't know	Yes	Yes	Yes	Yes	I don't know	Yes
1907	Yes	Yes	No	Yes	Yes	I don't know	Yes	I don't know	I don't know	Yes	Yes	Yes	No	I don't know	Yes
1908	Yes	Yes	No	No	Yes	I don't know	Yes	I don't know	I don't know	Yes	Yes	Yes	Yes	I don't know	Yes
1909	Yes	Yes	No	No	Yes	I don't know	Yes	I don't know	I don't know	Yes	Yes	No	No	I don't know	No
1910	Yes	Yes	Yes	Yes	Yes	I don't know	Yes	I don't know	I don't know	Yes	Yes	Yes	Yes	I don't know	Yes
1911	Yes	Yes	No	No	Yes	I don't know	Yes	I don't know	I don't know	Yes	Yes	Yes	No	I don't know	I don't know
1912	Yes	Yes	No	Yes	Yes	I don't know	Yes	I don't know	I don't know	Yes	Yes	Yes	No	I don't know	I don't know
1913	Yes	Yes	No	No	Yes	I don't know	Yes	I don't know	I don't know	Yes	Yes	Yes	No	I don't know	I don't know
1914	Yes	Yes	No	No	Yes	I don't know	Yes	I don't know	I don't know	Yes	Yes	Yes	No	I don't know	I don't know
1915	Yes	Yes	No	Yes	Yes	I don't know	Yes	I don't know	I don't know	Yes	Yes	Yes	No	I don't know	I don't know
1916	Yes	Yes	No	Yes	Yes	I don't know	Yes	I don't know	I don't know	Yes	Yes	Yes	No	I don't know	I don't know
1917	Yes	Yes	No	No	Yes	I don't know	Yes	I don't know	I don't know	Yes	Yes	Yes	No	I don't know	I don't know
1918	Yes	Yes	No	No	Yes	I don't know	Yes	I don't know	I don't know	Yes	Yes	Yes	No	I don't know	I don't know
1919	Yes	Yes	Yes	Yes	Yes	I don't know	Yes	I don't know	I don't know	Yes	Yes	Yes	No	I don't know	I don't know
1920	Yes	Yes	No	No	Yes	I don't know	Yes	I don't know	I don't know	Yes	No	Yes	No	I don't know	I don't know
1921	Yes	Yes	No	No	Yes	I don't know	Yes	I don't know	I don't know	Yes	Yes	Yes	No	I don't know	I don't know
1922	Yes	Yes	Yes	No	Yes	I don't know	Yes	I don't know	I don't know	Yes	Yes	Yes	Yes	I don't know	I don't know
1923	Yes	Yes	Yes	No	Yes	I don't know	Yes	I don't know	I don't know	Yes	Yes	Yes	Yes	I don't know	I don't know
1924	Yes	Yes	No	Yes	Yes	I don't know	Yes	I don't know	I don't know	Yes	Yes	Yes	No	I don't know	I don't know
1925	Yes	Yes	No	Yes	Yes	I don't know	Yes	I don't know	I don't know	Yes	Yes	Yes	No	I don't know	I don't know
1926	Yes	Yes	Yes	No	Yes	I don't know	Yes	I don't know	I don't know	Yes	Yes	Yes	No	I don't know	I don't know
1927	Yes	Yes	No	No	Yes	I don't know	Yes	I don't know	I don't know	Yes	Yes	Yes	Yes	I don't know	I don't know
1928	Yes	Yes	No	No	Yes	I don't know	Yes	I don't know	I don't know	Yes	Yes	Yes	No	I don't know	I don't know
1929	Yes	Yes	Yes	Yes	Yes	I don't know	Yes	I don't know	I don't know	Yes	Yes	Yes	No	I don't know	I don't know
1930	Yes	Yes	Yes	Yes	Yes	I don't know	Yes	I don't know	I don't know	Yes	Yes	Yes	Yes	I don't know	I don't know
1931	Yes	Yes	No	No	Yes	I don't know	Yes	I don't know	I don't know	Yes	No	Yes	No	I don't know	I don't know
1932	Yes	Yes	No	No	Yes	I don't know	Yes	I don't know	I don't know	Yes	No	Yes	No	I don't know	I don't know
1933	Yes	Yes	No	No	Yes	I don't know	Yes	I don't know	I don't know	Yes	Yes	Yes	No	I don't know	I don't know
1934	Yes	Yes	No	No	Yes	I don't know	Yes	I don't know	I don't know	Yes	Yes	Yes	Yes	I don't know	I don't know
1935	Yes	Yes	No	No	Yes	I don't know	Yes	I don't know	I don't know	Yes	Yes	Yes	Yes	I don't know	I don't know
1936	Yes	Yes	No	No	Yes	I don't know	Yes	I don't know	I don't know	Yes	Yes	Yes	Yes	I don't know	I don't know
1937	Yes	Yes	Yes	No	Yes	I don't know	Yes	I don't know	I don't know	Yes	Yes	Yes	No	I don't know	I don't know
1938	No	Yes	No	No	Yes	I don't know	Yes	I don't know	I don't know	Yes	No	Yes	No	I don't know	I don't know
1939	Yes	Yes	No	No	Yes	I don't know	Yes	I don't know	I don't know	Yes	Yes	Yes	No	I don't know	I don't know
1940	Yes	Yes	No	No	Yes	I don't know	Yes	I don't know	I don't know	Yes	No	Yes	No	I don't know	I don't know
1941	Yes	Yes	No	No	Yes	I don't know	Yes	I don't know	I don't know	Yes	Yes	Yes	No	I don't know	I don't know
1942	Yes	Yes	No	No	Yes	I don't know	Yes	I don't know	I don't know	Yes	No	Yes	No	I don't know	I don't know
1943	Yes	Yes	No	Yes	Yes	I don't know	Yes	I don't know	I don't know	Yes	Yes	Yes	No	I don't know	I don't know
1944	Yes	Yes	Yes	Yes	Yes	I don't know	Yes	I don't know	I don't know	Yes	Yes	Yes	No	I don't know	I don't know
1945	Yes	Yes	No	No	Yes	I don't know	Yes	I don't know	I don't know	Yes	Yes	Yes	No	I don't know	Yes
1946	Yes	Yes	No	Yes	Yes	I don't know	Yes	I don't know	I don't know	Yes	No	Yes	No	I don't know	Yes
1947	Yes	Yes	No	No	Yes	I don't know	Yes	I don't know	I don't know	Yes	Yes	Yes	No	I don't know	Yes
1948	Yes	Yes	No	No	Yes	I don't know	Yes	I don't know	I don't know	Yes	No	Yes	No	I don't know	Yes
1949	Yes	Yes	Yes	Yes	Yes	I don't know	Yes	I don't know	I don't know	Yes	Yes	Yes	No	I don't know	Yes
1950	Yes	Yes	Yes	Yes	Yes	I don't know	Yes	I don't know	I don't know	Yes	Yes	Yes	No	I don't know	Yes
1951	Yes	Yes	Yes	Yes	Yes	I don't know	Yes	I don't know	I don't know	Yes	No	Yes	No	I don't know	Yes
1952	Yes	Yes	No	No	Yes	I don't know	Yes	I don't know	I don't know	Yes	Yes	Yes	No	I don't know	Yes
1953	Yes	Yes	No	No	Yes	I don't know	Yes	I don't know	I don't know	Yes	Yes	Yes	No	I don't know	Yes
1954	Yes	Yes	No	No	Yes	I don't know	Yes	I don't know	I don't know	Yes	Yes	Yes	No	I don't know	Yes
1955	Yes	Yes	Yes	Yes	Yes	I don't know	Yes	I don't know	I don't know	Yes	Yes	Yes	No	I don't know	Yes
1956	Yes	Yes	No	No	Yes	I don't know	Yes	I don't know	I don't know	Yes	Yes	Yes	No	I don't know	Yes
1957	Yes	Yes	No	Yes	Yes	I don't know	Yes	I don't know	I don't know	Yes	No	Yes	No	I don't know	Yes
1958	Yes	Yes	No	Yes	Yes	I don't know	Yes	I don't know	I don't know	Yes	Yes	Yes	No	I don't know	Yes
1959	Yes	Yes	No	No	Yes	I don't know	Yes	I don't know	I don't know	Yes	Yes	Yes	Yes	I don't know	Yes
1960	Yes	Yes	No	Yes	Yes	I don't know	Yes	I don't know	I don't know	Yes	Yes	Yes	No	I don't know	Yes
1961	Yes	Yes	No	No	Yes	I don't know	Yes	I don't know	I don't know	Yes	No	Yes	No	I don't know	Yes
1962	Yes	Yes	No	No	Yes	I don't know	Yes	I don't know	I don't know	Yes	No	Yes	No	I don't know	Yes
1963	Yes	Yes	No	No	Yes	I don't know	Yes	I don't know	I don't know	Yes	Yes	Yes	No	I don't know	Yes
1964	Yes	Yes	No	No	Yes	I don't know	Yes	I don't know	I don't know	Yes	No	Yes	No	I don't know	Yes
1965	Yes	Yes	Yes	Yes	Yes	I don't know	Yes	I don't know	I don't know	Yes	No	Yes	No	I don't know	Yes
1966	Yes	Yes	No	No	Yes	I don't know	Yes	I don't know	I don't know	Yes	No	Yes	No	I don't know	Yes
1967	Yes	Yes	No	Yes	Yes	I don't know	Yes	I don't know	I don't know	Yes	No	Yes	No	I don't know	Yes
1968	Yes	Yes	No	No	Yes	I don't know	Yes	I don't know	I don't know	Yes	Yes	Yes	Yes	I don't know	Yes
1969	Yes	Yes	No	No	Yes	I don't know	Yes	I don't know	I don't know	Yes	Yes	Yes	No	I don't know	Yes
1970	Yes	Yes	No	No	Yes	I don't know	Yes	I don't know	I don't know	Yes	No	Yes	No	I don't know	Yes
1971	Yes	Yes	No	Yes	Yes	I don't know	Yes	I don't know	I don't know	Yes	Yes	Yes	No	I don't know	Yes
1972	Yes	Yes	Yes	Yes	Yes	I don't know	Yes	I don't know	I don't know	Yes	Yes	Yes	No	I don't know	Yes
1973	Yes	Yes	No	Yes	Yes	I don't know	Yes	I don't know	I don't know	Yes	Yes	Yes	No	I don't know	Yes
1974	Yes	Yes	No	No	Yes	I don't know	Yes	I don't know	I don't know	Yes	Yes	Yes	No	I don't know	Yes
1975	Yes	Yes	No	No	Yes	I don't know	Yes	I don't know	I don't know	Yes	Yes	Yes	No	I don't know	Yes
1976	Yes	Yes	Yes	No	Yes	I don't know	Yes	I don't know	I don't know	Yes	No	Yes	No	I don't know	Yes
1977	Yes	Yes	No	No	Yes	I don't know	Yes	I don't know	I don't know	Yes	No	Yes	No	I don't know	Yes
1978	Yes	Yes	No	No	Yes	I don't know	Yes	I don't know	I don't know	Yes	Yes	Yes	Yes	I don't know	Yes
1979	Yes	Yes	Yes	Yes	Yes	I don't know	Yes	I don't know	I don't know	Yes	Yes	Yes	No	I don't know	Yes
1980	Yes	Yes	No	Yes	Yes	I don't know	Yes	I don't know	I don't know	Yes	Yes	Yes	No	I don't know	Yes
1981	Yes	Yes	No	No	Yes	I don't know	Yes	I don't know	I don't know	Yes	Yes	Yes	No	I don't know	Yes
1982	Yes	Yes	Yes	Yes	Yes	I don't know	Yes	I don't know	I don't know	Yes	Yes	No	No	I don't know	No
1983	Yes	Yes	No	No	Yes	I don't know	Yes	I don't know	I don't know	Yes	Yes	No	No	I don't know	No
1984	Yes	Yes	No	Yes	Yes	I don't know	Yes	I don't know	I don't know	Yes	No	Yes	No	I don't know	Yes
1985	Yes	Yes	No	No	Yes	I don't know	Yes	I don't know	I don't know	Yes	Yes	No	No	I don't know	No
1986	Yes	Yes	No	No	Yes	I don't know	Yes	I don't know	I don't know	Yes	No	No	No	I don't know	No
1987	Yes	Yes	Yes	Yes	Yes	I don't know	Yes	I don't know	I don't know	Yes	No	Yes	No	I don't know	Yes
1988	Yes	Yes	Yes	No	Yes	I don't know	Yes	I don't know	I don't know	Yes	No	No	No	I don't know	No
1989	Yes	Yes	No	Yes	Yes	I don't know	Yes	I don't know	I don't know	Yes	Yes	No	No	I don't know	No
1990	Yes	Yes	No	No	Yes	I don't know	Yes	I don't know	I don't know	Yes	Yes	Yes	No	I don't know	Yes
1991	Yes	Yes	Yes	Yes	Yes	I don't know	Yes	I don't know	I don't know	Yes	No	No	No	I don't know	No
1992	Yes	Yes	No	Yes	Yes	I don't know	Yes	I don't know	I don't know	Yes	Yes	No	No	I don't know	No
1993	Yes	Yes	No	No	Yes	I don't know	Yes	I don't know	I don't know	Yes	Yes	No	Yes	I don't know	No
1994	Yes	Yes	No	Yes	Yes	I don't know	Yes	I don't know	I don't know	Yes	No	Yes	No	I don't know	Yes
1995	Yes	Yes	No	No	Yes	I don't know	Yes	I don't know	I don't know	Yes	Yes	Yes	No	I don't know	Yes
1996	Yes	Yes	No	No	Yes	I don't know	Yes	I don't know	I don't know	Yes	No	Yes	No	I don't know	Yes
1997	Yes	Yes	No	No	Yes	I don't know	Yes	I don't know	I don't know	Yes	Yes	Yes	No	I don't know	Yes
1998	Yes	Yes	No	No	Yes	I don't know	Yes	I don't know	I don't know	Yes	Yes	Yes	No	No	Yes
1999	Yes	Yes	No	No	Yes	I don't know	Yes	I don't know	I don't know	Yes	Yes	No	No	Yes	No
[truncated: 126 more rows]
