# Supplementary material for: Knowledge and attitude about organ donation and transplantation among Omani university students
Source: Front Public Health. 2023 May 25;11:1115531. doi: 10.3389/fpubh.2023.1115531 (PMC10248022; doi:10.3389/fpubh.2023.1115531)
Supplement: Supplementary file 4 [file Table_4.XLSX]

## Sheet: Sheet1
#N	1) Would you donate your kidneys or other organs after death?	2) If a member of your family develops kidney failure, will you donate your kidney to him or her?	3) If you or a member of your family develops renal failure, would you accept a kidney from a deceased person?	4) Do you agree with organ donation from non-relatives?	5) Do you agree with organ donation if you have financial interest?	6) Do you think someday you may need organ transplant?	7) Will you register your name as a donor after death?	8) Would you advise your family to register as donors after death?
1	No	I don't know	I don't know	No	No	Yes	Yes	Yes
2	No	No	No	No	No	No	No	No
3	Yes	Yes	Yes	No	I don't know	Yes	Yes	Yes
4	Yes	Yes	Yes	No	I don't know	Yes	Yes	Yes
5	Yes	Yes	Yes	Yes	No	Yes	Yes	Yes
6	Yes	Yes	Yes	No	I don't know	Yes	Yes	Yes
7	Yes	Yes	Yes	I don't know	I don't know	Yes	Yes	Yes
8	Yes	Yes	Yes	I don't know	No	Yes	Yes	Yes
9	Yes	I don't know	I don't know	I don't know	I don't know	I don't know	I don't know	I don't know
10	Yes	Yes	Yes	No	Yes	Yes	Yes	Yes
11	Yes	Yes	Yes	Yes	I don't know	I don't know	I don't know	Yes
12	No	Yes	No	No	I don't know	No	No	No
13	Yes	Yes	Yes	No	I don't know	Yes	Yes	Yes
14	Yes	Yes	Yes	No	I don't know	Yes	Yes	Yes
15	Yes	Yes	Yes	No	I don't know	Yes	Yes	Yes
16	Yes	No	Yes	Yes	No	No	No	No
17	I don't know	No	No	No	I don't know	No	No	No
18	Yes	No	Yes	Yes	No	No	No	No
19	Yes	No	I don't know	I don't know	No	No	No	No
20	Yes	Yes	Yes	I don't know	I don't know	I don't know	I don't know	Yes
21	Yes	I don't know	Yes	No	I don't know	I don't know	I don't know	I don't know
22	Yes	Yes	Yes	I don't know	I don't know	I don't know	I don't know	I don't know
23	Yes	Yes	Yes	Yes	I don't know	I don't know	I don't know	I don't know
24	I don't know	No	Yes	Yes	I don't know	I don't know	I don't know	Yes
25	Yes	Yes	Yes	No	Yes	I don't know	I don't know	Yes
26	Yes	No	Yes	Yes	Yes	I don't know	I don't know	Yes
27	I don't know	Yes	I don't know	Yes	No	I don't know	I don't know	Yes
28	I don't know	I don't know	I don't know	I don't know	I don't know	I don't know	I don't know	I don't know
29	Yes	I don't know	No	No	I don't know	Yes	Yes	Yes
30	I don't know	I don't know	Yes	No	I don't know	I don't know	I don't know	I don't know
31	Yes	No	Yes	No	I don't know	No	No	No
32	Yes	Yes	Yes	Yes	I don't know	I don't know	I don't know	I don't know
33	Yes	Yes	Yes	Yes	Yes	No	No	No
34	Yes	No	No	No	Yes	Yes	Yes	No
35	I don't know	Yes	Yes	I don't know	No	No	No	No
36	Yes	Yes	Yes	No	I don't know	Yes	Yes	Yes
37	Yes	Yes	Yes	Yes	Yes	Yes	Yes	Yes
38	Yes	I don't know	I don't know	No	I don't know	No	No	No
39	Yes	Yes	Yes	Yes	I don't know	I don't know	I don't know	Yes
40	Yes	Yes	Yes	No	I don't know	Yes	Yes	Yes
41	No	Yes	No	Yes	No	Yes	Yes	No
42	Yes	I don't know	I don't know	No	No	No	No	I don't know
43	No	I don't know	Yes	No	I don't know	No	No	No
44	Yes	Yes	Yes	Yes	Yes	Yes	Yes	Yes
45	Yes	Yes	I don't know	Yes	No	No	No	I don't know
46	Yes	Yes	Yes	No	I don't know	I don't know	I don't know	I don't know
47	No	No	No	No	No	No	No	No
48	Yes	Yes	Yes	No	Yes	I don't know	I don't know	I don't know
49	Yes	I don't know	I don't know	No	I don't know	Yes	Yes	Yes
50	Yes	Yes	Yes	I don't know	Yes	Yes	Yes	Yes
51	I don't know	I don't know	I don't know	No	No	I don't know	I don't know	I don't know
52	Yes	Yes	No	No	I don't know	Yes	Yes	Yes
53	I don't know	Yes	Yes	No	I don't know	I don't know	I don't know	I don't know
54	Yes	Yes	Yes	No	I don't know	Yes	Yes	Yes
55	Yes	Yes	Yes	No	I don't know	Yes	Yes	Yes
56	Yes	I don't know	I don't know	I don't know	No	I don't know	I don't know	I don't know
57	Yes	Yes	Yes	No	I don't know	Yes	Yes	Yes
58	Yes	Yes	No	No	I don't know	Yes	Yes	Yes
59	Yes	Yes	Yes	No	I don't know	I don't know	I don't know	I don't know
60	I don't know	I don't know	No	No	I don't know	No	No	I don't know
61	Yes	Yes	Yes	2	I don't know	Yes	Yes	Yes
62	Yes	Yes	Yes	Yes	Yes	I don't know	I don't know	I don't know
63	Yes	Yes	Yes	No	I don't know	No	No	No
64	I don't know	Yes	Yes	No	Yes	Yes	Yes	Yes
65	Yes	Yes	Yes	No	I don't know	I don't know	I don't know	Yes
66	Yes	Yes	Yes	Yes	I don't know	I don't know	I don't know	Yes
67	I don't know	I don't know	Yes	No	I don't know	I don't know	I don't know	I don't know
68	I don't know	I don't know	I don't know	I don't know	I don't know	I don't know	I don't know	I don't know
69	I don't know	Yes	No	No	I don't know	No	No	No
70	Yes	I don't know	No	No	I don't know	I don't know	I don't know	I don't know
71	I don't know	Yes	Yes	No	I don't know	I don't know	I don't know	I don't know
72	Yes	Yes	Yes	No	I don't know	I don't know	I don't know	I don't know
73	I don't know	I don't know	I don't know	I don't know	Yes	Yes	Yes	Yes
74	Yes	I don't know	I don't know	No	No	No	No	No
75	Yes	I don't know	Yes	No	No	I don't know	I don't know	I don't know
76	Yes	Yes	Yes	I don't know	No	I don't know	I don't know	I don't know
77	Yes	Yes	Yes	No	No	I don't know	I don't know	I don't know
78	Yes	Yes	No	I don't know	Yes	I don't know	I don't know	Yes
79	Yes	Yes	Yes	I don't know	I don't know	I don't know	I don't know	I don't know
80	Yes	Yes	No	I don't know	Yes	Yes	Yes	Yes
81	No	I don't know	No	I don't know	No	No	No	No
82	Yes	I don't know	Yes	No	I don't know	No	No	No
83	Yes	I don't know	I don't know	I don't know	I don't know	I don't know	I don't know	I don't know
84	Yes	Yes	Yes	Yes	I don't know	I don't know	I don't know	Yes
85	Yes	Yes	Yes	Yes	I don't know	Yes	Yes	Yes
86	I don't know	I don't know	I don't know	No	I don't know	No	No	No
87	Yes	No	I don't know	No	I don't know	No	No	I don't know
88	I don't know	Yes	Yes	I don't know	I don't know	I don't know	I don't know	I don't know
89	Yes	Yes	Yes	No	I don't know	I don't know	I don't know	No
90	Yes	Yes	Yes	No	I don't know	I don't know	I don't know	No
91	Yes	Yes	No	Yes	I don't know	No	No	No
92	I don't know	I don't know	Yes	No	I don't know	No	No	No
93	I don't know	I don't know	I don't know	I don't know	I don't know	I don't know	I don't know	I don't know
94	Yes	Yes	Yes	Yes	I don't know	I don't know	I don't know	I don't know
95	Yes	Yes	Yes	Yes	Yes	Yes	Yes	Yes
96	No	Yes	I don't know	No	I don't know	No	No	No
97	Yes	Yes	I don't know	I don't know	I don't know	Yes	Yes	I don't know
98	Yes	I don't know	Yes	No	I don't know	No	No	No
99	Yes	Yes	Yes	No	I don't know	Yes	Yes	Yes
100	I don't know	Yes	Yes	I don't know	No	Yes	Yes	Yes
101	Yes	Yes	Yes	No	Yes	Yes	Yes	I don't know
102	Yes	Yes	Yes	Yes	Yes	No	No	Yes
103	Yes	Yes	Yes	Yes	Yes	No	No	Yes
104	Yes	Yes	Yes	I don't know	I don't know	I don't know	I don't know	Yes
105	Yes	Yes	I don't know	No	No	Yes	Yes	Yes
106	Yes	Yes	Yes	No	No	I don't know	I don't know	I don't know
107	Yes	I don't know	Yes	No	I don't know	I don't know	I don't know	I don't know
108	Yes	Yes	Yes	No	I don't know	Yes	Yes	Yes
109	Yes	Yes	Yes	No	I don't know	I don't know	I don't know	I don't know
110	Yes	Yes	Yes	No	Yes	I don't know	I don't know	I don't know
111	Yes	Yes	Yes	I don't know	I don't know	I don't know	I don't know	Yes
112	I don't know	Yes	Yes	No	I don't know	I don't know	I don't know	I don't know
113	I don't know	Yes	Yes	I don't know	Yes	I don't know	I don't know	I don't know
114	I don't know	Yes	Yes	No	I don't know	I don't know	I don't know	I don't know
115	I don't know	No	Yes	I don't know	Yes	Yes	Yes	Yes
116	I don't know	Yes	Yes	I don't know	I don't know	No	No	No
117	Yes	Yes	I don't know	I don't know	No	I don't know	I don't know	I don't know
118	I don't know	Yes	Yes	Yes	I don't know	No	No	No
119	Yes	Yes	I don't know	I don't know	I don't know	I don't know	I don't know	I don't know
120	Yes	Yes	Yes	I don't know	I don't know	Yes	Yes	I don't know
121	I don't know	Yes	Yes	Yes	I don't know	I don't know	I don't know	Yes
122	I don't know	I don't know	Yes	I don't know	I don't know	No	No	No
123	I don't know	Yes	Yes	No	I don't know	Yes	Yes	Yes
124	Yes	Yes	Yes	I don't know	Yes	I don't know	I don't know	I don't know
125	Yes	I don't know	No	No	I don't know	I don't know	I don't know	I don't know
126	Yes	Yes	Yes	No	I don't know	Yes	Yes	Yes
127	Yes	I don't know	No	No	I don't know	I don't know	I don't know	I don't know
128	Yes	Yes	Yes	No	No	I don't know	I don't know	I don't know
129	I don't know	Yes	Yes	No	I don't know	I don't know	I don't know	I don't know
130	Yes	Yes	Yes	No	I don't know	Yes	Yes	Yes
131	Yes	Yes	Yes	Yes	I don't know	Yes	Yes	Yes
132	Yes	I don't know	No	No	I don't know	I don't know	I don't know	I don't know
133	Yes	I don't know	I don't know	No	I don't know	Yes	Yes	Yes
134	Yes	Yes	Yes	I don't know	I don't know	No	No	I don't know
135	Yes	Yes	Yes	No	I don't know	Yes	Yes	Yes
136	Yes	Yes	Yes	No	I don't know	I don't know	I don't know	I don't know
137	Yes	Yes	Yes	Yes	Yes	I don't know	I don't know	I don't know
138	Yes	Yes	Yes	Yes	Yes	I don't know	I don't know	I don't know
139	Yes	I don't know	I don't know	No	No	No	No	No
140	I don't know	Yes	Yes	No	I don't know	No	No	No
141	No	Yes	Yes	I don't know	I don't know	Yes	Yes	Yes
142	Yes	Yes	Yes	I don't know	I don't know	Yes	Yes	Yes
143	Yes	Yes	I don't know	No	I don't know	No	No	No
144	I don't know	I don't know	I don't know	I don't know	I don't know	I don't know	I don't know	I don't know
145	Yes	I don't know	Yes	No	I don't know	I don't know	I don't know	No
146	Yes	Yes	Yes	I don't know	No	Yes	Yes	Yes
147	Yes	Yes	Yes	No	I don't know	I don't know	I don't know	I don't know
148	Yes	I don't know	I don't know	No	Yes	No	No	I don't know
149	No	No	Yes	Yes	No	No	No	No
150	Yes	Yes	Yes	No	I don't know	I don't know	I don't know	I don't know
151	Yes	Yes	Yes	Yes	I don't know	I don't know	I don't know	Yes
152	I don't know	I don't know	I don't know	I don't know	I don't know	I don't know	I don't know	I don't know
153	Yes	Yes	Yes	Yes	Yes	Yes	Yes	Yes
154	I don't know	Yes	Yes	I don't know	I don't know	Yes	Yes	I don't know
155	Yes	Yes	Yes	No	I don't know	I don't know	I don't know	I don't know
156	I don't know	I don't know	No	No	I don't know	No	No	I don't know
157	Yes	I don't know	Yes	No	I don't know	I don't know	I don't know	No
158	Yes	No	Yes	No	No	No	No	No
159	Yes	No	Yes	No	No	I don't know	I don't know	I don't know
160	Yes	Yes	Yes	No	I don't know	I don't know	I don't know	I don't know
161	Yes	I don't know	Yes	No	I don't know	I don't know	I don't know	I don't know
162	Yes	Yes	Yes	I don't know	I don't know	I don't know	I don't know	I don't know
163	I don't know	Yes	Yes	No	I don't know	I don't know	I don't know	I don't know
164	Yes	Yes	I don't know	No	No	I don't know	I don't know	I don't know
165	Yes	Yes	I don't know	No	I don't know	Yes	Yes	Yes
166	I don't know	Yes	Yes	I don't know	Yes	Yes	Yes	I don't know
167	Yes	Yes	Yes	No	I don't know	I don't know	I don't know	Yes
168	Yes	Yes	Yes	No	I don't know	I don't know	I don't know	Yes
169	Yes	Yes	Yes	I don't know	I don't know	I don't know	I don't know	Yes
170	I don't know	Yes	Yes	Yes	I don't know	I don't know	I don't know	I don't know
171	Yes	Yes	Yes	No	I don't know	Yes	Yes	Yes
172	Yes	I don't know	I don't know	No	I don't know	Yes	Yes	Yes
173	Yes	Yes	Yes	I don't know	I don't know	I don't know	I don't know	I don't know
174	Yes	Yes	Yes	I don't know	I don't know	Yes	Yes	Yes
175	Yes	Yes	Yes	No	I don't know	I don't know	I don't know	I don't know
176	I don't know	I don't know	I don't know	I don't know	I don't know	I don't know	I don't know	I don't know
177	Yes	I don't know	I don't know	I don't know	Yes	I don't know	I don't know	I don't know
178	I don't know	Yes	Yes	No	No	Yes	Yes	Yes
179	I don't know	I don't know	I don't know	I don't know	No	I don't know	I don't know	I don't know
180	I don't know	Yes	Yes	I don't know	No	I don't know	I don't know	Yes
181	Yes	Yes	Yes	No	I don't know	Yes	Yes	Yes
182	Yes	Yes	Yes	No	Yes	No	No	No
183	Yes	Yes	Yes	No	I don't know	I don't know	I don't know	I don't know
184	Yes	Yes	Yes	No	I don't know	I don't know	I don't know	Yes
185	Yes	Yes	Yes	No	Yes	Yes	Yes	Yes
186	Yes	I don't know	Yes	No	I don't know	I don't know	I don't know	I don't know
187	I don't know	I don't know	Yes	I don't know	I don't know	No	No	No
188	I don't know	Yes	Yes	Yes	I don't know	I don't know	I don't know	Yes
189	I don't know	Yes	I don't know	No	I don't know	Yes	Yes	Yes
190	I don't know	No	Yes	No	I don't know	No	No	No
191	I don't know	I don't know	Yes	Yes	I don't know	I don't know	I don't know	Yes
192	Yes	No	No	No	I don't know	I don't know	I don't know	I don't know
193	Yes	Yes	Yes	No	I don't know	Yes	Yes	Yes
194	Yes	Yes	Yes	No	I don't know	Yes	Yes	Yes
195	Yes	Yes	Yes	No	No	No	No	No
196	I don't know	Yes	I don't know	No	Yes	Yes	Yes	Yes
197	Yes	Yes	I don't know	I don't know	I don't know	I don't know	I don't know	I don't know
198	I don't know	Yes	Yes	I don't know	No	I don't know	I don't know	I don't know
199	Yes	Yes	Yes	I don't know	I don't know	Yes	Yes	Yes
200	Yes	Yes	I don't know	No	I don't know	I don't know	I don't know	I don't know
201	I don't know	I don't know	I don't know	No	I don't know	I don't know	I don't know	I don't know
202	Yes	Yes	Yes	Yes	Yes	Yes	Yes	No
203	Yes	Yes	Yes	No	I don't know	I don't know	I don't know	I don't know
204	Yes	No	Yes	No	I don't know	No	No	No
205	No	Yes	Yes	No	Yes	Yes	Yes	Yes
206	No	Yes	No	No	I don't know	No	No	No
207	Yes	Yes	Yes	No	I don't know	I don't know	I don't know	I don't know
208	Yes	Yes	Yes	Yes	I don't know	I don't know	I don't know	No
209	I don't know	Yes	Yes	No	No	I don't know	I don't know	I don't know
210	Yes	Yes	Yes	No	I don't know	I don't know	I don't know	I don't know
211	I don't know	I don't know	I don't know	No	I don't know	I don't know	I don't know	I don't know
212	Yes	Yes	Yes	No	Yes	Yes	Yes	Yes
213	I don't know	Yes	I don't know	No	No	No	No	I don't know
214	Yes	Yes	Yes	Yes	No	I don't know	I don't know	I don't know
215	Yes	Yes	Yes	No	I don't know	Yes	Yes	Yes
216	Yes	No	I don't know	No	I don't know	Yes	Yes	I don't know
217	Yes	Yes	Yes	No	I don't know	I don't know	I don't know	Yes
218	Yes	Yes	Yes	No	I don't know	Yes	Yes	Yes
219	I don't know	No	I don't know	No	No	No	No	No
220	I don't know	I don't know	I don't know	I don't know	I don't know	I don't know	I don't know	I don't know
221	Yes	Yes	Yes	Yes	I don't know	Yes	Yes	No
222	Yes	Yes	Yes	No	No	No	No	No
223	Yes	Yes	Yes	No	I don't know	Yes	Yes	Yes
224	I don't know	Yes	Yes	No	I don't know	Yes	Yes	Yes
225	Yes	Yes	Yes	No	Yes	I don't know	I don't know	I don't know
226	No	Yes	Yes	No	I don't know	No	No	Yes
227	Yes	Yes	Yes	I don't know	I don't know	Yes	Yes	Yes
228	I don't know	I don't know	I don't know	I don't know	I don't know	I don't know	I don't know	I don't know
229	Yes	Yes	Yes	No	Yes	I don't know	I don't know	I don't know
230	Yes	I don't know	Yes	No	I don't know	I don't know	I don't know	I don't know
231	Yes	Yes	Yes	No	I don't know	Yes	Yes	Yes
232	Yes	Yes	Yes	I don't know	I don't know	I don't know	I don't know	I don't know
233	Yes	I don't know	Yes	No	I don't know	Yes	Yes	Yes
234	Yes	Yes	Yes	Yes	I don't know	No	No	I don't know
235	No	Yes	Yes	Yes	No	No	No	Yes
236	Yes	I don't know	I don't know	No	Yes	I don't know	I don't know	I don't know
237	Yes	Yes	I don't know	No	I don't know	I don't know	I don't know	No
238	Yes	Yes	Yes	No	I don't know	Yes	Yes	No
239	Yes	Yes	Yes	Yes	I don't know	I don't know	I don't know	I don't know
240	Yes	I don't know	I don't know	Yes	I don't know	I don't know	I don't know	I don't know
241	Yes	Yes	Yes	No	I don't know	Yes	Yes	Yes
242	Yes	Yes	I don't know	Yes	I don't know	I don't know	I don't know	No
243	Yes	I don't know	Yes	Yes	No	Yes	Yes	Yes
244	Yes	Yes	Yes	No	I don't know	Yes	Yes	Yes
245	I don't know	I don't know	I don't know	I don't know	I don't know	No	No	No
246	Yes	Yes	Yes	Yes	Yes	I don't know	I don't know	No
247	I don't know	Yes	I don't know	No	No	No	No	No
248	Yes	Yes	Yes	No	I don't know	Yes	Yes	Yes
249	Yes	Yes	Yes	No	I don't know	I don't know	I don't know	Yes
250	No	Yes	Yes	I don't know	I don't know	No	No	No
251	I don't know	Yes	Yes	No	I don't know	I don't know	I don't know	I don't know
252	Yes	Yes	Yes	No	I don't know	No	No	No
253	Yes	Yes	Yes	No	I don't know	I don't know	I don't know	I don't know
254	Yes	I don't know	Yes	Yes	I don't know	Yes	Yes	I don't know
255	I don't know	No	No	I don't know	I don't know	I don't know	I don't know	I don't know
256	Yes	No	No	I don't know	I don't know	No	No	No
257	I don't know	I don't know	Yes	No	I don't know	No	No	No
258	Yes	Yes	Yes	No	I don't know	I don't know	I don't know	Yes
259	Yes	Yes	Yes	Yes	I don't know	I don't know	I don't know	Yes
260	Yes	I don't know	Yes	No	I don't know	I don't know	I don't know	Yes
261	Yes	I don't know	Yes	No	Yes	Yes	Yes	Yes
262	Yes	Yes	No	No	I don't know	No	No	No
263	Yes	I don't know	No	No	I don't know	No	No	No
264	Yes	Yes	No	Yes	Yes	No	No	No
265	Yes	Yes	Yes	No	Yes	Yes	Yes	I don't know
266	Yes	Yes	Yes	No	Yes	No	No	No
267	Yes	Yes	Yes	No	I don't know	Yes	Yes	Yes
268	I don't know	I don't know	Yes	No	I don't know	No	No	No
269	Yes	Yes	Yes	Yes	Yes	No	No	No
270	Yes	Yes	Yes	No	I don't know	Yes	Yes	Yes
271	Yes	Yes	Yes	No	I don't know	I don't know	I don't know	I don't know
272	I don't know	Yes	I don't know	No	No	No	No	No
273	Yes	Yes	Yes	No	I don't know	I don't know	I don't know	I don't know
274	Yes	Yes	Yes	No	I don't know	I don't know	I don't know	I don't know
275	Yes	Yes	Yes	No	I don't know	I don't know	I don't know	I don't know
276	Yes	Yes	Yes	No	I don't know	I don't know	I don't know	I don't know
277	I don't know	I don't know	Yes	I don't know	I don't know	I don't know	I don't know	I don't know
278	Yes	Yes	Yes	Yes	I don't know	Yes	Yes	Yes
279	Yes	No	I don't know	No	I don't know	No	No	No
280	Yes	Yes	Yes	No	I don't know	Yes	Yes	Yes
281	Yes	Yes	I don't know	I don't know	No	I don't know	I don't know	Yes
282	I don't know	Yes	Yes	No	I don't know	Yes	Yes	Yes
283	I don't know	Yes	Yes	No	Yes	Yes	Yes	Yes
284	Yes	I don't know	Yes	No	I don't know	Yes	Yes	Yes
285	Yes	Yes	Yes	No	I don't know	Yes	Yes	Yes
286	Yes	No	No	No	I don't know	No	No	I don't know
287	Yes	I don't know	I don't know	I don't know	I don't know	I don't know	I don't know	I don't know
288	Yes	Yes	Yes	Yes	I don't know	Yes	Yes	Yes
289	Yes	Yes	Yes	No	I don't know	Yes	Yes	I don't know
290	I don't know	I don't know	I don't know	I don't know	I don't know	I don't know	I don't know	I don't know
291	Yes	No	No	No	I don't know	I don't know	I don't know	I don't know
292	Yes	Yes	Yes	No	I don't know	Yes	Yes	Yes
293	Yes	Yes	Yes	Yes	I don't know	Yes	Yes	Yes
294	Yes	Yes	Yes	No	I don't know	Yes	Yes	Yes
295	Yes	No	No	No	I don't know	No	No	No
296	Yes	No	Yes	I don't know	I don't know	No	No	No
297	Yes	Yes	Yes	No	I don't know	I don't know	I don't know	Yes
298	Yes	Yes	Yes	No	I don't know	I don't know	I don't know	No
299	Yes	Yes	I don't know	No	I don't know	I don't know	I don't know	I don't know
300	Yes	No	Yes	No	I don't know	No	No	No
301	I don't know	No	Yes	Yes	I don't know	I don't know	I don't know	I don't know
302	Yes	Yes	I don't know	No	I don't know	I don't know	I don't know	I don't know
303	Yes	Yes	Yes	Yes	Yes	Yes	Yes	Yes
304	Yes	Yes	Yes	No	No	Yes	Yes	Yes
305	Yes	Yes	Yes	Yes	I don't know	Yes	Yes	Yes
306	Yes	Yes	Yes	No	I don't know	Yes	Yes	Yes
307	Yes	Yes	Yes	No	Yes	Yes	Yes	Yes
308	Yes	No	Yes	No	Yes	Yes	Yes	Yes
309	Yes	I don't know	Yes	I don't know	I don't know	I don't know	I don't know	I don't know
310	Yes	Yes	Yes	Yes	Yes	Yes	Yes	Yes
311	I don't know	I don't know	I don't know	I don't know	I don't know	I don't know	I don't know	I don't know
312	Yes	I don't know	I don't know	No	I don't know	No	No	No
313	Yes	I don't know	Yes	No	No	Yes	Yes	Yes
314	Yes	Yes	I don't know	No	No	I don't know	I don't know	I don't know
315	I don't know	Yes	Yes	I don't know	I don't know	I don't know	I don't know	I don't know
316	I don't know	Yes	Yes	No	I don't know	I don't know	I don't know	I don't know
317	Yes	Yes	Yes	No	I don't know	I don't know	I don't know	Yes
318	Yes	Yes	Yes	I don't know	Yes	Yes	Yes	Yes
319	Yes	Yes	Yes	I don't know	I don't know	No	No	No
320	Yes	Yes	Yes	No	I don't know	Yes	Yes	Yes
321	Yes	Yes	Yes	I don't know	I don't know	Yes	Yes	Yes
322	Yes	Yes	Yes	No	No	Yes	Yes	No
323	Yes	Yes	Yes	No	I don't know	Yes	Yes	Yes
324	Yes	Yes	Yes	Yes	Yes	Yes	Yes	Yes
325	Yes	Yes	Yes	No	Yes	Yes	Yes	Yes
326	Yes	Yes	Yes	Yes	Yes	Yes	Yes	Yes
327	Yes	Yes	Yes	I don't know	I don't know	Yes	Yes	Yes
328	Yes	Yes	Yes	No	I don't know	I don't know	I don't know	No
329	Yes	Yes	Yes	No	I don't know	No	No	I don't know
330	Yes	Yes	Yes	No	I don't know	I don't know	I don't know	Yes
331	Yes	Yes	Yes	No	I don't know	Yes	Yes	Yes
332	I don't know	Yes	Yes	Yes	I don't know	Yes	Yes	Yes
333	Yes	Yes	Yes	No	I don't know	Yes	Yes	Yes
334	I don't know	Yes	Yes	No	I don't know	I don't know	I don't know	I don't know
335	Yes	Yes	Yes	Yes	I don't know	Yes	Yes	Yes
336	Yes	Yes	Yes	No	I don't know	Yes	Yes	Yes
337	I don't know	Yes	Yes	No	I don't know	I don't know	I don't know	I don't know
338	Yes	No	No	Yes	I don't know	No	No	No
339	I don't know	I don't know	No	No	Yes	I don't know	I don't know	I don't know
340	Yes	Yes	Yes	No	Yes	I don't know	I don't know	I don't know
341	Yes	Yes	I don't know	Yes	I don't know	I don't know	I don't know	I don't know
342	Yes	Yes	Yes	Yes	I don't know	Yes	Yes	Yes
343	Yes	Yes	Yes	I don't know	Yes	Yes	Yes	Yes
344	Yes	I don't know	I don't know	I don't know	I don't know	Yes	Yes	Yes
345	Yes	Yes	Yes	No	I don't know	I don't know	I don't know	Yes
346	Yes	Yes	Yes	Yes	No	I don't know	I don't know	I don't know
347	No	No	No	No	I don't know	No	No	No
348	Yes	Yes	Yes	No	I don't know	I don't know	I don't know	I don't know
349	Yes	Yes	Yes	No	Yes	I don't know	I don't know	I don't know
350	Yes	Yes	Yes	No	I don't know	I don't know	I don't know	No
351	Yes	Yes	I don't know	I don't know	Yes	Yes	Yes	Yes
352	Yes	I don't know	I don't know	I don't know	Yes	I don't know	I don't know	I don't know
353	I don't know	I don't know	I don't know	I don't know	I don't know	I don't know	I don't know	I don't know
354	Yes	Yes	No	Yes	I don't know	Yes	Yes	Yes
355	I don't know	I don't know	I don't know	No	No	No	No	No
356	Yes	No	Yes	No	No	Yes	Yes	Yes
357	I don't know	Yes	I don't know	No	I don't know	No	No	No
358	Yes	I don't know	Yes	No	I don't know	I don't know	I don't know	I don't know
359	Yes	I don't know	Yes	No	I don't know	I don't know	I don't know	I don't know
360	Yes	Yes	No	No	I don't know	I don't know	I don't know	I don't know
361	Yes	Yes	Yes	No	I don't know	Yes	Yes	Yes
362	I don't know	I don't know	I don't know	I don't know	I don't know	I don't know	I don't know	I don't know
363	Yes	Yes	I don't know	No	I don't know	I don't know	I don't know	I don't know
364	Yes	Yes	Yes	No	No	No	No	No
365	Yes	Yes	Yes	No	I don't know	I don't know	I don't know	I don't know
366	I don't know	I don't know	Yes	No	I don't know	Yes	Yes	Yes
367	Yes	Yes	Yes	No	No	No	No	No
368	I don't know	Yes	Yes	No	I don't know	Yes	Yes	Yes
369	Yes	I don't know	I don't know	No	I don't know	I don't know	I don't know	I don't know
370	Yes	Yes	Yes	No	No	I don't know	I don't know	I don't know
371	Yes	No	No	No	No	No	No	No
372	Yes	No	Yes	Yes	I don't know	No	No	No
373	Yes	Yes	Yes	Yes	No	Yes	Yes	Yes
374	I don't know	I don't know	I don't know	No	No	I don't know	I don't know	I don't know
375	Yes	Yes	Yes	Yes	I don't know	Yes	Yes	Yes
376	Yes	Yes	Yes	No	I don't know	No	No	No
377	Yes	Yes	Yes	No	I don't know	I don't know	I don't know	No
378	I don't know	Yes	I don't know	Yes	Yes	I don't know	I don't know	I don't know
379	Yes	I don't know	Yes	Yes	No	No	No	No
380	I don't know	Yes	No	I don't know	No	I don't know	I don't know	No
381	No	I don't know	I don't know	I don't know	I don't know	No	No	No
382	Yes	Yes	Yes	Yes	Yes	Yes	Yes	I don't know
383	I don't know	I don't know	I don't know	I don't know	I don't know	I don't know	I don't know	I don't know
384	Yes	Yes	No	No	I don't know	I don't know	I don't know	I don't know
385	Yes	Yes	I don't know	No	I don't know	Yes	Yes	Yes
386	Yes	Yes	No	No	I don't know	No	No	No
387	Yes	Yes	Yes	I don't know	I don't know	I don't know	I don't know	Yes
388	Yes	Yes	Yes	No	I don't know	I don't know	I don't know	I don't know
389	Yes	Yes	Yes	No	I don't know	Yes	Yes	Yes
390	Yes	Yes	Yes	No	No	Yes	Yes	I don't know
391	I don't know	Yes	Yes	Yes	Yes	No	No	No
392	I don't know	Yes	Yes	No	I don't know	I don't know	I don't know	I don't know
393	Yes	I don't know	Yes	I don't know	I don't know	I don't know	I don't know	I don't know
394	Yes	Yes	Yes	Yes	I don't know	I don't know	I don't know	Yes
395	Yes	I don't know	I don't know	I don't know	I don't know	I don't know	I don't know	I don't know
396	Yes	Yes	No	Yes	I don't know	Yes	Yes	Yes
397	Yes	Yes	Yes	No	Yes	No	No	No
398	No	Yes	Yes	No	No	Yes	Yes	Yes
399	Yes	Yes	Yes	No	Yes	Yes	Yes	Yes
400	Yes	Yes	Yes	No	I don't know	I don't know	I don't know	I don't know
401	Yes	No	Yes	No	Yes	Yes	Yes	No
402	I don't know	No	No	No	No	No	No	No
403	Yes	Yes	I don't know	Yes	I don't know	I don't know	I don't know	Yes
404	Yes	Yes	Yes	No	I don't know	I don't know	I don't know	I don't know
405	Yes	Yes	Yes	I don't know	No	I don't know	I don't know	I don't know
406	Yes	Yes	Yes	No	I don't know	I don't know	I don't know	I don't know
407	No	Yes	Yes	No	I don't know	I don't know	I don't know	Yes
408	I don't know	I don't know	Yes	No	I don't know	I don't know	I don't know	No
409	Yes	I don't know	Yes	No	I don't know	Yes	Yes	I don't know
410	I don't know	I don't know	I don't know	I don't know	I don't know	I don't know	I don't know	I don't know
411	Yes	Yes	Yes	No	I don't know	I don't know	I don't know	I don't know
412	Yes	Yes	Yes	No	Yes	I don't know	I don't know	I don't know
413	Yes	Yes	Yes	I don't know	I don't know	I don't know	I don't know	Yes
414	Yes	Yes	Yes	No	I don't know	Yes	Yes	Yes
415	Yes	Yes	Yes	No	I don't know	I don't know	I don't know	No
416	Yes	Yes	Yes	No	I don't know	I don't know	I don't know	Yes
417	Yes	No	No	No	No	No	No	No
418	I don't know	Yes	Yes	I don't know	I don't know	I don't know	I don't know	No
419	Yes	I don't know	I don't know	No	I don't know	I don't know	I don't know	Yes
420	Yes	Yes	Yes	No	I don't know	Yes	Yes	Yes
421	Yes	Yes	Yes	No	I don't know	No	No	No
422	Yes	Yes	Yes	No	I don't know	Yes	Yes	Yes
423	I don't know	Yes	Yes	Yes	I don't know	No	No	I don't know
424	Yes	Yes	No	No	I don't know	I don't know	I don't know	Yes
425	Yes	Yes	Yes	No	Yes	I don't know	I don't know	I don't know
426	Yes	I don't know	I don't know	No	I don't know	I don't know	I don't know	I don't know
427	Yes	Yes	Yes	Yes	I don't know	I don't know	I don't know	I don't know
428	Yes	Yes	Yes	No	I don't know	Yes	Yes	Yes
429	Yes	I don't know	I don't know	No	I don't know	I don't know	I don't know	I don't know
430	I don't know	Yes	Yes	I don't know	I don't know	I don't know	I don't know	I don't know
431	Yes	I don't know	Yes	No	I don't know	I don't know	I don't know	No
432	I don't know	Yes	Yes	I don't know	I don't know	I don't know	I don't know	I don't know
433	Yes	Yes	I don't know	No	I don't know	I don't know	I don't know	I don't know
434	Yes	Yes	Yes	I don't know	I don't know	Yes	Yes	Yes
435	Yes	Yes	Yes	No	I don't know	I don't know	I don't know	I don't know
436	Yes	Yes	Yes	I don't know	I don't know	I don't know	I don't know	I don't know
437	Yes	Yes	Yes	No	I don't know	Yes	Yes	Yes
438	I don't know	Yes	Yes	No	I don't know	I don't know	I don't know	I don't know
439	Yes	Yes	Yes	No	I don't know	Yes	Yes	Yes
440	Yes	Yes	I don't know	No	I don't know	Yes	Yes	Yes
441	No	No	No	No	No	No	No	No
442	I don't know	Yes	Yes	No	I don't know	I don't know	I don't know	I don't know
443	Yes	Yes	Yes	I don't know	I don't know	Yes	Yes	Yes
444	Yes	Yes	Yes	Yes	I don't know	Yes	Yes	Yes
445	Yes	Yes	Yes	I don't know	I don't know	Yes	Yes	Yes
446	No	Yes	Yes	I don't know	Yes	I don't know	I don't know	I don't know
447	Yes	Yes	Yes	No	I don't know	I don't know	I don't know	I don't know
448	I don't know	I don't know	Yes	No	I don't know	I don't know	I don't know	I don't know
449	Yes	I don't know	Yes	No	I don't know	I don't know	I don't know	I don't know
450	I don't know	I don't know	I don't know	No	I don't know	I don't know	I don't know	I don't know
451	Yes	Yes	I don't know	No	I don't know	I don't know	I don't know	Yes
452	I don't know	Yes	Yes	No	I don't know	I don't know	I don't know	I don't know
453	Yes	Yes	I don't know	No	Yes	Yes	Yes	Yes
454	Yes	Yes	Yes	Yes	I don't know	Yes	Yes	Yes
455	Yes	Yes	Yes	I don't know	I don't know	I don't know	I don't know	Yes
456	Yes	No	Yes	No	I don't know	I don't know	I don't know	I don't know
457	Yes	Yes	Yes	No	I don't know	I don't know	I don't know	I don't know
458	Yes	Yes	Yes	I don't know	I don't know	I don't know	I don't know	I don't know
459	I don't know	Yes	Yes	No	No	I don't know	I don't know	I don't know
460	Yes	Yes	Yes	No	I don't know	I don't know	I don't know	I don't know
461	Yes	I don't know	I don't know	No	No	I don't know	I don't know	I don't know
462	Yes	Yes	Yes	I don't know	I don't know	Yes	Yes	Yes
463	Yes	Yes	I don't know	No	Yes	Yes	Yes	Yes
464	I don't know	I don't know	Yes	No	I don't know	I don't know	I don't know	No
465	Yes	I don't know	Yes	Yes	Yes	No	No	Yes
466	Yes	Yes	Yes	I don't know	I don't know	No	No	No
467	Yes	Yes	Yes	Yes	I don't know	I don't know	I don't know	I don't know
468	I don't know	Yes	Yes	Yes	No	I don't know	I don't know	I don't know
469	Yes	Yes	Yes	No	Yes	I don't know	I don't know	I don't know
470	I don't know	No	No	No	I don't know	I don't know	I don't know	I don't know
471	Yes	Yes	Yes	Yes	No	No	No	No
472	Yes	Yes	Yes	No	I don't know	Yes	Yes	I don't know
473	Yes	Yes	I don't know	No	I don't know	I don't know	I don't know	I don't know
474	Yes	Yes	Yes	No	I don't know	Yes	Yes	Yes
475	Yes	Yes	Yes	I don't know	Yes	Yes	Yes	Yes
476	Yes	Yes	Yes	No	No	Yes	Yes	Yes
477	Yes	No	Yes	No	Yes	Yes	Yes	Yes
478	Yes	Yes	Yes	I don't know	I don't know	Yes	Yes	Yes
479	Yes	I don't know	Yes	No	I don't know	I don't know	I don't know	I don't know
480	Yes	Yes	Yes	No	I don't know	I don't know	I don't know	No
481	Yes	Yes	I don't know	No	I don't know	I don't know	I don't know	I don't know
482	Yes	No	Yes	No	No	I don't know	I don't know	I don't know
483	Yes	Yes	Yes	No	I don't know	I don't know	I don't know	I don't know
484	Yes	Yes	Yes	No	I don't know	Yes	Yes	Yes
485	Yes	No	I don't know	No	I don't know	No	No	I don't know
486	I don't know	Yes	Yes	No	Yes	Yes	Yes	Yes
487	Yes	Yes	Yes	I don't know	I don't know	I don't know	I don't know	I don't know
488	I don't know	I don't know	No	No	I don't know	No	No	No
489	Yes	Yes	Yes	Yes	Yes	Yes	Yes	Yes
490	Yes	I don't know	No	No	No	I don't know	I don't know	I don't know
491	Yes	No	Yes	No	I don't know	I don't know	I don't know	I don't know
492	Yes	Yes	No	No	I don't know	I don't know	I don't know	Yes
493	Yes	Yes	Yes	No	No	Yes	Yes	Yes
494	Yes	No	Yes	No	Yes	Yes	Yes	Yes
495	Yes	Yes	Yes	No	I don't know	I don't know	I don't know	I don't know
496	Yes	Yes	Yes	No	I don't know	I don't know	I don't know	I don't know
497	Yes	No	No	No	No	No	No	No
498	I don't know	I don't know	Yes	No	I don't know	Yes	Yes	I don't know
499	Yes	Yes	Yes	No	I don't know	Yes	Yes	Yes
500	Yes	Yes	Yes	Yes	Yes	Yes	Yes	Yes
501	Yes	Yes	Yes	No	I don't know	I don't know	I don't know	I don't know
502	I don't know	I don't know	I don't know	I don't know	I don't know	I don't know	I don't know	I don't know
503	Yes	Yes	Yes	No	No	Yes	Yes	Yes
504	Yes	Yes	I don't know	No	I don't know	Yes	Yes	Yes
505	Yes	Yes	Yes	I don't know	I don't know	Yes	Yes	Yes
506	Yes	Yes	I don't know	No	I don't know	No	No	Yes
507	Yes	No	I don't know	I don't know	I don't know	I don't know	I don't know	I don't know
508	Yes	Yes	I don't know	No	I don't know	I don't know	I don't know	I don't know
509	Yes	I don't know	I don't know	Yes	I don't know	I don't know	I don't know	Yes
510	Yes	Yes	Yes	No	Yes	I don't know	I don't know	Yes
511	Yes	I don't know	I don't know	No	I don't know	No	No	No
512	Yes	Yes	Yes	No	I don't know	Yes	Yes	Yes
513	Yes	Yes	I don't know	I don't know	Yes	I don't know	I don't know	I don't know
514	Yes	Yes	Yes	No	I don't know	No	No	No
515	Yes	Yes	Yes	Yes	I don't know	Yes	Yes	I don't know
516	Yes	Yes	Yes	No	I don't know	I don't know	I don't know	I don't know
517	Yes	Yes	Yes	Yes	I don't know	I don't know	I don't know	I don't know
518	Yes	Yes	Yes	Yes	No	Yes	Yes	Yes
519	Yes	Yes	Yes	I don't know	I don't know	Yes	Yes	Yes
520	Yes	I don't know	Yes	No	I don't know	I don't know	I don't know	I don't know
521	Yes	Yes	Yes	No	I don't know	I don't know	I don't know	I don't know
522	Yes	I don't know	No	No	No	I don't know	I don't know	I don't know
523	Yes	Yes	Yes	No	Yes	I don't know	I don't know	Yes
524	I don't know	Yes	I don't know	Yes	I don't know	I don't know	I don't know	I don't know
525	Yes	Yes	Yes	No	No	No	No	No
526	Yes	Yes	Yes	No	I don't know	I don't know	I don't know	Yes
527	No	No	Yes	No	Yes	No	No	No
528	Yes	Yes	Yes	No	No	I don't know	I don't know	I don't know
529	Yes	Yes	I don't know	I don't know	I don't know	I don't know	I don't know	I don't know
530	I don't know	Yes	Yes	I don't know	I don't know	I don't know	I don't know	Yes
531	Yes	I don't know	Yes	No	I don't know	No	No	No
532	Yes	No	Yes	No	I don't know	I don't know	I don't know	I don't know
533	Yes	Yes	Yes	No	I don't know	Yes	Yes	Yes
534	Yes	Yes	Yes	Yes	I don't know	I don't know	I don't know	Yes
535	Yes	Yes	Yes	No	I don't know	I don't know	I don't know	I don't know
536	I don't know	Yes	Yes	No	I don't know	I don't know	I don't know	Yes
537	Yes	Yes	Yes	I don't know	I don't know	I don't know	I don't know	I don't know
538	I don't know	Yes	Yes	No	No	I don't know	I don't know	I don't know
539	Yes	Yes	Yes	No	No	Yes	Yes	Yes
540	I don't know	Yes	Yes	No	I don't know	Yes	Yes	Yes
541	Yes	No	No	No	I don't know	No	No	No
542	Yes	Yes	Yes	No	Yes	Yes	Yes	I don't know
543	Yes	Yes	Yes	No	I don't know	I don't know	I don't know	I don't know
544	I don't know	Yes	No	Yes	No	No	No	I don't know
545	Yes	Yes	Yes	I don't know	No	I don't know	I don't know	I don't know
546	I don't know	Yes	Yes	No	I don't know	I don't know	I don't know	I don't know
547	Yes	Yes	Yes	Yes	Yes	Yes	Yes	Yes
548	Yes	I don't know	No	No	I don't know	I don't know	I don't know	I don't know
549	Yes	Yes	I don't know	No	I don't know	I don't know	I don't know	I don't know
550	I don't know	Yes	Yes	No	I don't know	I don't know	I don't know	I don't know
551	I don't know	Yes	Yes	Yes	I don't know	I don't know	I don't know	I don't know
552	No	Yes	No	Yes	No	Yes	Yes	No
553	I don't know	I don't know	Yes	No	Yes	Yes	Yes	Yes
554	Yes	Yes	No	No	I don't know	Yes	Yes	I don't know
555	Yes	Yes	Yes	No	I don't know	I don't know	I don't know	I don't know
556	I don't know	I don't know	I don't know	No	No	No	No	No
557	I don't know	Yes	Yes	Yes	Yes	I don't know	I don't know	I don't know
558	Yes	Yes	Yes	No	Yes	I don't know	I don't know	Yes
559	I don't know	Yes	Yes	Yes	I don't know	I don't know	I don't know	Yes
560	Yes	Yes	Yes	I don't know	No	I don't know	I don't know	I don't know
561	No	No	No	No	No	No	No	No
562	Yes	Yes	Yes	Yes	Yes	No	No	No
563	Yes	Yes	No	Yes	No	No	No	No
564	I don't know	I don't know	No	No	I don't know	No	No	I don't know
565	Yes	Yes	Yes	I don't know	I don't know	I don't know	I don't know	Yes
566	I don't know	No	Yes	No	I don't know	I don't know	I don't know	I don't know
567	I don't know	Yes	Yes	No	Yes	Yes	Yes	Yes
568	Yes	Yes	Yes	Yes	I don't know	I don't know	I don't know	I don't know
569	Yes	I don't know	Yes	No	I don't know	I don't know	I don't know	I don't know
570	Yes	I don't know	Yes	No	No	I don't know	I don't know	I don't know
571	Yes	Yes	Yes	I don't know	I don't know	Yes	Yes	Yes
572	I don't know	Yes	I don't know	I don't know	I don't know	Yes	Yes	Yes
573	I don't know	I don't know	I don't know	No	Yes	I don't know	I don't know	I don't know
574	Yes	No	Yes	No	No	No	No	No
575	Yes	Yes	Yes	I don't know	No	I don't know	I don't know	Yes
576	Yes	Yes	Yes	Yes	I don't know	I don't know	I don't know	I don't know
577	Yes	Yes	Yes	No	Yes	No	No	No
578	Yes	No	Yes	No	Yes	I don't know	I don't know	I don't know
579	Yes	Yes	Yes	No	I don't know	No	No	No
580	Yes	Yes	Yes	I don't know	I don't know	I don't know	I don't know	I don't know
581	Yes	I don't know	Yes	No	I don't know	I don't know	I don't know	I don't know
582	Yes	Yes	Yes	Yes	I don't know	I don't know	I don't know	Yes
583	I don't know	Yes	Yes	I don't know	I don't know	Yes	Yes	Yes
584	I don't know	Yes	I don't know	I don't know	I don't know	I don't know	I don't know	I don't know
585	I don't know	Yes	Yes	I don't know	I don't know	I don't know	I don't know	I don't know
586	Yes	Yes	Yes	I don't know	No	Yes	Yes	Yes
587	Yes	Yes	Yes	No	I don't know	Yes	Yes	Yes
588	I don't know	Yes	Yes	No	I don't know	No	No	No
589	Yes	Yes	I don't know	I don't know	No	I don't know	I don't know	I don't know
590	Yes	Yes	Yes	No	Yes	I don't know	I don't know	I don't know
591	Yes	I don't know	No	No	I don't know	I don't know	I don't know	No
592	Yes	Yes	Yes	No	Yes	Yes	Yes	Yes
593	No	No	No	Yes	No	No	No	No
594	I don't know	Yes	Yes	I don't know	I don't know	I don't know	I don't know	I don't know
595	Yes	Yes	Yes	No	I don't know	Yes	Yes	Yes
596	Yes	Yes	I don't know	No	I don't know	No	No	No
597	Yes	Yes	Yes	No	I don't know	I don't know	I don't know	I don't know
598	I don't know	I don't know	I don't know	I don't know	No	No	No	I don't know
599	Yes	Yes	Yes	I don't know	I don't know	I don't know	I don't know	I don't know
600	Yes	Yes	Yes	I don't know	No	I don't know	I don't know	I don't know
601	I don't know	Yes	Yes	No	I don't know	No	No	No
602	Yes	Yes	I don't know	I don't know	I don't know	I don't know	I don't know	I don't know
603	Yes	Yes	I don't know	I don't know	I don't know	I don't know	I don't know	Yes
604	Yes	Yes	No	No	No	No	No	I don't know
605	Yes	Yes	Yes	Yes	I don't know	Yes	Yes	I don't know
606	Yes	Yes	Yes	No	I don't know	I don't know	I don't know	I don't know
607	Yes	No	Yes	No	No	No	No	No
608	Yes	I don't know	I don't know	No	I don't know	No	No	No
609	Yes	No	Yes	No	I don't know	No	No	No
610	Yes	Yes	Yes	No	I don't know	I don't know	I don't know	I don't know
611	Yes	Yes	Yes	No	Yes	Yes	Yes	I don't know
612	No	Yes	Yes	No	No	I don't know	I don't know	I don't know
613	No	I don't know	Yes	I don't know	No	I don't know	I don't know	Yes
614	Yes	I don't know	I don't know	No	I don't know	I don't know	I don't know	I don't know
615	Yes	Yes	Yes	No	I don't know	I don't know	I don't know	I don't know
616	Yes	Yes	I don't know	No	No	I don't know	I don't know	I don't know
617	Yes	Yes	Yes	No	No	I don't know	I don't know	No
618	Yes	Yes	Yes	No	I don't know	I don't know	I don't know	Yes
619	Yes	Yes	Yes	No	I don't know	I don't know	I don't know	I don't know
620	Yes	Yes	Yes	No	I don't know	I don't know	I don't know	No
621	Yes	Yes	Yes	I don't know	I don't know	I don't know	I don't know	I don't know
622	Yes	Yes	Yes	No	Yes	Yes	Yes	Yes
623	Yes	Yes	Yes	No	I don't know	I don't know	I don't know	Yes
624	Yes	I don't know	I don't know	No	No	No	No	No
625	I don't know	I don't know	I don't know	I don't know	I don't know	I don't know	I don't know	I don't know
626	Yes	Yes	Yes	No	I don't know	Yes	Yes	I don't know
627	Yes	Yes	Yes	No	I don't know	I don't know	I don't know	I don't know
628	No	No	No	No	No	No	No	No
629	Yes	I don't know	Yes	No	I don't know	I don't know	I don't know	I don't know
630	I don't know	Yes	Yes	No	I don't know	I don't know	I don't know	I don't know
631	Yes	Yes	Yes	No	No	I don't know	I don't know	Yes
632	Yes	Yes	Yes	No	I don't know	I don't know	I don't know	No
633	Yes	Yes	Yes	I don't know	I don't know	Yes	Yes	Yes
634	Yes	Yes	Yes	I don't know	Yes	I don't know	I don't know	I don't know
635	Yes	Yes	Yes	No	I don't know	Yes	Yes	Yes
636	Yes	Yes	Yes	Yes	Yes	I don't know	I don't know	I don't know
637	I don't know	Yes	I don't know	No	No	No	No	No
638	Yes	Yes	Yes	I don't know	Yes	Yes	Yes	Yes
639	Yes	I don't know	I don't know	No	No	I don't know	I don't know	No
640	No	Yes	Yes	No	I don't know	I don't know	I don't know	Yes
641	Yes	Yes	Yes	No	No	Yes	Yes	Yes
642	I don't know	I don't know	I don't know	No	I don't know	I don't know	I don't know	I don't know
643	Yes	I don't know	Yes	No	I don't know	No	No	I don't know
644	I don't know	Yes	I don't know	Yes	I don't know	I don't know	I don't know	I don't know
645	Yes	Yes	Yes	No	I don't know	Yes	Yes	Yes
646	Yes	I don't know	I don't know	Yes	No	No	No	Yes
647	Yes	Yes	Yes	Yes	I don't know	Yes	Yes	Yes
648	Yes	Yes	Yes	No	I don't know	I don't know	I don't know	I don't know
649	I don't know	Yes	Yes	No	I don't know	I don't know	I don't know	I don't know
650	I don't know	Yes	Yes	No	I don't know	I don't know	I don't know	Yes
651	Yes	I don't know	Yes	No	I don't know	I don't know	I don't know	I don't know
652	Yes	I don't know	I don't know	No	I don't know	No	No	I don't know
653	I don't know	No	No	No	I don't know	I don't know	I don't know	No
654	Yes	Yes	No	No	I don't know	I don't know	I don't know	I don't know
655	I don't know	Yes	I don't know	No	No	No	No	No
656	Yes	Yes	Yes	No	No	I don't know	I don't know	I don't know
657	Yes	Yes	Yes	No	I don't know	I don't know	I don't know	I don't know
658	I don't know	Yes	I don't know	No	I don't know	I don't know	I don't know	Yes
659	Yes	No	Yes	No	I don't know	I don't know	I don't know	I don't know
660	Yes	Yes	Yes	No	Yes	I don't know	I don't know	Yes
661	Yes	Yes	Yes	No	I don't know	No	No	No
662	Yes	Yes	Yes	No	Yes	Yes	Yes	Yes
663	Yes	No	Yes	Yes	Yes	Yes	Yes	Yes
664	Yes	Yes	Yes	Yes	Yes	Yes	Yes	Yes
665	Yes	Yes	Yes	Yes	I don't know	Yes	Yes	Yes
666	No	No	Yes	No	No	No	No	No
667	Yes	Yes	Yes	No	I don't know	I don't know	I don't know	No
668	Yes	Yes	Yes	No	No	Yes	Yes	Yes
669	Yes	I don't know	No	No	I don't know	I don't know	I don't know	Yes
670	Yes	Yes	Yes	No	I don't know	I don't know	I don't know	I don't know
671	Yes	Yes	I don't know	I don't know	I don't know	I don't know	I don't know	I don't know
672	Yes	Yes	I don't know	No	I don't know	Yes	Yes	Yes
673	I don't know	Yes	Yes	I don't know	Yes	I don't know	I don't know	I don't know
674	No	I don't know	I don't know	I don't know	I don't know	I don't know	I don't know	I don't know
675	Yes	Yes	Yes	No	Yes	Yes	Yes	Yes
676	I don't know	Yes	Yes	Yes	I don't know	Yes	Yes	Yes
677	Yes	Yes	Yes	No	I don't know	I don't know	I don't know	I don't know
678	Yes	Yes	Yes	No	No	Yes	Yes	Yes
679	Yes	Yes	No	No	I don't know	No	No	No
680	Yes	Yes	Yes	I don't know	Yes	I don't know	I don't know	I don't know
681	I don't know	I don't know	I don't know	No	I don't know	I don't know	I don't know	I don't know
682	Yes	I don't know	Yes	No	I don't know	Yes	Yes	Yes
683	I don't know	Yes	I don't know	No	No	I don't know	I don't know	I don't know
684	Yes	Yes	Yes	No	I don't know	No	No	I don't know
685	Yes	Yes	Yes	No	I don't know	I don't know	I don't know	I don't know
686	I don't know	I don't know	I don't know	No	I don't know	I don't know	I don't know	I don't know
687	Yes	I don't know	Yes	No	I don't know	No	No	No
688	I don't know	I don't know	I don't know	I don't know	I don't know	I don't know	I don't know	I don't know
689	Yes	Yes	Yes	No	I don't know	I don't know	I don't know	I don't know
690	Yes	Yes	Yes	No	I don't know	I don't know	I don't know	I don't know
691	Yes	No	I don't know	No	I don't know	I don't know	I don't know	I don't know
692	Yes	Yes	Yes	Yes	No	No	No	I don't know
693	Yes	Yes	Yes	I don't know	I don't know	Yes	Yes	Yes
694	Yes	I don't know	I don't know	I don't know	No	I don't know	I don't know	I don't know
695	I don't know	I don't know	I don't know	I don't know	I don't know	I don't know	I don't know	I don't know
696	Yes	Yes	I don't know	No	I don't know	I don't know	I don't know	I don't know
697	Yes	I don't know	No	No	No	No	No	No
698	Yes	Yes	Yes	Yes	Yes	I don't know	I don't know	I don't know
699	Yes	Yes	Yes	I don't know	No	Yes	Yes	Yes
700	Yes	Yes	Yes	No	No	Yes	Yes	Yes
701	Yes	Yes	Yes	Yes	I don't know	Yes	Yes	Yes
702	Yes	Yes	Yes	No	I don't know	I don't know	I don't know	Yes
703	Yes	Yes	Yes	No	Yes	No	No	No
704	Yes	Yes	Yes	No	No	Yes	Yes	Yes
705	Yes	Yes	I don't know	No	No	I don't know	I don't know	I don't know
706	I don't know	I don't know	I don't know	No	I don't know	I don't know	I don't know	I don't know
707	Yes	I don't know	Yes	No	I don't know	No	No	No
708	Yes	Yes	Yes	Yes	No	I don't know	I don't know	I don't know
709	Yes	Yes	Yes	Yes	No	Yes	Yes	Yes
710	I don't know	I don't know	I don't know	I don't know	I don't know	I don't know	I don't know	I don't know
711	Yes	Yes	Yes	Yes	I don't know	I don't know	I don't know	Yes
712	Yes	Yes	Yes	No	I don't know	Yes	Yes	Yes
713	Yes	Yes	Yes	No	I don't know	I don't know	I don't know	I don't know
714	Yes	Yes	I don't know	I don't know	I don't know	I don't know	I don't know	I don't know
715	Yes	Yes	Yes	I don't know	Yes	I don't know	I don't know	I don't know
716	I don't know	I don't know	I don't know	No	I don't know	Yes	Yes	Yes
717	Yes	Yes	Yes	No	Yes	Yes	Yes	Yes
718	Yes	Yes	Yes	No	I don't know	Yes	Yes	Yes
719	Yes	Yes	Yes	No	I don't know	Yes	Yes	Yes
720	Yes	I don't know	I don't know	No	I don't know	I don't know	I don't know	I don't know
721	Yes	Yes	I don't know	No	I don't know	No	No	No
722	I don't know	I don't know	I don't know	I don't know	I don't know	I don't know	I don't know	I don't know
723	Yes	I don't know	I don't know	No	I don't know	I don't know	I don't know	I don't know
724	No	No	No	No	I don't know	No	No	No
725	Yes	I don't know	No	No	I don't know	I don't know	I don't know	I don't know
726	Yes	Yes	Yes	Yes	I don't know	Yes	Yes	Yes
727	Yes	Yes	Yes	Yes	Yes	Yes	Yes	Yes
728	Yes	Yes	Yes	No	I don't know	Yes	Yes	Yes
729	Yes	Yes	I don't know	I don't know	I don't know	I don't know	I don't know	I don't know
730	No	Yes	Yes	No	I don't know	No	No	No
731	Yes	Yes	Yes	I don't know	I don't know	I don't know	I don't know	I don't know
732	Yes	I don't know	Yes	No	Yes	No	No	No
733	Yes	Yes	I don't know	No	I don't know	Yes	Yes	Yes
734	I don't know	Yes	Yes	Yes	I don't know	Yes	Yes	Yes
735	Yes	Yes	Yes	No	I don't know	Yes	Yes	Yes
736	Yes	Yes	Yes	No	No	No	No	No
737	I don't know	I don't know	I don't know	No	I don't know	I don't know	I don't know	I don't know
738	No	Yes	Yes	I don't know	No	I don't know	I don't know	I don't know
739	Yes	I don't know	No	No	No	I don't know	I don't know	No
740	Yes	Yes	Yes	No	No	Yes	Yes	Yes
741	Yes	I don't know	No	No	I don't know	No	No	I don't know
742	Yes	Yes	Yes	No	Yes	Yes	Yes	Yes
743	Yes	No	Yes	Yes	I don't know	I don't know	I don't know	Yes
744	I don't know	No	Yes	I don't know	I don't know	No	No	No
745	Yes	Yes	Yes	No	I don't know	I don't know	I don't know	Yes
746	I don't know	Yes	I don't know	No	I don't know	I don't know	I don't know	I don't know
747	Yes	Yes	Yes	No	I don't know	I don't know	I don't know	I don't know
748	Yes	Yes	Yes	No	Yes	I don't know	I don't know	I don't know
749	I don't know	I don't know	I don't know	No	No	I don't know	I don't know	I don't know
750	Yes	Yes	Yes	No	I don't know	Yes	Yes	Yes
751	I don't know	Yes	I don't know	No	No	I don't know	I don't know	I don't know
752	Yes	Yes	Yes	Yes	I don't know	I don't know	I don't know	I don't know
753	I don't know	I don't know	No	No	No	No	No	No
754	Yes	I don't know	Yes	I don't know	No	I don't know	I don't know	I don't know
755	Yes	No	I don't know	No	I don't know	I don't know	I don't know	Yes
756	Yes	I don't know	I don't know	No	I don't know	No	No	No
757	I don't know	Yes	Yes	Yes	I don't know	I don't know	I don't know	I don't know
758	Yes	Yes	Yes	No	Yes	No	No	Yes
759	Yes	Yes	I don't know	I don't know	I don't know	I don't know	I don't know	I don't know
760	Yes	Yes	Yes	Yes	I don't know	I don't know	I don't know	I don't know
761	Yes	Yes	Yes	Yes	I don't know	I don't know	I don't know	I don't know
762	Yes	Yes	Yes	Yes	I don't know	I don't know	I don't know	Yes
763	Yes	Yes	Yes	No	No	Yes	Yes	Yes
764	I don't know	Yes	Yes	No	I don't know	I don't know	I don't know	I don't know
765	Yes	No	I don't know	No	I don't know	I don't know	I don't know	No
766	I don't know	Yes	Yes	Yes	I don't know	I don't know	I don't know	Yes
767	Yes	No	Yes	No	I don't know	No	No	No
768	I don't know	Yes	Yes	No	I don't know	I don't know	I don't know	I don't know
769	Yes	No	Yes	No	Yes	No	No	No
770	Yes	I don't know	I don't know	I don't know	I don't know	No	No	No
771	Yes	I don't know	Yes	No	No	Yes	Yes	Yes
772	Yes	Yes	Yes	Yes	I don't know	Yes	Yes	Yes
773	I don't know	Yes	Yes	No	I don't know	I don't know	I don't know	I don't know
774	Yes	Yes	I don't know	I don't know	I don't know	I don't know	I don't know	I don't know
775	Yes	Yes	Yes	Yes	Yes	Yes	Yes	Yes
776	I don't know	Yes	Yes	Yes	I don't know	Yes	Yes	Yes
777	I don't know	Yes	Yes	No	Yes	Yes	Yes	Yes
778	Yes	Yes	Yes	Yes	Yes	Yes	Yes	Yes
779	Yes	Yes	Yes	I don't know	I don't know	Yes	Yes	Yes
780	Yes	Yes	Yes	No	I don't know	I don't know	I don't know	I don't know
781	Yes	Yes	Yes	No	I don't know	Yes	Yes	Yes
782	Yes	Yes	Yes	No	I don't know	Yes	Yes	Yes
783	Yes	I don't know	Yes	I don't know	I don't know	I don't know	I don't know	I don't know
784	Yes	I don't know	No	No	No	I don't know	I don't know	I don't know
785	Yes	Yes	No	No	No	No	No	No
786	Yes	Yes	Yes	Yes	No	No	No	Yes
787	I don't know	I don't know	Yes	No	I don't know	I don't know	I don't know	No
788	Yes	Yes	Yes	No	I don't know	Yes	Yes	Yes
789	Yes	Yes	Yes	No	No	I don't know	I don't know	Yes
790	Yes	I don't know	Yes	I don't know	Yes	I don't know	I don't know	I don't know
791	Yes	Yes	Yes	Yes	No	Yes	Yes	Yes
792	Yes	Yes	Yes	No	I don't know	I don't know	I don't know	I don't know
793	Yes	Yes	Yes	No	I don't know	Yes	Yes	Yes
794	Yes	Yes	Yes	Yes	No	No	No	No
795	Yes	I don't know	No	No	I don't know	I don't know	I don't know	I don't know
796	I don't know	I don't know	Yes	No	I don't know	No	No	No
797	I don't know	Yes	I don't know	Yes	I don't know	I don't know	I don't know	I don't know
798	Yes	Yes	Yes	Yes	No	Yes	Yes	I don't know
799	Yes	Yes	Yes	No	I don't know	No	No	No
800	Yes	Yes	Yes	Yes	No	Yes	Yes	Yes
801	I don't know	I don't know	I don't know	I don't know	I don't know	I don't know	I don't know	No
802	Yes	Yes	Yes	Yes	No	No	No	No
803	Yes	Yes	Yes	I don't know	I don't know	I don't know	I don't know	I don't know
804	Yes	Yes	I don't know	I don't know	I don't know	Yes	Yes	Yes
805	Yes	No	Yes	No	Yes	Yes	Yes	Yes
806	Yes	Yes	Yes	No	No	Yes	Yes	Yes
807	Yes	Yes	Yes	I don't know	I don't know	I don't know	I don't know	I don't know
808	Yes	I don't know	I don't know	I don't know	No	I don't know	I don't know	I don't know
809	Yes	No	No	I don't know	Yes	I don't know	I don't know	Yes
810	Yes	Yes	Yes	I don't know	I don't know	Yes	Yes	Yes
811	Yes	Yes	Yes	Yes	I don't know	Yes	Yes	Yes
812	Yes	Yes	I don't know	No	No	No	No	No
813	Yes	Yes	Yes	Yes	No	I don't know	I don't know	Yes
814	Yes	Yes	Yes	No	I don't know	I don't know	I don't know	I don't know
815	Yes	Yes	Yes	I don't know	No	I don't know	I don't know	I don't know
816	Yes	Yes	Yes	Yes	I don't know	I don't know	I don't know	No
817	No	No	No	No	No	No	No	No
818	Yes	Yes	Yes	Yes	I don't know	I don't know	I don't know	I don't know
819	Yes	Yes	Yes	No	Yes	Yes	Yes	Yes
820	Yes	I don't know	Yes	No	No	I don't know	I don't know	Yes
821	I don't know	I don't know	Yes	I don't know	I don't know	I don't know	I don't know	I don't know
822	Yes	Yes	Yes	I don't know	Yes	Yes	Yes	Yes
823	Yes	No	No	No	I don't know	No	No	No
824	Yes	Yes	Yes	No	I don't know	I don't know	I don't know	I don't know
825	I don't know	I don't know	Yes	No	I don't know	I don't know	I don't know	I don't know
826	Yes	Yes	Yes	No	I don't know	Yes	Yes	Yes
827	Yes	Yes	Yes	No	I don't know	I don't know	I don't know	I don't know
828	Yes	Yes	Yes	No	No	I don't know	I don't know	I don't know
829	Yes	Yes	Yes	No	I don't know	I don't know	I don't know	I don't know
830	Yes	Yes	Yes	No	I don't know	I don't know	I don't know	I don't know
831	I don't know	Yes	Yes	No	I don't know	I don't know	I don't know	I don't know
832	Yes	Yes	Yes	No	No	Yes	Yes	Yes
833	I don't know	Yes	Yes	Yes	No	Yes	Yes	Yes
834	No	No	Yes	No	No	No	No	Yes
835	I don't know	I don't know	I don't know	No	I don't know	I don't know	I don't know	I don't know
836	Yes	Yes	Yes	No	I don't know	No	No	I don't know
837	Yes	Yes	Yes	No	Yes	Yes	Yes	Yes
838	Yes	I don't know	Yes	I don't know	I don't know	I don't know	I don't know	I don't know
839	Yes	Yes	Yes	I don't know	I don't know	I don't know	I don't know	Yes
840	No	Yes	Yes	No	I don't know	Yes	Yes	Yes
841	Yes	No	I don't know	No	I don't know	I don't know	I don't know	I don't know
842	Yes	I don't know	I don't know	No	I don't know	No	No	I don't know
843	Yes	Yes	Yes	No	I don't know	I don't know	I don't know	Yes
844	Yes	Yes	Yes	I don't know	I don't know	I don't know	I don't know	I don't know
845	Yes	Yes	Yes	No	Yes	Yes	Yes	No
846	Yes	Yes	I don't know	No	I don't know	No	No	I don't know
847	Yes	Yes	I don't know	No	I don't know	I don't know	I don't know	I don't know
848	Yes	Yes	Yes	No	Yes	Yes	Yes	Yes
849	Yes	No	Yes	No	I don't know	No	No	No
850	Yes	Yes	No	No	I don't know	I don't know	I don't know	Yes
851	Yes	Yes	Yes	I don't know	I don't know	Yes	Yes	Yes
852	Yes	Yes	I don't know	No	I don't know	Yes	Yes	Yes
853	I don't know	I don't know	I don't know	No	No	No	No	No
854	Yes	I don't know	Yes	I don't know	I don't know	I don't know	I don't know	I don't know
855	Yes	I don't know	Yes	Yes	Yes	I don't know	I don't know	I don't know
856	Yes	I don't know	Yes	I don't know	I don't know	I don't know	I don't know	I don't know
857	Yes	Yes	Yes	Yes	I don't know	I don't know	I don't know	Yes
858	Yes	Yes	Yes	No	I don't know	I don't know	I don't know	I don't know
859	Yes	Yes	I don't know	No	I don't know	I don't know	I don't know	Yes
860	Yes	I don't know	Yes	I don't know	Yes	Yes	Yes	Yes
861	Yes	No	No	I don't know	No	Yes	Yes	I don't know
862	Yes	Yes	Yes	Yes	I don't know	I don't know	I don't know	I don't know
863	Yes	I don't know	Yes	No	Yes	I don't know	I don't know	I don't know
864	Yes	Yes	Yes	Yes	I don't know	No	No	No
865	Yes	I don't know	Yes	No	Yes	Yes	Yes	I don't know
866	Yes	Yes	Yes	No	I don't know	I don't know	I don't know	I don't know
867	I don't know	I don't know	I don't know	I don't know	Yes	I don't know	I don't know	I don't know
868	Yes	Yes	Yes	No	I don't know	I don't know	I don't know	Yes
869	Yes	Yes	Yes	Yes	Yes	No	No	Yes
870	Yes	I don't know	Yes	No	I don't know	I don't know	I don't know	I don't know
871	Yes	I don't know	Yes	No	I don't know	Yes	Yes	Yes
872	Yes	Yes	Yes	I don't know	I don't know	I don't know	I don't know	I don't know
873	I don't know	I don't know	Yes	No	I don't know	Yes	Yes	Yes
874	Yes	Yes	Yes	I don't know	No	I don't know	I don't know	I don't know
875	Yes	Yes	Yes	Yes	No	Yes	Yes	Yes
876	Yes	Yes	Yes	No	Yes	I don't know	I don't know	I don't know
877	I don't know	I don't know	No	No	I don't know	No	No	No
878	Yes	Yes	Yes	Yes	Yes	Yes	Yes	Yes
879	I don't know	I don't know	Yes	No	No	No	No	No
880	Yes	Yes	No	No	Yes	No	No	No
881	Yes	Yes	No	No	I don't know	I don't know	I don't know	I don't know
882	Yes	Yes	I don't know	No	I don't know	I don't know	I don't know	I don't know
883	Yes	Yes	Yes	No	I don't know	I don't know	I don't know	Yes
884	Yes	Yes	Yes	I don't know	Yes	I don't know	I don't know	Yes
885	Yes	I don't know	Yes	Yes	I don't know	Yes	Yes	Yes
886	Yes	Yes	I don't know	Yes	I don't know	No	No	No
887	Yes	Yes	Yes	Yes	Yes	Yes	Yes	Yes
888	I don't know	I don't know	I don't know	I don't know	I don't know	I don't know	I don't know	I don't know
889	Yes	Yes	I don't know	No	Yes	No	No	No
890	Yes	I don't know	Yes	No	I don't know	Yes	Yes	Yes
891	Yes	Yes	Yes	No	I don't know	Yes	Yes	Yes
892	Yes	Yes	Yes	No	I don't know	Yes	Yes	Yes
893	Yes	Yes	Yes	No	I don't know	Yes	Yes	Yes
894	Yes	No	Yes	No	No	I don't know	I don't know	I don't know
895	Yes	Yes	Yes	No	I don't know	I don't know	I don't know	I don't know
896	Yes	Yes	Yes	No	No	Yes	Yes	Yes
897	I don't know	Yes	Yes	I don't know	I don't know	I don't know	I don't know	I don't know
898	I don't know	I don't know	Yes	I don't know	I don't know	Yes	Yes	Yes
899	I don't know	Yes	Yes	No	I don't know	No	No	No
900	I don't know	I don't know	Yes	I don't know	I don't know	No	No	I don't know
901	Yes	Yes	Yes	No	I don't know	No	No	No
902	Yes	Yes	Yes	No	Yes	No	No	No
903	Yes	I don't know	Yes	No	I don't know	I don't know	I don't know	I don't know
904	I don't know	Yes	Yes	I don't know	I don't know	I don't know	I don't know	No
905	Yes	Yes	Yes	No	I don't know	I don't know	I don't know	I don't know
906	I don't know	No	I don't know	No	I don't know	I don't know	I don't know	No
907	I don't know	Yes	Yes	I don't know	I don't know	Yes	Yes	Yes
908	Yes	Yes	Yes	No	I don't know	I don't know	I don't know	I don't know
909	I don't know	I don't know	I don't know	No	I don't know	No	No	I don't know
910	I don't know	Yes	Yes	Yes	Yes	Yes	Yes	Yes
911	Yes	No	Yes	Yes	I don't know	No	No	No
912	I don't know	Yes	Yes	No	I don't know	Yes	Yes	Yes
913	Yes	Yes	Yes	I don't know	I don't know	I don't know	I don't know	I don't know
914	Yes	Yes	I don't know	Yes	Yes	I don't know	I don't know	I don't know
915	I don't know	I don't know	I don't know	No	I don't know	No	No	I don't know
916	Yes	Yes	Yes	No	I don't know	I don't know	I don't know	I don't know
917	Yes	I don't know	I don't know	No	I don't know	Yes	Yes	Yes
918	I don't know	I don't know	I don't know	No	I don't know	I don't know	I don't know	I don't know
919	I don't know	I don't know	I don't know	I don't know	I don't know	No	No	No
920	Yes	Yes	Yes	No	Yes	Yes	Yes	Yes
921	Yes	Yes	I don't know	No	I don't know	Yes	Yes	I don't know
922	Yes	Yes	I don't know	No	I don't know	I don't know	I don't know	I don't know
923	I don't know	No	No	No	I don't know	No	No	No
924	Yes	Yes	Yes	I don't know	Yes	Yes	Yes	Yes
925	Yes	I don't know	I don't know	I don't know	I don't know	I don't know	I don't know	Yes
926	Yes	Yes	Yes	No	I don't know	Yes	Yes	Yes
927	Yes	Yes	Yes	No	I don't know	I don't know	I don't know	I don't know
928	Yes	Yes	Yes	Yes	Yes	Yes	Yes	Yes
929	I don't know	Yes	Yes	I don't know	I don't know	I don't know	I don't know	I don't know
930	Yes	Yes	I don't know	No	I don't know	I don't know	I don't know	I don't know
931	Yes	Yes	Yes	No	I don't know	I don't know	I don't know	I don't know
932	No	Yes	I don't know	No	I don't know	No	No	No
933	Yes	Yes	Yes	No	Yes	Yes	Yes	Yes
934	Yes	No	Yes	No	Yes	I don't know	I don't know	I don't know
935	Yes	Yes	Yes	No	I don't know	I don't know	I don't know	Yes
936	Yes	Yes	Yes	Yes	I don't know	Yes	Yes	Yes
937	Yes	Yes	Yes	Yes	I don't know	I don't know	I don't know	Yes
938	I don't know	Yes	I don't know	No	I don't know	I don't know	I don't know	Yes
939	I don't know	No	Yes	I don't know	I don't know	Yes	Yes	Yes
940	Yes	Yes	I don't know	No	I don't know	I don't know	I don't know	I don't know
941	I don't know	Yes	Yes	Yes	I don't know	Yes	Yes	Yes
942	Yes	I don't know	Yes	No	I don't know	No	No	No
943	Yes	Yes	Yes	I don't know	No	Yes	Yes	Yes
944	Yes	Yes	Yes	No	I don't know	I don't know	I don't know	I don't know
945	I don't know	No	No	No	I don't know	No	No	No
946	Yes	Yes	I don't know	No	I don't know	I don't know	I don't know	I don't know
947	Yes	No	Yes	No	Yes	I don't know	I don't know	I don't know
948	I don't know	I don't know	Yes	No	I don't know	No	No	No
949	Yes	Yes	Yes	No	I don't know	I don't know	I don't know	I don't know
950	Yes	Yes	Yes	Yes	I don't know	Yes	Yes	Yes
951	Yes	I don't know	I don't know	No	I don't know	No	No	No
952	Yes	Yes	I don't know	No	I don't know	I don't know	I don't know	I don't know
953	Yes	Yes	I don't know	No	I don't know	Yes	Yes	Yes
954	Yes	No	Yes	No	Yes	No	No	No
955	Yes	Yes	Yes	I don't know	No	I don't know	I don't know	I don't know
956	I don't know	I don't know	I don't know	I don't know	I don't know	I don't know	I don't know	I don't know
957	Yes	I don't know	I don't know	No	I don't know	I don't know	I don't know	I don't know
958	I don't know	I don't know	I don't know	No	I don't know	I don't know	I don't know	I don't know
959	Yes	Yes	Yes	Yes	I don't know	Yes	Yes	Yes
960	I don't know	I don't know	Yes	No	I don't know	I don't know	I don't know	I don't know
961	Yes	Yes	Yes	No	I don't know	I don't know	I don't know	I don't know
962	Yes	Yes	Yes	No	I don't know	I don't know	I don't know	I don't know
963	Yes	Yes	Yes	No	I don't know	Yes	Yes	Yes
964	Yes	Yes	Yes	No	I don't know	Yes	Yes	Yes
965	Yes	Yes	No	No	I don't know	I don't know	I don't know	Yes
966	Yes	Yes	Yes	No	I don't know	I don't know	I don't know	I don't know
967	I don't know	Yes	Yes	No	I don't know	Yes	Yes	Yes
968	I don't know	I don't know	I don't know	I don't know	I don't know	I don't know	I don't know	I don't know
969	Yes	Yes	Yes	I don't know	I don't know	I don't know	I don't know	Yes
970	Yes	Yes	Yes	I don't know	No	I don't know	I don't know	I don't know
971	Yes	I don't know	Yes	I don't know	I don't know	I don't know	I don't know	I don't know
972	Yes	I don't know	Yes	No	I don't know	I don't know	I don't know	I don't know
973	I don't know	Yes	Yes	No	I don't know	I don't know	I don't know	I don't know
974	Yes	Yes	Yes	No	I don't know	I don't know	I don't know	I don't know
975	Yes	Yes	Yes	Yes	I don't know	Yes	Yes	Yes
976	Yes	Yes	I don't know	Yes	I don't know	I don't know	I don't know	I don't know
977	Yes	Yes	No	No	I don't know	I don't know	I don't know	I don't know
978	Yes	Yes	Yes	No	I don't know	Yes	Yes	Yes
979	Yes	Yes	Yes	No	I don't know	I don't know	I don't know	I don't know
980	I don't know	Yes	I don't know	No	Yes	I don't know	I don't know	I don't know
981	Yes	Yes	Yes	No	Yes	I don't know	I don't know	I don't know
982	Yes	Yes	Yes	No	No	Yes	Yes	Yes
983	No	I don't know	No	No	I don't know	No	No	No
984	I don't know	I don't know	Yes	I don't know	I don't know	I don't know	I don't know	I don't know
985	I don't know	I don't know	I don't know	No	I don't know	I don't know	I don't know	I don't know
986	Yes	Yes	Yes	No	I don't know	I don't know	I don't know	I don't know
987	Yes	Yes	I don't know	I don't know	I don't know	I don't know	I don't know	I don't know
988	Yes	I don't know	I don't know	No	I don't know	Yes	Yes	Yes
989	Yes	Yes	Yes	No	I don't know	I don't know	I don't know	I don't know
990	Yes	Yes	Yes	No	I don't know	I don't know	I don't know	Yes
991	Yes	Yes	Yes	No	I don't know	Yes	Yes	Yes
992	Yes	Yes	Yes	No	I don't know	I don't know	I don't know	Yes
993	Yes	I don't know	I don't know	I don't know	I don't know	I don't know	I don't know	I don't know
994	Yes	Yes	Yes	Yes	I don't know	I don't know	I don't know	I don't know
995	Yes	Yes	Yes	I don't know	I don't know	Yes	Yes	Yes
996	I don't know	Yes	No	No	I don't know	I don't know	I don't know	Yes
997	I don't know	I don't know	Yes	No	I don't know	I don't know	I don't know	Yes
998	I don't know	I don't know	I don't know	No	I don't know	I don't know	I don't know	I don't know
999	Yes	I don't know	No	No	I don't know	No	No	I don't know
1000	Yes	No	No	No	No	No	No	No
1001	Yes	Yes	Yes	No	Yes	Yes	Yes	Yes
1002	Yes	No	No	No	No	I don't know	I don't know	I don't know
1003	I don't know	I don't know	I don't know	I don't know	I don't know	I don't know	I don't know	I don't know
1004	Yes	Yes	Yes	Yes	Yes	Yes	Yes	Yes
1005	Yes	Yes	I don't know	No	Yes	Yes	Yes	Yes
1006	I don't know	Yes	I don't know	I don't know	I don't know	I don't know	I don't know	I don't know
1007	Yes	I don't know	I don't know	No	I don't know	I don't know	I don't know	I don't know
1008	No	No	I don't know	I don't know	No	No	No	No
1009	No	Yes	Yes	Yes	No	Yes	Yes	Yes
1010	Yes	Yes	Yes	No	Yes	Yes	Yes	Yes
1011	Yes	No	Yes	No	Yes	I don't know	I don't know	No
1012	Yes	Yes	I don't know	No	I don't know	I don't know	I don't know	I don't know
1013	Yes	I don't know	I don't know	I don't know	Yes	I don't know	I don't know	No
1014	Yes	Yes	Yes	I don't know	I don't know	Yes	Yes	Yes
1015	Yes	I don't know	Yes	I don't know	I don't know	I don't know	I don't know	I don't know
1016	I don't know	Yes	Yes	No	I don't know	Yes	Yes	Yes
1017	I don't know	I don't know	No	I don't know	Yes	I don't know	I don't know	I don't know
1018	Yes	Yes	Yes	No	I don't know	I don't know	I don't know	I don't know
1019	Yes	I don't know	Yes	No	I don't know	I don't know	I don't know	I don't know
1020	Yes	I don't know	Yes	Yes	I don't know	Yes	Yes	Yes
1021	Yes	Yes	No	No	No	No	No	No
1022	Yes	I don't know	I don't know	No	I don't know	No	No	I don't know
1023	Yes	Yes	Yes	Yes	I don't know	I don't know	I don't know	I don't know
1024	Yes	Yes	Yes	No	I don't know	I don't know	I don't know	Yes
1025	Yes	Yes	Yes	Yes	Yes	Yes	Yes	Yes
1026	Yes	Yes	Yes	No	Yes	Yes	Yes	Yes
1027	Yes	Yes	Yes	I don't know	I don't know	Yes	Yes	Yes
1028	Yes	I don't know	No	No	I don't know	No	No	No
1029	Yes	Yes	Yes	Yes	No	I don't know	I don't know	I don't know
1030	Yes	Yes	Yes	Yes	No	Yes	Yes	Yes
1031	I don't know	I don't know	I don't know	No	I don't know	No	No	I don't know
1032	Yes	No	No	No	I don't know	Yes	Yes	Yes
1033	Yes	Yes	Yes	I don't know	I don't know	I don't know	I don't know	Yes
1034	Yes	Yes	Yes	Yes	Yes	Yes	Yes	No
1035	Yes	Yes	Yes	No	Yes	Yes	Yes	Yes
1036	Yes	I don't know	Yes	No	I don't know	I don't know	I don't know	Yes
1037	Yes	No	No	No	No	No	No	No
1038	Yes	Yes	No	No	I don't know	No	No	No
1039	Yes	Yes	Yes	No	I don't know	No	No	No
1040	Yes	Yes	Yes	No	I don't know	Yes	Yes	Yes
1041	Yes	Yes	Yes	No	I don't know	I don't know	I don't know	I don't know
1042	Yes	Yes	Yes	No	No	Yes	Yes	Yes
1043	I don't know	I don't know	Yes	I don't know	I don't know	Yes	Yes	Yes
1044	I don't know	I don't know	I don't know	No	I don't know	I don't know	I don't know	I don't know
1045	Yes	I don't know	Yes	No	I don't know	I don't know	I don't know	I don't know
1046	Yes	Yes	Yes	I don't know	I don't know	I don't know	I don't know	I don't know
1047	Yes	Yes	Yes	I don't know	I don't know	Yes	Yes	Yes
1048	Yes	Yes	I don't know	I don't know	I don't know	I don't know	I don't know	I don't know
1049	Yes	I don't know	Yes	No	I don't know	No	No	I don't know
1050	Yes	Yes	Yes	No	I don't know	I don't know	I don't know	Yes
1051	Yes	Yes	I don't know	No	I don't know	I don't know	I don't know	I don't know
1052	No	No	No	No	No	No	No	No
1053	Yes	Yes	Yes	No	No	I don't know	I don't know	I don't know
1054	Yes	Yes	Yes	No	I don't know	I don't know	I don't know	Yes
1055	Yes	Yes	Yes	Yes	I don't know	Yes	Yes	No
1056	Yes	Yes	Yes	No	I don't know	I don't know	I don't know	I don't know
1057	Yes	Yes	Yes	No	I don't know	Yes	Yes	Yes
1058	Yes	I don't know	No	No	I don't know	I don't know	I don't know	No
1059	Yes	Yes	Yes	No	I don't know	No	No	I don't know
1060	Yes	Yes	Yes	Yes	I don't know	I don't know	I don't know	I don't know
1061	I don't know	I don't know	I don't know	I don't know	I don't know	I don't know	I don't know	I don't know
1062	No	No	No	Yes	Yes	No	No	No
1063	Yes	Yes	Yes	No	Yes	I don't know	I don't know	Yes
1064	Yes	I don't know	Yes	No	Yes	I don't know	I don't know	I don't know
1065	I don't know	I don't know	Yes	No	I don't know	I don't know	I don't know	I don't know
1066	Yes	Yes	Yes	I don't know	I don't know	I don't know	I don't know	I don't know
1067	Yes	Yes	Yes	Yes	I don't know	I don't know	I don't know	I don't know
1068	Yes	Yes	Yes	No	I don't know	Yes	Yes	Yes
1069	I don't know	I don't know	I don't know	I don't know	I don't know	I don't know	I don't know	I don't know
1070	I don't know	No	No	No	No	No	No	No
1071	I don't know	Yes	Yes	I don't know	I don't know	Yes	Yes	Yes
1072	Yes	I don't know	No	I don't know	I don't know	I don't know	I don't know	I don't know
1073	I don't know	Yes	I don't know	I don't know	I don't know	I don't know	I don't know	I don't know
1074	I don't know	Yes	Yes	I don't know	I don't know	I don't know	I don't know	I don't know
1075	I don't know	I don't know	Yes	No	I don't know	I don't know	I don't know	I don't know
1076	Yes	I don't know	Yes	No	I don't know	I don't know	I don't know	I don't know
1077	Yes	Yes	Yes	I don't know	I don't know	I don't know	I don't know	I don't know
1078	Yes	Yes	Yes	No	I don't know	I don't know	I don't know	I don't know
1079	Yes	Yes	Yes	No	I don't know	I don't know	I don't know	I don't know
1080	Yes	I don't know	Yes	No	No	I don't know	I don't know	I don't know
1081	Yes	Yes	Yes	No	I don't know	I don't know	I don't know	I don't know
1082	I don't know	Yes	Yes	Yes	I don't know	I don't know	I don't know	Yes
1083	Yes	Yes	I don't know	No	I don't know	I don't know	I don't know	I don't know
1084	Yes	I don't know	Yes	No	I don't know	I don't know	I don't know	I don't know
1085	Yes	I don't know	Yes	No	I don't know	No	No	No
1086	Yes	Yes	Yes	Yes	I don't know	I don't know	I don't know	I don't know
1087	Yes	Yes	Yes	Yes	I don't know	I don't know	I don't know	Yes
1088	No	Yes	Yes	No	No	Yes	Yes	I don't know
1089	Yes	Yes	Yes	No	I don't know	I don't know	I don't know	Yes
1090	Yes	Yes	I don't know	I don't know	I don't know	I don't know	I don't know	I don't know
1091	Yes	Yes	Yes	No	No	Yes	Yes	I don't know
1092	Yes	Yes	Yes	Yes	Yes	I don't know	I don't know	I don't know
1093	Yes	Yes	Yes	No	No	Yes	Yes	Yes
1094	Yes	Yes	Yes	No	I don't know	Yes	Yes	Yes
1095	Yes	Yes	Yes	No	I don't know	I don't know	I don't know	I don't know
1096	Yes	Yes	Yes	No	I don't know	I don't know	I don't know	I don't know
1097	Yes	Yes	I don't know	I don't know	No	No	No	I don't know
1098	I don't know	No	Yes	No	I don't know	I don't know	I don't know	I don't know
1099	I don't know	Yes	Yes	No	I don't know	Yes	Yes	Yes
1100	I don't know	I don't know	I don't know	No	I don't know	Yes	Yes	Yes
1101	I don't know	I don't know	I don't know	No	I don't know	I don't know	I don't know	I don't know
1102	Yes	Yes	Yes	No	I don't know	No	No	No
1103	Yes	Yes	Yes	Yes	No	Yes	Yes	Yes
1104	I don't know	Yes	Yes	No	Yes	Yes	Yes	Yes
1105	Yes	I don't know	Yes	No	I don't know	No	No	I don't know
1106	Yes	Yes	I don't know	I don't know	I don't know	I don't know	I don't know	I don't know
1107	Yes	Yes	No	No	I don't know	I don't know	I don't know	Yes
1108	Yes	Yes	I don't know	I don't know	Yes	Yes	Yes	Yes
1109	Yes	Yes	Yes	I don't know	I don't know	Yes	Yes	Yes
1110	No	Yes	No	Yes	I don't know	Yes	Yes	Yes
1111	I don't know	I don't know	I don't know	No	I don't know	I don't know	I don't know	I don't know
1112	Yes	Yes	Yes	No	I don't know	Yes	Yes	Yes
1113	Yes	I don't know	No	No	I don't know	I don't know	I don't know	I don't know
1114	Yes	I don't know	I don't know	I don't know	I don't know	I don't know	I don't know	I don't know
1115	Yes	Yes	I don't know	No	I don't know	Yes	Yes	Yes
1116	Yes	Yes	Yes	No	Yes	I don't know	I don't know	Yes
1117	Yes	Yes	Yes	Yes	I don't know	I don't know	I don't know	I don't know
1118	Yes	Yes	I don't know	I don't know	I don't know	I don't know	I don't know	I don't know
1119	No	Yes	Yes	No	I don't know	I don't know	I don't know	I don't know
1120	I don't know	Yes	Yes	No	I don't know	I don't know	I don't know	I don't know
1121	Yes	No	Yes	No	I don't know	I don't know	I don't know	I don't know
1122	Yes	I don't know	Yes	No	No	I don't know	I don't know	I don't know
1123	Yes	I don't know	Yes	No	I don't know	I don't know	I don't know	I don't know
1124	Yes	I don't know	I don't know	No	Yes	I don't know	I don't know	No
1125	Yes	Yes	Yes	Yes	No	Yes	Yes	Yes
1126	Yes	I don't know	I don't know	No	I don't know	I don't know	I don't know	I don't know
1127	I don't know	Yes	I don't know	Yes	I don't know	I don't know	I don't know	I don't know
1128	Yes	No	I don't know	I don't know	No	I don't know	I don't know	I don't know
1129	Yes	I don't know	Yes	No	No	I don't know	I don't know	I don't know
1130	I don't know	I don't know	Yes	No	I don't know	I don't know	I don't know	I don't know
1131	I don't know	Yes	Yes	Yes	I don't know	Yes	Yes	Yes
1132	Yes	No	No	No	Yes	Yes	Yes	Yes
1133	Yes	Yes	Yes	No	I don't know	Yes	Yes	Yes
1134	Yes	Yes	Yes	No	I don't know	I don't know	I don't know	I don't know
1135	I don't know	Yes	Yes	No	No	I don't know	I don't know	Yes
1136	Yes	Yes	I don't know	Yes	I don't know	I don't know	I don't know	I don't know
1137	Yes	I don't know	Yes	No	No	I don't know	I don't know	No
1138	Yes	Yes	Yes	Yes	I don't know	Yes	Yes	Yes
1139	Yes	I don't know	I don't know	No	I don't know	I don't know	I don't know	I don't know
1140	I don't know	Yes	I don't know	I don't know	No	No	No	I don't know
1141	Yes	I don't know	Yes	I don't know	Yes	Yes	Yes	No
1142	Yes	Yes	Yes	I don't know	I don't know	Yes	Yes	Yes
1143	Yes	No	Yes	I don't know	I don't know	No	No	No
1144	Yes	Yes	I don't know	No	I don't know	I don't know	I don't know	Yes
1145	Yes	Yes	Yes	No	I don't know	I don't know	I don't know	I don't know
1146	Yes	Yes	I don't know	I don't know	No	I don't know	I don't know	No
1147	Yes	No	No	No	I don't know	I don't know	I don't know	I don't know
1148	Yes	Yes	No	No	No	I don't know	I don't know	No
1149	I don't know	Yes	Yes	Yes	Yes	Yes	Yes	Yes
1150	Yes	I don't know	I don't know	No	I don't know	I don't know	I don't know	Yes
1151	No	I don't know	Yes	Yes	No	I don't know	I don't know	Yes
1152	Yes	Yes	Yes	Yes	I don't know	I don't know	I don't know	I don't know
1153	Yes	Yes	Yes	No	I don't know	I don't know	I don't know	Yes
1154	Yes	Yes	Yes	No	Yes	I don't know	I don't know	I don't know
1155	Yes	Yes	No	No	No	No	No	No
1156	Yes	Yes	Yes	No	Yes	Yes	Yes	Yes
1157	Yes	I don't know	Yes	Yes	I don't know	I don't know	I don't know	I don't know
1158	I don't know	I don't know	I don't know	I don't know	I don't know	I don't know	I don't know	I don't know
1159	Yes	Yes	Yes	No	Yes	I don't know	I don't know	I don't know
1160	I don't know	I don't know	I don't know	No	I don't know	I don't know	I don't know	I don't know
1161	I don't know	I don't know	I don't know	No	I don't know	I don't know	I don't know	I don't know
1162	Yes	Yes	I don't know	No	I don't know	I don't know	I don't know	I don't know
1163	I don't know	Yes	Yes	No	I don't know	I don't know	I don't know	I don't know
1164	Yes	No	Yes	No	I don't know	No	No	No
1165	Yes	I don't know	I don't know	No	Yes	I don't know	I don't know	I don't know
1166	Yes	I don't know	I don't know	No	I don't know	I don't know	I don't know	I don't know
1167	Yes	Yes	I don't know	No	I don't know	I don't know	I don't know	No
1168	I don't know	Yes	No	No	No	No	No	No
1169	I don't know	I don't know	I don't know	I don't know	I don't know	I don't know	I don't know	I don't know
1170	I don't know	Yes	Yes	I don't know	I don't know	I don't know	I don't know	Yes
1171	Yes	Yes	No	No	I don't know	I don't know	I don't know	I don't know
1172	No	Yes	Yes	No	Yes	I don't know	I don't know	I don't know
1173	I don't know	Yes	Yes	No	I don't know	I don't know	I don't know	Yes
1174	I don't know	Yes	Yes	Yes	I don't know	Yes	Yes	I don't know
1175	I don't know	I don't know	Yes	No	I don't know	I don't know	I don't know	I don't know
1176	Yes	Yes	No	No	No	I don't know	I don't know	I don't know
1177	No	Yes	I don't know	I don't know	I don't know	I don't know	I don't know	I don't know
1178	No	Yes	Yes	No	Yes	I don't know	I don't know	No
1179	Yes	Yes	Yes	No	I don't know	I don't know	I don't know	Yes
1180	Yes	Yes	Yes	Yes	No	I don't know	I don't know	I don't know
1181	Yes	Yes	Yes	No	No	No	No	No
1182	I don't know	I don't know	Yes	No	I don't know	No	No	I don't know
1183	Yes	Yes	Yes	Yes	Yes	I don't know	I don't know	Yes
1184	I don't know	I don't know	I don't know	I don't know	I don't know	I don't know	I don't know	I don't know
1185	Yes	I don't know	Yes	No	Yes	I don't know	I don't know	I don't know
1186	Yes	Yes	Yes	No	I don't know	I don't know	I don't know	I don't know
1187	Yes	Yes	Yes	I don't know	I don't know	I don't know	I don't know	Yes
1188	Yes	No	No	No	No	No	No	No
1189	I don't know	Yes	Yes	I don't know	I don't know	I don't know	I don't know	I don't know
1190	Yes	Yes	Yes	No	I don't know	Yes	Yes	I don't know
1191	Yes	I don't know	Yes	No	Yes	I don't know	I don't know	No
1192	Yes	Yes	Yes	I don't know	Yes	I don't know	I don't know	Yes
1193	Yes	I don't know	I don't know	No	I don't know	I don't know	I don't know	I don't know
1194	Yes	Yes	Yes	No	I don't know	I don't know	I don't know	I don't know
1195	Yes	I don't know	I don't know	I don't know	I don't know	I don't know	I don't know	I don't know
1196	Yes	No	Yes	No	Yes	I don't know	I don't know	I don't know
1197	I don't know	I don't know	I don't know	I don't know	I don't know	I don't know	I don't know	I don't know
1198	Yes	Yes	Yes	Yes	I don't know	No	No	I don't know
1199	Yes	Yes	Yes	No	I don't know	I don't know	I don't know	I don't know
1200	I don't know	Yes	Yes	No	I don't know	I don't know	I don't know	I don't know
1201	Yes	Yes	Yes	No	I don't know	Yes	Yes	Yes
1202	Yes	Yes	Yes	No	Yes	Yes	Yes	Yes
1203	Yes	Yes	Yes	I don't know	Yes	Yes	Yes	Yes
1204	Yes	Yes	Yes	Yes	Yes	No	No	I don't know
1205	Yes	Yes	Yes	Yes	Yes	Yes	Yes	Yes
1206	Yes	Yes	I don't know	No	I don't know	I don't know	I don't know	I don't know
1207	Yes	Yes	Yes	No	I don't know	I don't know	I don't know	Yes
1208	I don't know	Yes	I don't know	I don't know	Yes	I don't know	I don't know	I don't know
1209	Yes	Yes	Yes	Yes	No	I don't know	I don't know	I don't know
1210	Yes	I don't know	Yes	Yes	No	I don't know	I don't know	I don't know
1211	No	Yes	Yes	I don't know	I don't know	No	No	No
1212	No	Yes	Yes	No	I don't know	Yes	Yes	Yes
1213	Yes	Yes	Yes	No	I don't know	I don't know	I don't know	Yes
1214	Yes	Yes	I don't know	I don't know	I don't know	I don't know	I don't know	Yes
1215	Yes	Yes	Yes	I don't know	No	No	No	No
1216	Yes	I don't know	Yes	No	I don't know	No	No	No
1217	Yes	Yes	I don't know	No	I don't know	I don't know	I don't know	I don't know
1218	Yes	Yes	I don't know	Yes	I don't know	I don't know	I don't know	I don't know
1219	Yes	I don't know	No	No	No	No	No	No
1220	Yes	Yes	Yes	No	I don't know	I don't know	I don't know	I don't know
1221	Yes	Yes	Yes	No	No	No	No	No
1222	I don't know	Yes	I don't know	I don't know	I don't know	I don't know	I don't know	I don't know
1223	I don't know	I don't know	Yes	No	I don't know	I don't know	I don't know	I don't know
1224	I don't know	Yes	Yes	No	Yes	I don't know	I don't know	I don't know
1225	Yes	Yes	Yes	Yes	I don't know	Yes	Yes	Yes
1226	I don't know	Yes	I don't know	No	I don't know	I don't know	I don't know	I don't know
1227	Yes	I don't know	I don't know	No	I don't know	I don't know	I don't know	No
1228	Yes	I don't know	No	No	No	No	No	No
1229	Yes	I don't know	Yes	No	I don't know	I don't know	I don't know	Yes
1230	Yes	I don't know	Yes	No	I don't know	No	No	No
1231	Yes	Yes	I don't know	No	Yes	Yes	Yes	Yes
1232	I don't know	Yes	Yes	No	I don't know	Yes	Yes	Yes
1233	I don't know	I don't know	No	No	No	No	No	No
1234	I don't know	I don't know	Yes	No	I don't know	I don't know	I don't know	I don't know
1235	Yes	Yes	Yes	No	I don't know	I don't know	I don't know	I don't know
1236	I don't know	Yes	Yes	No	I don't know	I don't know	I don't know	I don't know
1237	Yes	I don't know	Yes	No	I don't know	I don't know	I don't know	I don't know
1238	No	No	Yes	No	I don't know	No	No	No
1239	Yes	Yes	Yes	No	I don't know	Yes	Yes	Yes
1240	Yes	I don't know	No	No	I don't know	No	No	No
1241	Yes	Yes	Yes	Yes	Yes	Yes	Yes	Yes
1242	Yes	No	I don't know	I don't know	I don't know	No	No	No
1243	Yes	Yes	Yes	Yes	I don't know	I don't know	I don't know	I don't know
1244	Yes	Yes	Yes	No	I don't know	I don't know	I don't know	I don't know
1245	Yes	Yes	Yes	No	I don't know	Yes	Yes	Yes
1246	Yes	Yes	Yes	I don't know	I don't know	I don't know	I don't know	I don't know
1247	Yes	Yes	I don't know	No	Yes	I don't know	I don't know	I don't know
1248	I don't know	Yes	Yes	No	I don't know	I don't know	I don't know	I don't know
1249	Yes	Yes	Yes	No	Yes	I don't know	I don't know	Yes
1250	Yes	I don't know	Yes	I don't know	I don't know	Yes	Yes	I don't know
1251	Yes	Yes	Yes	No	I don't know	I don't know	I don't know	Yes
1252	Yes	Yes	Yes	No	I don't know	Yes	Yes	I don't know
1253	Yes	Yes	I don't know	No	No	No	No	No
1254	I don't know	Yes	Yes	Yes	I don't know	I don't know	I don't know	I don't know
1255	Yes	No	No	No	I don't know	No	No	No
1256	Yes	I don't know	I don't know	No	I don't know	I don't know	I don't know	I don't know
1257	Yes	Yes	Yes	No	I don't know	Yes	Yes	Yes
1258	Yes	Yes	Yes	No	I don't know	Yes	Yes	I don't know
1259	Yes	Yes	Yes	Yes	Yes	Yes	Yes	Yes
1260	Yes	Yes	Yes	No	I don't know	No	No	No
1261	Yes	Yes	Yes	No	No	No	No	Yes
1262	No	Yes	Yes	Yes	Yes	Yes	Yes	Yes
1263	No	Yes	No	No	No	No	No	No
1264	Yes	Yes	Yes	I don't know	I don't know	Yes	Yes	Yes
1265	I don't know	Yes	I don't know	I don't know	I don't know	I don't know	I don't know	I don't know
1266	Yes	Yes	Yes	Yes	I don't know	No	No	No
1267	Yes	Yes	Yes	Yes	I don't know	I don't know	I don't know	I don't know
1268	Yes	Yes	Yes	I don't know	I don't know	Yes	Yes	Yes
1269	I don't know	I don't know	I don't know	No	I don't know	I don't know	I don't know	I don't know
1270	Yes	I don't know	Yes	No	I don't know	I don't know	I don't know	I don't know
1271	Yes	Yes	Yes	No	I don't know	Yes	Yes	Yes
1272	Yes	Yes	Yes	No	No	I don't know	I don't know	Yes
1273	Yes	Yes	Yes	Yes	I don't know	I don't know	I don't know	Yes
1274	Yes	Yes	No	No	I don't know	No	No	No
1275	Yes	Yes	Yes	No	No	I don't know	I don't know	I don't know
1276	Yes	Yes	Yes	Yes	Yes	No	No	No
1277	I don't know	I don't know	I don't know	No	No	No	No	No
1278	Yes	Yes	No	No	I don't know	I don't know	I don't know	Yes
1279	I don't know	No	Yes	I don't know	I don't know	No	No	No
1280	I don't know	Yes	I don't know	I don't know	I don't know	I don't know	I don't know	I don't know
1281	Yes	Yes	Yes	Yes	I don't know	Yes	Yes	Yes
1282	Yes	I don't know	Yes	No	Yes	I don't know	I don't know	I don't know
1283	Yes	I don't know	I don't know	No	I don't know	I don't know	I don't know	No
1284	Yes	I don't know	Yes	No	I don't know	No	No	No
1285	I don't know	I don't know	I don't know	No	No	No	No	No
1286	I don't know	Yes	Yes	No	I don't know	No	No	No
1287	Yes	I don't know	No	No	I don't know	I don't know	I don't know	I don't know
1288	Yes	I don't know	No	No	Yes	No	No	I don't know
1289	Yes	Yes	I don't know	No	I don't know	I don't know	I don't know	I don't know
1290	Yes	Yes	Yes	Yes	I don't know	Yes	Yes	Yes
1291	Yes	Yes	Yes	No	I don't know	I don't know	I don't know	I don't know
1292	Yes	Yes	Yes	Yes	I don't know	I don't know	I don't know	I don't know
1293	I don't know	I don't know	I don't know	I don't know	I don't know	I don't know	I don't know	Yes
1294	I don't know	I don't know	Yes	No	I don't know	I don't know	I don't know	I don't know
1295	Yes	I don't know	No	No	I don't know	I don't know	I don't know	I don't know
1296	Yes	Yes	Yes	Yes	No	I don't know	I don't know	Yes
1297	Yes	Yes	Yes	I don't know	I don't know	Yes	Yes	Yes
1298	Yes	I don't know	Yes	No	I don't know	I don't know	I don't know	I don't know
1299	Yes	Yes	Yes	No	I don't know	I don't know	I don't know	No
1300	Yes	Yes	No	No	I don't know	I don't know	I don't know	I don't know
1301	Yes	Yes	I don't know	No	I don't know	I don't know	I don't know	I don't know
1302	Yes	I don't know	Yes	No	I don't know	No	No	No
1303	Yes	Yes	Yes	No	I don't know	Yes	Yes	Yes
1304	Yes	Yes	Yes	No	I don't know	No	No	No
1305	I don't know	Yes	Yes	Yes	Yes	Yes	Yes	Yes
1306	Yes	Yes	Yes	No	I don't know	I don't know	I don't know	I don't know
1307	Yes	I don't know	I don't know	No	I don't know	I don't know	I don't know	I don't know
1308	Yes	Yes	I don't know	No	I don't know	I don't know	I don't know	I don't know
1309	Yes	Yes	Yes	No	I don't know	I don't know	I don't know	I don't know
1310	Yes	Yes	I don't know	No	No	Yes	Yes	Yes
1311	Yes	Yes	Yes	No	I don't know	I don't know	I don't know	I don't know
1312	Yes	Yes	Yes	No	Yes	Yes	Yes	Yes
1313	I don't know	Yes	Yes	I don't know	I don't know	I don't know	I don't know	I don't know
1314	I don't know	Yes	No	No	I don't know	No	No	No
1315	I don't know	I don't know	Yes	I don't know	I don't know	Yes	Yes	Yes
1316	Yes	Yes	Yes	Yes	No	Yes	Yes	Yes
1317	Yes	No	Yes	No	I don't know	No	No	No
1318	I don't know	Yes	Yes	No	I don't know	Yes	Yes	Yes
1319	Yes	Yes	Yes	I don't know	No	I don't know	I don't know	I don't know
1320	Yes	I don't know	Yes	No	I don't know	Yes	Yes	I don't know
1321	I don't know	I don't know	Yes	Yes	I don't know	I don't know	I don't know	I don't know
1322	I don't know	Yes	I don't know	No	No	No	No	No
1323	Yes	Yes	Yes	No	I don't know	I don't know	I don't know	I don't know
1324	Yes	No	No	No	Yes	No	No	No
1325	Yes	Yes	Yes	I don't know	I don't know	Yes	Yes	No
1326	Yes	Yes	Yes	I don't know	I don't know	Yes	Yes	Yes
1327	Yes	Yes	Yes	I don't know	No	Yes	Yes	Yes
1328	Yes	Yes	I don't know	No	I don't know	Yes	Yes	I don't know
1329	Yes	Yes	Yes	No	I don't know	I don't know	I don't know	I don't know
1330	Yes	I don't know	Yes	I don't know	I don't know	No	No	No
1331	Yes	Yes	Yes	Yes	Yes	Yes	Yes	Yes
1332	Yes	Yes	Yes	No	Yes	I don't know	I don't know	Yes
1333	Yes	Yes	I don't know	No	I don't know	I don't know	I don't know	I don't know
1334	Yes	Yes	Yes	No	I don't know	Yes	Yes	Yes
1335	Yes	Yes	Yes	Yes	Yes	Yes	Yes	Yes
1336	Yes	Yes	Yes	No	I don't know	I don't know	I don't know	I don't know
1337	Yes	Yes	Yes	No	I don't know	Yes	Yes	Yes
1338	I don't know	Yes	Yes	I don't know	No	I don't know	I don't know	I don't know
1339	I don't know	I don't know	Yes	No	Yes	I don't know	I don't know	I don't know
1340	Yes	Yes	Yes	No	No	I don't know	I don't know	No
1341	Yes	Yes	Yes	Yes	I don't know	I don't know	I don't know	No
1342	Yes	I don't know	Yes	No	I don't know	I don't know	I don't know	I don't know
1343	Yes	Yes	I don't know	Yes	No	No	No	No
1344	Yes	Yes	Yes	No	I don't know	I don't know	I don't know	I don't know
1345	Yes	Yes	Yes	No	I don't know	Yes	Yes	Yes
1346	Yes	Yes	Yes	No	No	Yes	Yes	Yes
1347	No	No	Yes	No	No	No	No	Yes
1348	Yes	No	I don't know	No	I don't know	I don't know	I don't know	I don't know
1349	Yes	Yes	Yes	No	No	Yes	Yes	Yes
1350	Yes	Yes	Yes	No	I don't know	I don't know	I don't know	I don't know
1351	Yes	Yes	Yes	No	I don't know	I don't know	I don't know	Yes
1352	Yes	Yes	Yes	No	Yes	I don't know	I don't know	I don't know
1353	I don't know	I don't know	No	No	I don't know	No	No	No
1354	Yes	No	No	Yes	I don't know	Yes	Yes	Yes
1355	Yes	Yes	Yes	I don't know	I don't know	No	No	No
1356	Yes	Yes	Yes	No	I don't know	Yes	Yes	Yes
1357	Yes	No	No	No	No	I don't know	I don't know	I don't know
1358	I don't know	I don't know	I don't know	I don't know	I don't know	I don't know	I don't know	I don't know
1359	I don't know	Yes	I don't know	I don't know	I don't know	I don't know	I don't know	I don't know
1360	Yes	Yes	Yes	No	I don't know	No	No	I don't know
1361	Yes	No	Yes	No	No	No	No	No
1362	Yes	Yes	Yes	No	No	I don't know	I don't know	I don't know
1363	Yes	I don't know	I don't know	I don't know	I don't know	I don't know	I don't know	I don't know
1364	Yes	Yes	Yes	Yes	I don't know	No	No	I don't know
1365	Yes	Yes	Yes	No	I don't know	I don't know	I don't know	I don't know
1366	Yes	Yes	Yes	No	I don't know	Yes	Yes	Yes
1367	Yes	Yes	Yes	No	I don't know	Yes	Yes	Yes
1368	No	No	No	Yes	I don't know	No	No	I don't know
1369	I don't know	Yes	I don't know	No	I don't know	I don't know	I don't know	No
1370	Yes	Yes	I don't know	No	I don't know	I don't know	I don't know	I don't know
1371	Yes	Yes	Yes	Yes	Yes	I don't know	I don't know	I don't know
1372	Yes	I don't know	I don't know	I don't know	I don't know	I don't know	I don't know	I don't know
1373	I don't know	I don't know	I don't know	I don't know	I don't know	No	No	No
1374	Yes	Yes	I don't know	No	I don't know	Yes	Yes	Yes
1375	Yes	I don't know	I don't know	No	I don't know	I don't know	I don't know	I don't know
1376	Yes	Yes	Yes	No	I don't know	I don't know	I don't know	Yes
1377	I don't know	Yes	No	No	I don't know	I don't know	I don't know	I don't know
1378	Yes	Yes	Yes	No	I don't know	I don't know	I don't know	I don't know
1379	Yes	No	Yes	Yes	I don't know	No	No	No
1380	I don't know	Yes	Yes	No	I don't know	Yes	Yes	Yes
1381	Yes	Yes	Yes	I don't know	I don't know	I don't know	I don't know	I don't know
1382	No	Yes	Yes	Yes	I don't know	I don't know	I don't know	No
1383	I don't know	I don't know	I don't know	No	I don't know	I don't know	I don't know	I don't know
1384	Yes	No	Yes	No	I don't know	Yes	Yes	Yes
1385	Yes	Yes	Yes	No	I don't know	I don't know	I don't know	I don't know
1386	I don't know	Yes	I don't know	No	I don't know	Yes	Yes	Yes
1387	I don't know	I don't know	No	No	I don't know	No	No	No
1388	Yes	I don't know	I don't know	I don't know	I don't know	Yes	Yes	I don't know
1389	Yes	Yes	Yes	No	I don't know	Yes	Yes	Yes
1390	Yes	I don't know	I don't know	No	I don't know	I don't know	I don't know	I don't know
1391	Yes	Yes	No	No	No	No	No	No
1392	Yes	Yes	Yes	I don't know	I don't know	I don't know	I don't know	I don't know
1393	Yes	Yes	Yes	Yes	I don't know	Yes	Yes	Yes
1394	Yes	I don't know	I don't know	No	I don't know	I don't know	I don't know	I don't know
1395	Yes	Yes	Yes	Yes	I don't know	I don't know	I don't know	I don't know
1396	Yes	I don't know	Yes	I don't know	I don't know	I don't know	I don't know	I don't know
1397	I don't know	No	Yes	No	I don't know	I don't know	I don't know	I don't know
1398	Yes	Yes	Yes	Yes	I don't know	I don't know	I don't know	I don't know
1399	No	I don't know	I don't know	I don't know	I don't know	Yes	Yes	Yes
1400	Yes	Yes	Yes	No	I don't know	I don't know	I don't know	Yes
1401	Yes	Yes	Yes	No	Yes	I don't know	I don't know	Yes
1402	Yes	I don't know	I don't know	No	I don't know	I don't know	I don't know	I don't know
1403	I don't know	I don't know	Yes	No	I don't know	Yes	Yes	Yes
1404	Yes	Yes	Yes	No	I don't know	I don't know	I don't know	I don't know
1405	Yes	Yes	Yes	No	I don't know	Yes	Yes	Yes
1406	Yes	Yes	Yes	No	I don't know	I don't know	I don't know	I don't know
1407	Yes	Yes	Yes	Yes	I don't know	Yes	Yes	Yes
1408	Yes	Yes	Yes	No	I don't know	I don't know	I don't know	I don't know
1409	Yes	I don't know	Yes	No	I don't know	I don't know	I don't know	I don't know
1410	I don't know	Yes	Yes	No	I don't know	I don't know	I don't know	No
1411	Yes	I don't know	Yes	No	I don't know	No	No	No
1412	I don't know	I don't know	I don't know	No	I don't know	I don't know	I don't know	I don't know
1413	Yes	Yes	Yes	No	Yes	Yes	Yes	Yes
1414	Yes	Yes	Yes	No	I don't know	Yes	Yes	Yes
1415	Yes	No	No	No	I don't know	No	No	No
1416	Yes	Yes	Yes	No	I don't know	I don't know	I don't know	I don't know
1417	I don't know	I don't know	I don't know	No	I don't know	I don't know	I don't know	I don't know
1418	Yes	Yes	Yes	I don't know	I don't know	Yes	Yes	Yes
1419	Yes	Yes	Yes	Yes	Yes	Yes	Yes	Yes
1420	Yes	Yes	Yes	I don't know	Yes	I don't know	I don't know	I don't know
1421	Yes	Yes	Yes	I don't know	I don't know	Yes	Yes	Yes
1422	I don't know	Yes	I don't know	Yes	No	Yes	Yes	No
1423	Yes	Yes	Yes	No	No	I don't know	I don't know	I don't know
1424	Yes	No	Yes	No	No	Yes	Yes	No
1425	I don't know	Yes	I don't know	I don't know	Yes	No	No	No
1426	I don't know	I don't know	Yes	I don't know	I don't know	I don't know	I don't know	I don't know
1427	Yes	Yes	Yes	I don't know	Yes	I don't know	I don't know	I don't know
1428	Yes	No	Yes	No	I don't know	Yes	Yes	Yes
1429	Yes	Yes	Yes	No	I don't know	I don't know	I don't know	I don't know
1430	Yes	Yes	Yes	Yes	No	Yes	Yes	Yes
1431	Yes	Yes	Yes	No	I don't know	I don't know	I don't know	I don't know
1432	Yes	I don't know	Yes	No	I don't know	Yes	Yes	Yes
1433	Yes	I don't know	I don't know	No	I don't know	I don't know	I don't know	I don't know
1434	Yes	Yes	I don't know	I don't know	I don't know	I don't know	I don't know	I don't know
1435	No	Yes	Yes	No	I don't know	No	No	No
1436	Yes	Yes	Yes	No	I don't know	No	No	I don't know
1437	Yes	Yes	Yes	No	Yes	Yes	Yes	Yes
1438	Yes	No	No	Yes	Yes	Yes	Yes	Yes
1439	Yes	No	Yes	No	Yes	No	No	No
1440	Yes	Yes	Yes	No	I don't know	I don't know	I don't know	I don't know
1441	Yes	Yes	Yes	Yes	I don't know	No	No	No
1442	Yes	I don't know	Yes	I don't know	I don't know	I don't know	I don't know	I don't know
1443	Yes	I don't know	I don't know	No	I don't know	I don't know	I don't know	I don't know
1444	Yes	No	No	No	I don't know	I don't know	I don't know	No
1445	Yes	Yes	Yes	No	No	Yes	Yes	Yes
1446	I don't know	I don't know	I don't know	I don't know	I don't know	I don't know	I don't know	I don't know
1447	Yes	Yes	Yes	Yes	I don't know	Yes	Yes	Yes
1448	Yes	I don't know	Yes	I don't know	I don't know	I don't know	I don't know	I don't know
1449	Yes	I don't know	Yes	No	I don't know	I don't know	I don't know	Yes
1450	Yes	No	No	Yes	Yes	No	No	No
1451	Yes	No	Yes	Yes	No	Yes	Yes	Yes
1452	Yes	No	I don't know	No	I don't know	I don't know	I don't know	I don't know
1453	Yes	Yes	Yes	No	I don't know	Yes	Yes	Yes
1454	Yes	Yes	Yes	No	Yes	Yes	Yes	Yes
1455	No	Yes	Yes	No	I don't know	No	No	No
1456	Yes	No	I don't know	I don't know	I don't know	I don't know	I don't know	I don't know
1457	Yes	I don't know	Yes	Yes	No	I don't know	I don't know	I don't know
1458	Yes	I don't know	Yes	No	I don't know	No	No	No
1459	Yes	I don't know	Yes	No	I don't know	I don't know	I don't know	I don't know
1460	Yes	Yes	Yes	No	I don't know	Yes	Yes	Yes
1461	Yes	Yes	Yes	Yes	I don't know	I don't know	I don't know	Yes
1462	Yes	I don't know	Yes	No	I don't know	No	No	No
1463	I don't know	I don't know	I don't know	No	I don't know	I don't know	I don't know	I don't know
1464	Yes	I don't know	I don't know	No	I don't know	I don't know	I don't know	I don't know
1465	Yes	Yes	No	No	I don't know	I don't know	I don't know	I don't know
1466	Yes	Yes	Yes	No	I don't know	I don't know	I don't know	I don't know
1467	I don't know	Yes	Yes	No	I don't know	Yes	Yes	Yes
1468	Yes	Yes	No	No	No	I don't know	I don't know	I don't know
1469	Yes	Yes	Yes	No	I don't know	I don't know	I don't know	I don't know
1470	Yes	Yes	Yes	No	I don't know	I don't know	I don't know	I don't know
1471	Yes	Yes	Yes	I don't know	No	Yes	Yes	Yes
1472	Yes	I don't know	Yes	No	I don't know	I don't know	I don't know	I don't know
1473	Yes	Yes	Yes	No	I don't know	No	No	No
1474	Yes	Yes	Yes	Yes	Yes	Yes	Yes	Yes
1475	Yes	I don't know	I don't know	No	No	No	No	No
1476	Yes	No	No	No	I don't know	Yes	Yes	Yes
1477	I don't know	Yes	I don't know	No	I don't know	No	No	No
1478	No	No	No	No	No	No	No	No
1479	I don't know	Yes	Yes	No	I don't know	No	No	No
1480	I don't know	I don't know	Yes	No	No	No	No	I don't know
1481	Yes	Yes	No	No	No	No	No	Yes
1482	I don't know	Yes	Yes	No	I don't know	Yes	Yes	Yes
1483	Yes	Yes	Yes	No	No	I don't know	I don't know	I don't know
1484	Yes	No	Yes	No	No	No	No	No
1485	Yes	Yes	Yes	No	I don't know	Yes	Yes	Yes
1486	Yes	I don't know	I don't know	No	I don't know	I don't know	I don't know	No
1487	Yes	Yes	Yes	No	I don't know	I don't know	I don't know	I don't know
1488	I don't know	Yes	Yes	No	I don't know	I don't know	I don't know	I don't know
1489	Yes	Yes	Yes	I don't know	I don't know	Yes	Yes	Yes
1490	I don't know	I don't know	Yes	No	I don't know	No	No	No
1491	No	No	No	No	I don't know	No	No	I don't know
1492	I don't know	Yes	Yes	Yes	I don't know	I don't know	I don't know	Yes
1493	Yes	Yes	Yes	Yes	Yes	Yes	Yes	Yes
1494	I don't know	Yes	Yes	No	No	I don't know	I don't know	Yes
1495	Yes	Yes	Yes	Yes	I don't know	Yes	Yes	I don't know
1496	Yes	Yes	No	No	No	Yes	Yes	Yes
1497	I don't know	I don't know	Yes	I don't know	No	I don't know	I don't know	I don't know
1498	Yes	Yes	Yes	I don't know	I don't know	I don't know	I don't know	I don't know
1499	I don't know	No	Yes	No	No	I don't know	I don't know	No
1500	I don't know	Yes	Yes	No	I don't know	I don't know	I don't know	Yes
1501	Yes	Yes	Yes	No	I don't know	I don't know	I don't know	I don't know
1502	Yes	Yes	Yes	No	Yes	Yes	Yes	Yes
1503	I don't know	I don't know	I don't know	No	I don't know	I don't know	I don't know	I don't know
1504	Yes	Yes	I don't know	No	I don't know	No	No	I don't know
1505	Yes	Yes	Yes	No	I don't know	I don't know	I don't know	I don't know
1506	I don't know	I don't know	Yes	No	I don't know	No	No	No
1507	Yes	Yes	Yes	No	No	I don't know	I don't know	I don't know
1508	Yes	Yes	I don't know	No	I don't know	I don't know	I don't know	I don't know
1509	Yes	Yes	Yes	No	No	Yes	Yes	Yes
1510	Yes	I don't know	I don't know	No	I don't know	I don't know	I don't know	I don't know
1511	Yes	I don't know	I don't know	No	I don't know	No	No	No
1512	I don't know	I don't know	No	No	I don't know	No	No	No
1513	Yes	Yes	Yes	I don't know	I don't know	I don't know	I don't know	Yes
1514	Yes	Yes	Yes	No	I don't know	I don't know	I don't know	I don't know
1515	Yes	Yes	Yes	No	Yes	I don't know	I don't know	Yes
1516	Yes	Yes	Yes	No	No	I don't know	I don't know	I don't know
1517	Yes	I don't know	I don't know	No	I don't know	No	No	No
1518	Yes	I don't know	I don't know	I don't know	I don't know	I don't know	I don't know	I don't know
1519	I don't know	I don't know	Yes	No	I don't know	I don't know	I don't know	I don't know
1520	Yes	Yes	Yes	I don't know	I don't know	I don't know	I don't know	I don't know
1521	Yes	No	Yes	No	No	No	No	No
1522	Yes	Yes	I don't know	No	No	I don't know	I don't know	I don't know
1523	Yes	Yes	I don't know	I don't know	I don't know	I don't know	I don't know	I don't know
1524	Yes	Yes	Yes	No	I don't know	I don't know	I don't know	I don't know
1525	Yes	Yes	Yes	No	I don't know	I don't know	I don't know	Yes
1526	I don't know	I don't know	I don't know	No	No	I don't know	I don't know	I don't know
1527	Yes	Yes	Yes	No	I don't know	I don't know	I don't know	I don't know
1528	Yes	Yes	Yes	No	I don't know	I don't know	I don't know	I don't know
1529	I don't know	I don't know	I don't know	No	Yes	No	No	Yes
1530	I don't know	Yes	Yes	No	I don't know	I don't know	I don't know	I don't know
1531	Yes	Yes	Yes	Yes	No	No	No	I don't know
1532	Yes	Yes	I don't know	I don't know	I don't know	I don't know	I don't know	I don't know
1533	Yes	Yes	Yes	I don't know	I don't know	Yes	Yes	Yes
1534	Yes	Yes	Yes	No	I don't know	Yes	Yes	Yes
1535	I don't know	Yes	Yes	No	I don't know	No	No	I don't know
1536	Yes	Yes	Yes	I don't know	I don't know	Yes	Yes	Yes
1537	Yes	Yes	Yes	Yes	I don't know	I don't know	I don't know	No
1538	Yes	I don't know	Yes	No	No	Yes	Yes	Yes
1539	I don't know	Yes	I don't know	No	I don't know	Yes	Yes	Yes
1540	I don't know	I don't know	Yes	No	I don't know	I don't know	I don't know	I don't know
1541	Yes	I don't know	Yes	Yes	Yes	I don't know	I don't know	I don't know
1542	Yes	Yes	Yes	No	I don't know	I don't know	I don't know	No
1543	I don't know	I don't know	I don't know	No	I don't know	I don't know	I don't know	I don't know
1544	Yes	No	No	No	No	No	No	No
1545	Yes	Yes	I don't know	I don't know	I don't know	Yes	Yes	Yes
1546	Yes	I don't know	I don't know	No	I don't know	I don't know	I don't know	I don't know
1547	Yes	Yes	Yes	No	I don't know	I don't know	I don't know	Yes
1548	Yes	Yes	I don't know	I don't know	I don't know	I don't know	I don't know	I don't know
1549	Yes	Yes	Yes	No	I don't know	I don't know	I don't know	I don't know
1550	I don't know	I don't know	Yes	No	I don't know	I don't know	I don't know	I don't know
1551	Yes	No	Yes	I don't know	I don't know	No	No	No
1552	No	Yes	Yes	Yes	No	No	No	No
1553	Yes	Yes	Yes	No	No	I don't know	I don't know	I don't know
1554	Yes	Yes	Yes	No	I don't know	I don't know	I don't know	I don't know
1555	Yes	I don't know	I don't know	No	I don't know	I don't know	I don't know	I don't know
1556	Yes	Yes	Yes	Yes	I don't know	I don't know	I don't know	I don't know
1557	I don't know	Yes	Yes	I don't know	I don't know	I don't know	I don't know	I don't know
1558	Yes	Yes	No	No	Yes	No	No	No
1559	I don't know	Yes	Yes	No	No	I don't know	I don't know	I don't know
1560	Yes	Yes	Yes	No	No	Yes	Yes	Yes
1561	Yes	Yes	Yes	No	I don't know	Yes	Yes	Yes
1562	Yes	I don't know	No	No	I don't know	No	No	No
1563	Yes	Yes	Yes	No	I don't know	I don't know	I don't know	I don't know
1564	Yes	I don't know	Yes	No	I don't know	I don't know	I don't know	I don't know
1565	Yes	Yes	Yes	No	No	Yes	Yes	Yes
1566	Yes	Yes	Yes	Yes	I don't know	I don't know	I don't know	I don't know
1567	I don't know	I don't know	I don't know	I don't know	I don't know	I don't know	I don't know	I don't know
1568	Yes	Yes	Yes	No	Yes	Yes	Yes	Yes
1569	Yes	No	Yes	No	Yes	No	No	No
1570	Yes	Yes	Yes	No	No	Yes	Yes	Yes
1571	Yes	Yes	Yes	I don't know	Yes	Yes	Yes	Yes
1572	Yes	Yes	Yes	No	I don't know	Yes	Yes	Yes
1573	Yes	Yes	Yes	No	I don't know	I don't know	I don't know	I don't know
1574	Yes	Yes	No	No	I don't know	No	No	I don't know
1575	Yes	Yes	No	Yes	I don't know	I don't know	I don't know	I don't know
1576	Yes	I don't know	I don't know	No	I don't know	Yes	Yes	Yes
1577	Yes	Yes	Yes	I don't know	I don't know	Yes	Yes	Yes
1578	Yes	Yes	Yes	No	Yes	I don't know	I don't know	I don't know
1579	I don't know	No	No	I don't know	I don't know	I don't know	I don't know	No
1580	Yes	Yes	Yes	No	I don't know	I don't know	I don't know	I don't know
1581	Yes	Yes	Yes	I don't know	I don't know	No	No	No
1582	Yes	Yes	I don't know	No	I don't know	I don't know	I don't know	I don't know
1583	I don't know	Yes	Yes	I don't know	I don't know	No	No	No
1584	Yes	Yes	Yes	I don't know	No	I don't know	I don't know	I don't know
1585	Yes	Yes	Yes	I don't know	I don't know	I don't know	I don't know	Yes
1586	Yes	I don't know	Yes	No	I don't know	I don't know	I don't know	I don't know
1587	Yes	Yes	Yes	Yes	No	Yes	Yes	Yes
1588	Yes	Yes	Yes	No	I don't know	Yes	Yes	Yes
1589	Yes	Yes	Yes	No	I don't know	Yes	Yes	Yes
1590	Yes	Yes	Yes	No	I don't know	I don't know	I don't know	I don't know
1591	Yes	I don't know	No	No	No	I don't know	I don't know	Yes
1592	Yes	No	I don't know	No	I don't know	Yes	Yes	Yes
1593	Yes	Yes	Yes	No	I don't know	I don't know	I don't know	I don't know
1594	Yes	I don't know	Yes	No	I don't know	I don't know	I don't know	No
1595	Yes	Yes	Yes	No	I don't know	Yes	Yes	Yes
1596	Yes	Yes	I don't know	No	I don't know	No	No	No
1597	Yes	Yes	Yes	I don't know	No	I don't know	I don't know	I don't know
1598	Yes	I don't know	I don't know	No	I don't know	I don't know	I don't know	I don't know
1599	Yes	Yes	Yes	Yes	I don't know	I don't know	I don't know	I don't know
1600	Yes	Yes	Yes	I don't know	Yes	I don't know	I don't know	I don't know
1601	Yes	Yes	Yes	No	I don't know	I don't know	I don't know	I don't know
1602	I don't know	Yes	Yes	No	I don't know	No	No	No
1603	Yes	No	No	No	No	No	No	No
1604	Yes	Yes	Yes	Yes	I don't know	I don't know	I don't know	Yes
1605	Yes	I don't know	I don't know	I don't know	I don't know	No	No	No
1606	I don't know	I don't know	No	No	I don't know	I don't know	I don't know	No
1607	Yes	I don't know	Yes	No	I don't know	No	No	No
1608	Yes	Yes	No	No	Yes	I don't know	I don't know	Yes
1609	I don't know	Yes	I don't know	No	I don't know	No	No	No
1610	No	I don't know	I don't know	No	I don't know	I don't know	I don't know	I don't know
1611	Yes	I don't know	I don't know	I don't know	I don't know	I don't know	I don't know	Yes
1612	I don't know	Yes	Yes	I don't know	Yes	I don't know	I don't know	I don't know
1613	Yes	I don't know	Yes	No	I don't know	I don't know	I don't know	I don't know
1614	Yes	Yes	Yes	No	No	I don't know	I don't know	I don't know
1615	Yes	I don't know	I don't know	No	I don't know	I don't know	I don't know	I don't know
1616	Yes	Yes	Yes	I don't know	I don't know	I don't know	I don't know	I don't know
1617	I don't know	I don't know	I don't know	I don't know	I don't know	I don't know	I don't know	I don't know
1618	Yes	Yes	Yes	No	I don't know	I don't know	I don't know	Yes
1619	Yes	Yes	I don't know	No	Yes	I don't know	I don't know	I don't know
1620	Yes	I don't know	I don't know	I don't know	I don't know	I don't know	I don't know	I don't know
1621	No	I don't know	I don't know	I don't know	I don't know	No	No	No
1622	I don't know	I don't know	I don't know	I don't know	I don't know	Yes	Yes	I don't know
1623	Yes	Yes	Yes	No	I don't know	No	No	No
1624	Yes	Yes	Yes	No	I don't know	I don't know	I don't know	I don't know
1625	Yes	Yes	I don't know	No	I don't know	No	No	I don't know
1626	Yes	Yes	No	No	I don't know	I don't know	I don't know	I don't know
1627	I don't know	I don't know	Yes	I don't know	I don't know	I don't know	I don't know	I don't know
1628	Yes	No	I don't know	I don't know	No	Yes	Yes	Yes
1629	I don't know	Yes	Yes	No	I don't know	Yes	Yes	Yes
1630	Yes	Yes	Yes	No	I don't know	No	No	No
1631	Yes	Yes	Yes	No	No	Yes	Yes	Yes
1632	Yes	I don't know	Yes	No	I don't know	Yes	Yes	Yes
1633	Yes	Yes	Yes	No	I don't know	I don't know	I don't know	Yes
1634	Yes	I don't know	Yes	I don't know	No	I don't know	I don't know	No
1635	Yes	Yes	Yes	I don't know	I don't know	I don't know	I don't know	I don't know
1636	Yes	Yes	Yes	No	No	I don't know	I don't know	Yes
1637	Yes	Yes	Yes	Yes	I don't know	I don't know	I don't know	I don't know
1638	Yes	Yes	Yes	Yes	I don't know	Yes	Yes	Yes
1639	I don't know	No	No	No	Yes	I don't know	I don't know	Yes
1640	Yes	Yes	Yes	Yes	Yes	Yes	Yes	Yes
1641	No	No	I don't know	I don't know	I don't know	I don't know	I don't know	I don't know
1642	I don't know	I don't know	No	No	I don't know	No	No	No
1643	Yes	No	Yes	Yes	No	Yes	Yes	Yes
1644	Yes	Yes	Yes	No	I don't know	I don't know	I don't know	I don't know
1645	Yes	Yes	Yes	No	I don't know	Yes	Yes	Yes
1646	Yes	Yes	Yes	No	Yes	Yes	Yes	Yes
1647	I don't know	Yes	Yes	I don't know	I don't know	No	No	Yes
1648	Yes	Yes	Yes	No	I don't know	No	No	No
1649	I don't know	I don't know	I don't know	I don't know	I don't know	I don't know	I don't know	I don't know
1650	I don't know	Yes	Yes	No	I don't know	I don't know	I don't know	I don't know
1651	I don't know	I don't know	I don't know	No	I don't know	I don't know	I don't know	I don't know
1652	I don't know	I don't know	I don't know	No	I don't know	No	No	No
1653	Yes	I don't know	I don't know	No	No	I don't know	I don't know	I don't know
1654	I don't know	I don't know	Yes	I don't know	I don't know	I don't know	I don't know	I don't know
1655	Yes	Yes	Yes	No	I don't know	No	No	No
1656	Yes	Yes	Yes	No	I don't know	Yes	Yes	Yes
1657	Yes	Yes	Yes	No	Yes	No	No	No
1658	I don't know	No	I don't know	No	I don't know	I don't know	I don't know	I don't know
1659	I don't know	Yes	Yes	No	I don't know	I don't know	I don't know	I don't know
1660	Yes	Yes	Yes	No	I don't know	I don't know	I don't know	I don't know
1661	Yes	Yes	Yes	No	No	Yes	Yes	Yes
1662	Yes	I don't know	I don't know	No	I don't know	I don't know	I don't know	I don't know
1663	Yes	Yes	Yes	No	I don't know	Yes	Yes	Yes
1664	Yes	Yes	Yes	I don't know	No	I don't know	I don't know	I don't know
1665	Yes	Yes	No	No	No	Yes	Yes	Yes
1666	No	Yes	No	No	I don't know	No	No	No
1667	Yes	Yes	No	No	I don't know	Yes	Yes	Yes
1668	Yes	Yes	Yes	No	I don't know	Yes	Yes	Yes
1669	Yes	I don't know	I don't know	No	I don't know	I don't know	I don't know	I don't know
1670	I don't know	I don't know	Yes	No	I don't know	I don't know	I don't know	I don't know
1671	I don't know	I don't know	I don't know	No	I don't know	I don't know	I don't know	I don't know
1672	I don't know	Yes	Yes	No	I don't know	I don't know	I don't know	I don't know
1673	I don't know	Yes	I don't know	No	I don't know	Yes	Yes	Yes
1674	Yes	Yes	I don't know	No	I don't know	I don't know	I don't know	I don't know
1675	I don't know	I don't know	I don't know	I don't know	I don't know	I don't know	I don't know	I don't know
1676	Yes	Yes	Yes	I don't know	No	I don't know	I don't know	No
1677	Yes	Yes	Yes	I don't know	I don't know	No	No	I don't know
1678	Yes	I don't know	I don't know	No	I don't know	No	No	No
1679	I don't know	I don't know	I don't know	I don't know	I don't know	I don't know	I don't know	I don't know
1680	Yes	No	No	Yes	No	No	No	No
1681	Yes	Yes	Yes	No	I don't know	Yes	Yes	Yes
1682	Yes	No	No	No	I don't know	No	No	No
1683	I don't know	I don't know	I don't know	I don't know	I don't know	I don't know	I don't know	I don't know
1684	Yes	Yes	Yes	No	Yes	No	No	I don't know
1685	I don't know	Yes	Yes	I don't know	I don't know	I don't know	I don't know	I don't know
1686	Yes	Yes	Yes	I don't know	Yes	I don't know	I don't know	Yes
1687	Yes	Yes	Yes	No	I don't know	I don't know	I don't know	I don't know
1688	I don't know	I don't know	Yes	I don't know	No	I don't know	I don't know	I don't know
1689	No	Yes	Yes	Yes	No	Yes	Yes	I don't know
1690	Yes	Yes	I don't know	No	I don't know	I don't know	I don't know	Yes
1691	I don't know	I don't know	No	No	No	No	No	No
1692	Yes	I don't know	I don't know	No	I don't know	I don't know	I don't know	I don't know
1693	Yes	Yes	Yes	Yes	No	Yes	Yes	Yes
1694	Yes	Yes	Yes	No	No	I don't know	I don't know	I don't know
1695	Yes	Yes	Yes	No	Yes	I don't know	I don't know	I don't know
1696	Yes	Yes	I don't know	Yes	I don't know	Yes	Yes	Yes
1697	No	No	No	No	No	No	No	No
1698	I don't know	I don't know	I don't know	I don't know	I don't know	I don't know	I don't know	I don't know
1699	Yes	Yes	Yes	Yes	Yes	Yes	Yes	Yes
1700	Yes	Yes	Yes	No	I don't know	I don't know	I don't know	I don't know
1701	Yes	Yes	Yes	I don't know	I don't know	Yes	Yes	Yes
1702	Yes	Yes	Yes	No	I don't know	I don't know	I don't know	Yes
1703	Yes	Yes	No	No	Yes	I don't know	I don't know	No
1704	I don't know	I don't know	I don't know	I don't know	I don't know	I don't know	I don't know	I don't know
1705	Yes	Yes	Yes	No	Yes	Yes	Yes	Yes
1706	I don't know	Yes	I don't know	No	I don't know	I don't know	I don't know	I don't know
1707	Yes	I don't know	I don't know	No	No	I don't know	I don't know	I don't know
1708	Yes	Yes	Yes	Yes	I don't know	Yes	Yes	Yes
1709	Yes	I don't know	Yes	No	I don't know	I don't know	I don't know	I don't know
1710	I don't know	Yes	Yes	I don't know	No	I don't know	I don't know	I don't know
1711	Yes	No	No	No	No	No	No	No
1712	Yes	No	Yes	Yes	I don't know	No	No	No
1713	Yes	Yes	I don't know	I don't know	I don't know	I don't know	I don't know	I don't know
1714	Yes	I don't know	I don't know	I don't know	I don't know	I don't know	I don't know	I don't know
1715	Yes	Yes	Yes	Yes	Yes	Yes	Yes	Yes
1716	Yes	Yes	Yes	I don't know	Yes	I don't know	I don't know	I don't know
1717	Yes	Yes	Yes	I don't know	I don't know	I don't know	I don't know	I don't know
1718	Yes	Yes	I don't know	I don't know	I don't know	Yes	Yes	I don't know
1719	Yes	Yes	Yes	I don't know	I don't know	I don't know	I don't know	I don't know
1720	No	I don't know	Yes	No	Yes	I don't know	I don't know	I don't know
1721	Yes	Yes	Yes	No	I don't know	I don't know	I don't know	I don't know
1722	Yes	Yes	Yes	No	No	No	No	No
1723	I don't know	I don't know	I don't know	No	I don't know	I don't know	I don't know	I don't know
1724	Yes	I don't know	Yes	Yes	I don't know	I don't know	I don't know	I don't know
1725	Yes	Yes	Yes	No	I don't know	No	No	No
1726	I don't know	Yes	Yes	No	I don't know	I don't know	I don't know	I don't know
1727	Yes	Yes	I don't know	I don't know	I don't know	Yes	Yes	Yes
1728	Yes	I don't know	No	No	I don't know	I don't know	I don't know	I don't know
1729	Yes	No	Yes	No	Yes	No	No	I don't know
1730	Yes	Yes	Yes	No	I don't know	I don't know	I don't know	I don't know
1731	Yes	Yes	Yes	No	Yes	I don't know	I don't know	Yes
1732	Yes	Yes	Yes	I don't know	I don't know	Yes	Yes	Yes
1733	Yes	Yes	Yes	No	No	No	No	I don't know
1734	Yes	Yes	I don't know	No	I don't know	I don't know	I don't know	I don't know
1735	Yes	No	No	No	Yes	No	No	I don't know
1736	Yes	Yes	I don't know	No	Yes	Yes	Yes	Yes
1737	I don't know	Yes	Yes	Yes	No	Yes	Yes	Yes
1738	Yes	Yes	Yes	I don't know	I don't know	I don't know	I don't know	I don't know
1739	Yes	Yes	I don't know	I don't know	I don't know	I don't know	I don't know	I don't know
1740	Yes	Yes	No	I don't know	I don't know	Yes	Yes	Yes
1741	Yes	I don't know	Yes	No	I don't know	Yes	Yes	Yes
1742	Yes	Yes	I don't know	Yes	I don't know	Yes	Yes	Yes
1743	Yes	Yes	Yes	No	I don't know	Yes	Yes	Yes
1744	I don't know	I don't know	Yes	No	No	No	No	I don't know
1745	Yes	Yes	Yes	No	No	Yes	Yes	Yes
1746	Yes	I don't know	Yes	No	I don't know	I don't know	I don't know	I don't know
1747	Yes	Yes	Yes	No	I don't know	Yes	Yes	Yes
1748	Yes	No	No	No	I don't know	No	No	No
1749	Yes	Yes	Yes	No	I don't know	Yes	Yes	Yes
1750	I don't know	Yes	Yes	I don't know	I don't know	I don't know	I don't know	I don't know
1751	Yes	Yes	Yes	Yes	I don't know	Yes	Yes	Yes
1752	I don't know	I don't know	Yes	I don't know	No	I don't know	I don't know	Yes
1753	Yes	Yes	Yes	No	Yes	Yes	Yes	Yes
1754	I don't know	Yes	Yes	No	I don't know	No	No	No
1755	Yes	Yes	Yes	Yes	Yes	Yes	Yes	I don't know
1756	Yes	Yes	Yes	Yes	Yes	I don't know	I don't know	I don't know
1757	Yes	Yes	Yes	No	I don't know	I don't know	I don't know	I don't know
1758	I don't know	Yes	I don't know	No	I don't know	I don't know	I don't know	I don't know
1759	No	Yes	Yes	I don't know	No	Yes	Yes	Yes
1760	Yes	Yes	Yes	Yes	I don't know	Yes	Yes	Yes
1761	Yes	Yes	Yes	No	I don't know	Yes	Yes	Yes
1762	I don't know	I don't know	I don't know	I don't know	I don't know	I don't know	I don't know	No
1763	Yes	Yes	Yes	No	I don't know	I don't know	I don't know	Yes
1764	Yes	I don't know	Yes	No	No	Yes	Yes	I don't know
1765	I don't know	I don't know	I don't know	No	I don't know	I don't know	I don't know	No
1766	No	Yes	Yes	No	No	No	No	Yes
1767	I don't know	Yes	Yes	I don't know	Yes	I don't know	I don't know	No
1768	Yes	Yes	Yes	No	I don't know	I don't know	I don't know	No
1769	Yes	Yes	Yes	No	Yes	Yes	Yes	Yes
1770	I don't know	Yes	Yes	No	I don't know	I don't know	I don't know	I don't know
1771	Yes	Yes	Yes	I don't know	I don't know	I don't know	I don't know	I don't know
1772	Yes	Yes	I don't know	Yes	I don't know	I don't know	I don't know	I don't know
1773	Yes	Yes	Yes	I don't know	No	I don't know	I don't know	I don't know
1774	Yes	Yes	Yes	I don't know	No	No	No	I don't know
1775	Yes	No	I don't know	No	I don't know	No	No	I don't know
1776	Yes	Yes	Yes	I don't know	I don't know	Yes	Yes	Yes
1777	Yes	Yes	Yes	Yes	I don't know	I don't know	I don't know	I don't know
1778	Yes	Yes	Yes	I don't know	Yes	Yes	Yes	Yes
1779	No	Yes	Yes	No	No	Yes	Yes	Yes
1780	Yes	Yes	Yes	No	I don't know	I don't know	I don't know	I don't know
1781	Yes	Yes	Yes	I don't know	Yes	Yes	Yes	Yes
1782	No	I don't know	I don't know	No	I don't know	I don't know	I don't know	I don't know
1783	Yes	Yes	Yes	No	I don't know	I don't know	I don't know	I don't know
1784	Yes	Yes	Yes	No	I don't know	No	No	No
1785	Yes	Yes	Yes	No	I don't know	I don't know	I don't know	Yes
1786	No	No	No	No	No	No	No	No
1787	Yes	Yes	No	No	I don't know	No	No	No
1788	Yes	Yes	Yes	No	Yes	Yes	Yes	Yes
1789	Yes	Yes	Yes	No	Yes	No	No	No
1790	Yes	I don't know	Yes	No	I don't know	I don't know	I don't know	I don't know
1791	Yes	Yes	I don't know	I don't know	I don't know	I don't know	I don't know	I don't know
1792	Yes	Yes	Yes	No	I don't know	I don't know	I don't know	I don't know
1793	Yes	Yes	I don't know	No	Yes	I don't know	I don't know	I don't know
1794	Yes	Yes	Yes	Yes	Yes	Yes	Yes	Yes
1795	Yes	No	Yes	No	I don't know	No	No	No
1796	Yes	Yes	Yes	Yes	Yes	I don't know	I don't know	Yes
1797	Yes	Yes	Yes	No	I don't know	I don't know	I don't know	No
1798	I don't know	Yes	Yes	No	No	Yes	Yes	Yes
1799	I don't know	Yes	Yes	I don't know	I don't know	I don't know	I don't know	I don't know
1800	Yes	I don't know	Yes	No	I don't know	I don't know	I don't know	Yes
1801	Yes	I don't know	Yes	No	I don't know	No	No	No
1802	Yes	No	Yes	Yes	Yes	Yes	Yes	Yes
1803	Yes	Yes	Yes	No	I don't know	Yes	Yes	No
1804	Yes	Yes	Yes	No	I don't know	Yes	Yes	Yes
1805	Yes	Yes	Yes	No	Yes	Yes	Yes	Yes
1806	I don't know	Yes	Yes	No	No	Yes	Yes	Yes
1807	Yes	No	No	Yes	Yes	I don't know	I don't know	No
1808	Yes	Yes	I don't know	I don't know	I don't know	I don't know	I don't know	I don't know
1809	Yes	Yes	I don't know	Yes	I don't know	Yes	Yes	I don't know
1810	No	No	No	No	I don't know	No	No	No
1811	Yes	Yes	Yes	No	No	No	No	No
1812	I don't know	I don't know	Yes	I don't know	Yes	I don't know	I don't know	I don't know
1813	Yes	Yes	Yes	No	I don't know	I don't know	I don't know	I don't know
1814	Yes	Yes	Yes	Yes	I don't know	I don't know	I don't know	Yes
1815	Yes	Yes	I don't know	Yes	No	I don't know	I don't know	I don't know
1816	Yes	I don't know	I don't know	Yes	Yes	I don't know	I don't know	I don't know
1817	Yes	Yes	I don't know	No	No	I don't know	I don't know	No
1818	I don't know	I don't know	I don't know	No	I don't know	I don't know	I don't know	I don't know
1819	Yes	Yes	Yes	No	I don't know	Yes	Yes	Yes
1820	Yes	Yes	Yes	No	I don't know	I don't know	I don't know	I don't know
1821	I don't know	I don't know	I don't know	I don't know	I don't know	I don't know	I don't know	I don't know
1822	Yes	Yes	Yes	Yes	Yes	Yes	Yes	I don't know
1823	Yes	Yes	Yes	I don't know	I don't know	I don't know	I don't know	Yes
1824	Yes	I don't know	Yes	No	No	I don't know	I don't know	I don't know
1825	Yes	Yes	Yes	No	I don't know	No	No	I don't know
1826	Yes	I don't know	I don't know	No	I don't know	I don't know	I don't know	I don't know
1827	Yes	Yes	Yes	I don't know	I don't know	Yes	Yes	Yes
1828	Yes	Yes	Yes	No	Yes	No	No	I don't know
1829	Yes	I don't know	I don't know	No	I don't know	No	No	No
1830	Yes	Yes	Yes	No	I don't know	I don't know	I don't know	No
1831	I don't know	Yes	I don't know	No	Yes	I don't know	I don't know	I don't know
1832	Yes	Yes	Yes	No	No	No	No	No
1833	I don't know	I don't know	I don't know	No	I don't know	I don't know	I don't know	I don't know
1834	Yes	Yes	No	Yes	No	I don't know	I don't know	No
1835	I don't know	Yes	Yes	I don't know	I don't know	I don't know	I don't know	I don't know
1836	Yes	No	Yes	Yes	I don't know	I don't know	I don't know	I don't know
1837	Yes	No	Yes	No	No	I don't know	I don't know	I don't know
1838	Yes	Yes	Yes	No	Yes	Yes	Yes	Yes
1839	Yes	Yes	Yes	Yes	No	I don't know	I don't know	I don't know
1840	Yes	Yes	Yes	No	I don't know	Yes	Yes	Yes
1841	I don't know	Yes	Yes	I don't know	I don't know	I don't know	I don't know	I don't know
1842	Yes	Yes	Yes	Yes	No	No	No	No
1843	Yes	Yes	Yes	I don't know	I don't know	I don't know	I don't know	Yes
1844	Yes	Yes	Yes	No	I don't know	I don't know	I don't know	I don't know
1845	Yes	Yes	Yes	No	I don't know	No	No	No
1846	I don't know	Yes	Yes	I don't know	I don't know	I don't know	I don't know	I don't know
1847	I don't know	I don't know	I don't know	I don't know	I don't know	I don't know	I don't know	I don't know
1848	Yes	Yes	I don't know	No	I don't know	Yes	Yes	Yes
1849	I don't know	I don't know	Yes	I don't know	I don't know	I don't know	I don't know	I don't know
1850	Yes	Yes	I don't know	No	I don't know	I don't know	I don't know	I don't know
1851	I don't know	I don't know	I don't know	I don't know	I don't know	I don't know	I don't know	I don't know
1852	I don't know	Yes	Yes	No	I don't know	I don't know	I don't know	I don't know
1853	I don't know	I don't know	Yes	I don't know	I don't know	Yes	Yes	Yes
1854	Yes	Yes	Yes	No	I don't know	Yes	Yes	Yes
1855	Yes	Yes	Yes	Yes	I don't know	I don't know	I don't know	No
1856	I don't know	Yes	Yes	No	I don't know	I don't know	I don't know	Yes
1857	Yes	Yes	Yes	No	Yes	I don't know	I don't know	Yes
1858	Yes	I don't know	I don't know	I don't know	I don't know	I don't know	I don't know	I don't know
1859	Yes	Yes	No	I don't know	I don't know	Yes	Yes	Yes
1860	Yes	Yes	Yes	No	I don't know	I don't know	I don't know	Yes
1861	Yes	Yes	Yes	No	No	I don't know	I don't know	Yes
1862	Yes	Yes	Yes	Yes	I don't know	Yes	Yes	Yes
1863	Yes	I don't know	I don't know	No	I don't know	I don't know	I don't know	I don't know
1864	Yes	Yes	Yes	No	I don't know	No	No	Yes
1865	I don't know	Yes	Yes	No	I don't know	I don't know	I don't know	I don't know
1866	Yes	Yes	Yes	No	I don't know	I don't know	I don't know	Yes
1867	Yes	Yes	Yes	Yes	I don't know	I don't know	I don't know	Yes
1868	Yes	Yes	Yes	No	I don't know	Yes	Yes	Yes
1869	I don't know	No	I don't know	No	No	I don't know	I don't know	No
1870	Yes	No	Yes	No	I don't know	I don't know	I don't know	I don't know
1871	Yes	Yes	Yes	No	I don't know	I don't know	I don't know	I don't know
1872	I don't know	I don't know	I don't know	No	I don't know	No	No	No
1873	Yes	Yes	Yes	No	I don't know	Yes	Yes	Yes
1874	Yes	Yes	Yes	Yes	I don't know	Yes	Yes	I don't know
1875	Yes	Yes	Yes	No	No	I don't know	I don't know	I don't know
1876	I don't know	Yes	I don't know	No	I don't know	Yes	Yes	Yes
1877	Yes	Yes	Yes	Yes	Yes	Yes	Yes	Yes
1878	Yes	I don't know	I don't know	No	I don't know	I don't know	I don't know	I don't know
1879	Yes	Yes	Yes	Yes	Yes	I don't know	I don't know	No
1880	Yes	No	I don't know	I don't know	I don't know	Yes	Yes	Yes
1881	Yes	Yes	Yes	I don't know	I don't know	I don't know	I don't know	I don't know
1882	Yes	Yes	Yes	Yes	Yes	I don't know	I don't know	Yes
1883	Yes	I don't know	I don't know	I don't know	I don't know	I don't know	I don't know	I don't know
1884	I don't know	I don't know	I don't know	No	No	No	No	No
1885	Yes	Yes	No	Yes	No	No	No	I don't know
1886	Yes	Yes	Yes	No	I don't know	Yes	Yes	Yes
1887	Yes	I don't know	No	No	I don't know	I don't know	I don't know	I don't know
1888	Yes	Yes	I don't know	Yes	I don't know	I don't know	I don't know	I don't know
1889	Yes	I don't know	I don't know	I don't know	I don't know	I don't know	I don't know	I don't know
1890	Yes	Yes	Yes	Yes	I don't know	I don't know	I don't know	Yes
1891	Yes	Yes	Yes	No	No	I don't know	I don't know	I don't know
1892	Yes	Yes	No	I don't know	No	No	No	No
1893	I don't know	Yes	Yes	No	I don't know	No	No	No
1894	No	Yes	Yes	No	I don't know	No	No	No
1895	I don't know	I don't know	I don't know	No	I don't know	No	No	No
1896	Yes	No	I don't know	No	No	Yes	Yes	Yes
1897	Yes	Yes	Yes	No	I don't know	I don't know	I don't know	Yes
1898	Yes	Yes	Yes	No	I don't know	Yes	Yes	Yes
1899	Yes	Yes	Yes	No	Yes	I don't know	I don't know	I don't know
1900	Yes	Yes	Yes	Yes	I don't know	Yes	Yes	Yes
1901	Yes	Yes	Yes	No	No	Yes	Yes	Yes
1902	Yes	I don't know	Yes	No	Yes	I don't know	I don't know	I don't know
1903	Yes	I don't know	I don't know	I don't know	I don't know	I don't know	I don't know	I don't know
1904	Yes	Yes	Yes	No	I don't know	I don't know	I don't know	Yes
1905	Yes	Yes	I don't know	No	Yes	I don't know	I don't know	I don't know
1906	Yes	No	Yes	No	No	No	No	No
1907	Yes	I don't know	Yes	No	I don't know	I don't know	I don't know	Yes
1908	Yes	I don't know	No	I don't know	I don't know	No	No	No
1909	I don't know	Yes	Yes	No	I don't know	Yes	Yes	Yes
1910	Yes	Yes	Yes	Yes	Yes	Yes	Yes	Yes
1911	I don't know	I don't know	I don't know	I don't know	Yes	I don't know	I don't know	I don't know
1912	I don't know	Yes	Yes	I don't know	I don't know	I don't know	I don't know	I don't know
1913	Yes	Yes	I don't know	No	I don't know	I don't know	I don't know	I don't know
1914	Yes	Yes	Yes	Yes	Yes	Yes	Yes	Yes
1915	Yes	Yes	I don't know	No	No	I don't know	I don't know	I don't know
1916	Yes	Yes	Yes	I don't know	I don't know	I don't know	I don't know	Yes
1917	I don't know	I don't know	I don't know	I don't know	I don't know	No	No	No
1918	Yes	Yes	Yes	No	I don't know	I don't know	I don't know	I don't know
1919	Yes	Yes	Yes	No	No	Yes	Yes	Yes
1920	Yes	Yes	Yes	Yes	Yes	Yes	Yes	No
1921	Yes	No	Yes	Yes	No	I don't know	I don't know	Yes
1922	Yes	Yes	Yes	No	I don't know	Yes	Yes	Yes
1923	Yes	Yes	Yes	No	I don't know	Yes	Yes	I don't know
1924	Yes	Yes	Yes	Yes	I don't know	I don't know	I don't know	I don't know
1925	Yes	Yes	Yes	I don't know	I don't know	I don't know	I don't know	I don't know
1926	Yes	I don't know	I don't know	No	I don't know	I don't know	I don't know	I don't know
1927	Yes	Yes	Yes	No	I don't know	I don't know	I don't know	Yes
1928	I don't know	Yes	Yes	No	I don't know	I don't know	I don't know	Yes
1929	Yes	Yes	Yes	I don't know	No	No	No	I don't know
1930	Yes	Yes	Yes	No	Yes	Yes	Yes	Yes
1931	Yes	Yes	Yes	No	I don't know	Yes	Yes	Yes
1932	Yes	Yes	No	No	Yes	I don't know	I don't know	I don't know
1933	Yes	Yes	Yes	No	No	I don't know	I don't know	No
1934	Yes	Yes	Yes	Yes	Yes	Yes	Yes	Yes
1935	Yes	I don't know	I don't know	I don't know	Yes	I don't know	I don't know	I don't know
1936	Yes	I don't know	Yes	I don't know	I don't know	I don't know	I don't know	I don't know
1937	I don't know	Yes	Yes	No	I don't know	I don't know	I don't know	I don't know
1938	Yes	Yes	Yes	No	I don't know	I don't know	I don't know	I don't know
1939	Yes	Yes	Yes	I don't know	No	I don't know	I don't know	Yes
1940	No	Yes	Yes	No	I don't know	No	No	No
1941	Yes	Yes	Yes	No	I don't know	Yes	Yes	Yes
1942	I don't know	I don't know	I don't know	I don't know	I don't know	No	No	No
1943	Yes	Yes	I don't know	No	I don't know	I don't know	I don't know	I don't know
1944	Yes	I don't know	Yes	I don't know	I don't know	I don't know	I don't know	I don't know
1945	Yes	Yes	Yes	No	I don't know	I don't know	I don't know	I don't know
1946	Yes	Yes	Yes	Yes	I don't know	Yes	Yes	Yes
1947	Yes	I don't know	Yes	No	I don't know	No	No	No
1948	I don't know	Yes	Yes	I don't know	No	Yes	Yes	Yes
1949	Yes	Yes	Yes	I don't know	I don't know	I don't know	I don't know	I don't know
1950	Yes	Yes	Yes	No	I don't know	I don't know	I don't know	I don't know
1951	Yes	Yes	Yes	No	I don't know	No	No	No
1952	Yes	Yes	Yes	No	I don't know	Yes	Yes	Yes
1953	I don't know	I don't know	No	No	I don't know	Yes	Yes	I don't know
1954	Yes	Yes	Yes	Yes	I don't know	I don't know	I don't know	I don't know
1955	Yes	Yes	Yes	Yes	I don't know	I don't know	I don't know	I don't know
1956	I don't know	No	No	No	I don't know	No	No	No
1957	I don't know	I don't know	I don't know	No	I don't know	No	No	No
1958	Yes	Yes	Yes	Yes	I don't know	I don't know	I don't know	I don't know
1959	I don't know	Yes	Yes	I don't know	I don't know	Yes	Yes	Yes
1960	Yes	Yes	Yes	Yes	I don't know	I don't know	I don't know	I don't know
1961	Yes	Yes	Yes	I don't know	Yes	I don't know	I don't know	I don't know
1962	Yes	Yes	Yes	No	I don't know	I don't know	I don't know	I don't know
1963	Yes	Yes	Yes	I don't know	I don't know	Yes	Yes	Yes
1964	Yes	Yes	Yes	No	No	No	No	No
1965	Yes	Yes	Yes	I don't know	I don't know	Yes	Yes	Yes
1966	Yes	Yes	Yes	No	I don't know	I don't know	I don't know	No
1967	Yes	Yes	No	No	No	No	No	No
1968	Yes	Yes	Yes	No	I don't know	Yes	Yes	Yes
1969	Yes	Yes	Yes	No	I don't know	I don't know	I don't know	I don't know
1970	Yes	Yes	Yes	I don't know	I don't know	I don't know	I don't know	I don't know
1971	Yes	No	No	No	No	No	No	No
1972	Yes	Yes	Yes	No	I don't know	Yes	Yes	I don't know
1973	Yes	I don't know	I don't know	I don't know	I don't know	I don't know	I don't know	I don't know
1974	Yes	Yes	Yes	Yes	I don't know	Yes	Yes	Yes
1975	Yes	Yes	Yes	No	I don't know	Yes	Yes	Yes
1976	Yes	Yes	Yes	No	I don't know	No	No	I don't know
1977	Yes	Yes	Yes	Yes	Yes	Yes	Yes	Yes
1978	No	Yes	Yes	No	I don't know	No	No	No
1979	Yes	Yes	Yes	Yes	No	I don't know	I don't know	I don't know
1980	Yes	I don't know	Yes	No	I don't know	I don't know	I don't know	I don't know
1981	Yes	Yes	Yes	No	I don't know	I don't know	I don't know	I don't know
1982	Yes	Yes	Yes	No	I don't know	I don't know	I don't know	I don't know
1983	Yes	No	No	No	I don't know	Yes	Yes	Yes
1984	Yes	Yes	I don't know	No	No	Yes	Yes	Yes
1985	Yes	No	No	No	No	No	No	No
1986	Yes	No	Yes	No	No	No	No	No
1987	I don't know	No	Yes	Yes	Yes	I don't know	I don't know	Yes
1988	Yes	Yes	Yes	I don't know	I don't know	I don't know	I don't know	I don't know
1989	I don't know	Yes	Yes	I don't know	I don't know	I don't know	I don't know	I don't know
1990	Yes	Yes	Yes	Yes	I don't know	Yes	Yes	Yes
1991	Yes	Yes	Yes	No	I don't know	Yes	Yes	Yes
1992	Yes	Yes	Yes	No	No	I don't know	I don't know	I don't know
1993	I don't know	Yes	I don't know	I don't know	I don't know	Yes	Yes	Yes
1994	Yes	I don't know	I don't know	No	I don't know	No	No	No
1995	Yes	Yes	Yes	Yes	Yes	Yes	Yes	Yes
1996	Yes	Yes	No	No	No	No	No	No
1997	Yes	Yes	Yes	I don't know	Yes	I don't know	I don't know	I don't know
1998	I don't know	Yes	Yes	No	I don't know	I don't know	I don't know	I don't know
1999	Yes	Yes	Yes	I don't know	I don't know	I don't know	I don't know	No
[truncated: 126 more rows]
