# Supplementary material for: Knowledge and attitude about organ donation and transplantation among Omani university students
Source: Front Public Health. 2023 May 25;11:1115531. doi: 10.3389/fpubh.2023.1115531 (PMC10248022; doi:10.3389/fpubh.2023.1115531)
Supplement: Supplementary file 5 [file Table_5.XLSX]

## Sheet: Sheet1
	9) what supports you to donate your organs?
#N
1	I really want to help a fellow person	not selected	not selected	not selected	not selected	not selected	not selected	I need the money	not selected
2	not selected	not selected	I have been affected by a family member or a friend that is a donor	I have been sensitised by a family member or friend that needed a transplant	not selected	not selected	not selected	not selected	not selected
3	not selected	By donating an organ, you are saving a life, which is something that agrees with my religious beliefs	not selected	not selected	not selected	not selected	not selected	not selected	not selected
4	not selected	By donating an organ, you are saving a life, which is something that agrees with my religious beliefs	not selected	not selected	not selected	The mass media has had a positive effect on me about becoming a donor	not selected	not selected	not selected
5	I really want to help a fellow person	By donating an organ, you are saving a life, which is something that agrees with my religious beliefs	not selected	not selected	I would only become a donor for someone dear to me	not selected	not selected	not selected	not selected
6	I really want to help a fellow person	By donating an organ, you are saving a life, which is something that agrees with my religious beliefs	not selected	not selected	not selected	not selected	not selected	not selected	not selected
7	I really want to help a fellow person	By donating an organ, you are saving a life, which is something that agrees with my religious beliefs	not selected	not selected	not selected	not selected	not selected	not selected	not selected
8	I really want to help a fellow person	By donating an organ, you are saving a life, which is something that agrees with my religious beliefs	not selected	not selected	not selected	The mass media has had a positive effect on me about becoming a donor	not selected	not selected	not selected
9	I really want to help a fellow person	By donating an organ, you are saving a life, which is something that agrees with my religious beliefs	I have been affected by a family member or a friend that is a donor	I have been sensitised by a family member or friend that needed a transplant	I would only become a donor for someone dear to me	The mass media has had a positive effect on me about becoming a donor	Islamic religion allows me to do so	I need the money	not selected
10	I really want to help a fellow person	not selected	not selected	not selected	not selected	not selected	not selected	not selected	not selected
11	I really want to help a fellow person	By donating an organ, you are saving a life, which is something that agrees with my religious beliefs	not selected	not selected	not selected	not selected	Islamic religion allows me to do so	not selected	not selected
12	not selected	not selected	not selected	not selected	not selected	not selected	not selected	not selected	Other
13	I really want to help a fellow person	By donating an organ, you are saving a life, which is something that agrees with my religious beliefs	not selected	not selected	not selected	not selected	Islamic religion allows me to do so	not selected	not selected
14	not selected	By donating an organ, you are saving a life, which is something that agrees with my religious beliefs	not selected	not selected	not selected	not selected	Islamic religion allows me to do so	not selected	not selected
15	I really want to help a fellow person	By donating an organ, you are saving a life, which is something that agrees with my religious beliefs	I have been affected by a family member or a friend that is a donor	not selected	not selected	not selected	Islamic religion allows me to do so	not selected	not selected
16	not selected	not selected	not selected	not selected	not selected	not selected	Islamic religion allows me to do so	not selected	not selected
17	I really want to help a fellow person	By donating an organ, you are saving a life, which is something that agrees with my religious beliefs	not selected	I have been sensitised by a family member or friend that needed a transplant	not selected	The mass media has had a positive effect on me about becoming a donor	not selected	not selected	not selected
18	not selected	not selected	not selected	not selected	not selected	not selected	Islamic religion allows me to do so	not selected	not selected
19	not selected	By donating an organ, you are saving a life, which is something that agrees with my religious beliefs	not selected	not selected	I would only become a donor for someone dear to me	not selected	not selected	not selected	not selected
20	I really want to help a fellow person	By donating an organ, you are saving a life, which is something that agrees with my religious beliefs	not selected	not selected	I would only become a donor for someone dear to me	The mass media has had a positive effect on me about becoming a donor	Islamic religion allows me to do so	not selected	not selected
21	I really want to help a fellow person	By donating an organ, you are saving a life, which is something that agrees with my religious beliefs	not selected	not selected	not selected	not selected	not selected	not selected	not selected
22	I really want to help a fellow person	By donating an organ, you are saving a life, which is something that agrees with my religious beliefs	not selected	not selected	not selected	not selected	Islamic religion allows me to do so	not selected	not selected
23	I really want to help a fellow person	By donating an organ, you are saving a life, which is something that agrees with my religious beliefs	not selected	not selected	not selected	The mass media has had a positive effect on me about becoming a donor	Islamic religion allows me to do so	not selected	not selected
24	not selected	By donating an organ, you are saving a life, which is something that agrees with my religious beliefs	I have been affected by a family member or a friend that is a donor	I have been sensitised by a family member or friend that needed a transplant	I would only become a donor for someone dear to me	The mass media has had a positive effect on me about becoming a donor	not selected	not selected	not selected
25	I really want to help a fellow person	By donating an organ, you are saving a life, which is something that agrees with my religious beliefs	not selected	not selected	not selected	The mass media has had a positive effect on me about becoming a donor	not selected	not selected	not selected
26	I really want to help a fellow person	By donating an organ, you are saving a life, which is something that agrees with my religious beliefs	not selected	not selected	not selected	not selected	Islamic religion allows me to do so	not selected	not selected
27	I really want to help a fellow person	By donating an organ, you are saving a life, which is something that agrees with my religious beliefs	I have been affected by a family member or a friend that is a donor	I have been sensitised by a family member or friend that needed a transplant	I would only become a donor for someone dear to me	The mass media has had a positive effect on me about becoming a donor	Islamic religion allows me to do so	I need the money	not selected
28	I really want to help a fellow person	By donating an organ, you are saving a life, which is something that agrees with my religious beliefs	not selected	not selected	not selected	not selected	not selected	not selected	not selected
29	not selected	By donating an organ, you are saving a life, which is something that agrees with my religious beliefs	not selected	not selected	not selected	not selected	not selected	not selected	not selected
30	not selected	By donating an organ, you are saving a life, which is something that agrees with my religious beliefs	not selected	not selected	not selected	not selected	Islamic religion allows me to do so	not selected	not selected
31	not selected	not selected	not selected	not selected	not selected	not selected	not selected	not selected	Other
32	I really want to help a fellow person	By donating an organ, you are saving a life, which is something that agrees with my religious beliefs	not selected	not selected	not selected	not selected	not selected	not selected	not selected
33	not selected	By donating an organ, you are saving a life, which is something that agrees with my religious beliefs	not selected	not selected	not selected	not selected	Islamic religion allows me to do so	not selected	not selected
34	I really want to help a fellow person	By donating an organ, you are saving a life, which is something that agrees with my religious beliefs	not selected	not selected	I would only become a donor for someone dear to me	The mass media has had a positive effect on me about becoming a donor	not selected	not selected	not selected
35	not selected	not selected	not selected	not selected	not selected	not selected	Islamic religion allows me to do so	not selected	not selected
36	I really want to help a fellow person	By donating an organ, you are saving a life, which is something that agrees with my religious beliefs	not selected	not selected	not selected	not selected	Islamic religion allows me to do so	not selected	not selected
37	not selected	By donating an organ, you are saving a life, which is something that agrees with my religious beliefs	not selected	not selected	not selected	not selected	not selected	not selected	not selected
38	not selected	By donating an organ, you are saving a life, which is something that agrees with my religious beliefs	not selected	not selected	not selected	not selected	Islamic religion allows me to do so	not selected	not selected
39	not selected	not selected	not selected	I have been sensitised by a family member or friend that needed a transplant	not selected	The mass media has had a positive effect on me about becoming a donor	not selected	not selected	not selected
40	I really want to help a fellow person	By donating an organ, you are saving a life, which is something that agrees with my religious beliefs	not selected	not selected	not selected	not selected	not selected	not selected	not selected
41	I really want to help a fellow person	not selected	I have been affected by a family member or a friend that is a donor	not selected	I would only become a donor for someone dear to me	not selected	not selected	not selected	not selected
42	not selected	not selected	not selected	not selected	I would only become a donor for someone dear to me	not selected	not selected	not selected	not selected
43	not selected	not selected	not selected	not selected	not selected	not selected	not selected	not selected	Other
44	not selected	not selected	I have been affected by a family member or a friend that is a donor	not selected	not selected	not selected	not selected	I need the money	not selected
45	I really want to help a fellow person	By donating an organ, you are saving a life, which is something that agrees with my religious beliefs	not selected	not selected	not selected	not selected	not selected	not selected	not selected
46	I really want to help a fellow person	By donating an organ, you are saving a life, which is something that agrees with my religious beliefs	not selected	not selected	I would only become a donor for someone dear to me	The mass media has had a positive effect on me about becoming a donor	Islamic religion allows me to do so	not selected	not selected
47	not selected	not selected	not selected	not selected	not selected	not selected	not selected	I need the money	not selected
48	I really want to help a fellow person	By donating an organ, you are saving a life, which is something that agrees with my religious beliefs	not selected	not selected	not selected	not selected	Islamic religion allows me to do so	not selected	not selected
49	I really want to help a fellow person	By donating an organ, you are saving a life, which is something that agrees with my religious beliefs	not selected	not selected	not selected	not selected	not selected	not selected	not selected
50	I really want to help a fellow person	By donating an organ, you are saving a life, which is something that agrees with my religious beliefs	not selected	not selected	not selected	not selected	not selected	not selected	not selected
51	not selected	not selected	not selected	not selected	not selected	not selected	not selected	not selected	Other
52	I really want to help a fellow person	By donating an organ, you are saving a life, which is something that agrees with my religious beliefs	not selected	not selected	I would only become a donor for someone dear to me	not selected	Islamic religion allows me to do so	not selected	not selected
53	I really want to help a fellow person	not selected	not selected	not selected	I would only become a donor for someone dear to me	The mass media has had a positive effect on me about becoming a donor	not selected	not selected	not selected
54	I really want to help a fellow person	By donating an organ, you are saving a life, which is something that agrees with my religious beliefs	not selected	not selected	not selected	not selected	not selected	not selected	not selected
55	I really want to help a fellow person	By donating an organ, you are saving a life, which is something that agrees with my religious beliefs	not selected	I have been sensitised by a family member or friend that needed a transplant	I would only become a donor for someone dear to me	not selected	not selected	not selected	not selected
56	I really want to help a fellow person	By donating an organ, you are saving a life, which is something that agrees with my religious beliefs	not selected	not selected	not selected	not selected	Islamic religion allows me to do so	I need the money	not selected
57	not selected	By donating an organ, you are saving a life, which is something that agrees with my religious beliefs	not selected	not selected	not selected	not selected	not selected	not selected	not selected
58	I really want to help a fellow person	By donating an organ, you are saving a life, which is something that agrees with my religious beliefs	not selected	not selected	I would only become a donor for someone dear to me	not selected	not selected	not selected	not selected
59	not selected	not selected	not selected	not selected	not selected	The mass media has had a positive effect on me about becoming a donor	Islamic religion allows me to do so	not selected	not selected
60	not selected	not selected	not selected	not selected	not selected	not selected	Islamic religion allows me to do so	not selected	Other
61	I really want to help a fellow person	By donating an organ, you are saving a life, which is something that agrees with my religious beliefs	not selected	I have been sensitised by a family member or friend that needed a transplant	not selected	The mass media has had a positive effect on me about becoming a donor	Islamic religion allows me to do so	not selected	not selected
62	I really want to help a fellow person	By donating an organ, you are saving a life, which is something that agrees with my religious beliefs	not selected	I have been sensitised by a family member or friend that needed a transplant	I would only become a donor for someone dear to me	not selected	not selected	not selected	not selected
63	not selected	By donating an organ, you are saving a life, which is something that agrees with my religious beliefs	not selected	not selected	not selected	not selected	not selected	not selected	not selected
64	I really want to help a fellow person	By donating an organ, you are saving a life, which is something that agrees with my religious beliefs	not selected	not selected	not selected	not selected	Islamic religion allows me to do so	not selected	not selected
65	I really want to help a fellow person	By donating an organ, you are saving a life, which is something that agrees with my religious beliefs	not selected	I have been sensitised by a family member or friend that needed a transplant	not selected	not selected	Islamic religion allows me to do so	not selected	not selected
66	I really want to help a fellow person	By donating an organ, you are saving a life, which is something that agrees with my religious beliefs	not selected	not selected	I would only become a donor for someone dear to me	not selected	not selected	I need the money	not selected
67	I really want to help a fellow person	By donating an organ, you are saving a life, which is something that agrees with my religious beliefs	not selected	not selected	I would only become a donor for someone dear to me	The mass media has had a positive effect on me about becoming a donor	not selected	not selected	not selected
68	I really want to help a fellow person	not selected	not selected	not selected	not selected	not selected	not selected	not selected	not selected
69	I really want to help a fellow person	By donating an organ, you are saving a life, which is something that agrees with my religious beliefs	not selected	not selected	I would only become a donor for someone dear to me	The mass media has had a positive effect on me about becoming a donor	not selected	not selected	not selected
70	I really want to help a fellow person	not selected	not selected	not selected	I would only become a donor for someone dear to me	not selected	not selected	not selected	not selected
71	I really want to help a fellow person	By donating an organ, you are saving a life, which is something that agrees with my religious beliefs	not selected	not selected	not selected	The mass media has had a positive effect on me about becoming a donor	not selected	not selected	not selected
72	not selected	By donating an organ, you are saving a life, which is something that agrees with my religious beliefs	not selected	not selected	not selected	not selected	not selected	not selected	not selected
73	I really want to help a fellow person	By donating an organ, you are saving a life, which is something that agrees with my religious beliefs	I have been affected by a family member or a friend that is a donor	not selected	I would only become a donor for someone dear to me	not selected	not selected	not selected	not selected
74	not selected	By donating an organ, you are saving a life, which is something that agrees with my religious beliefs	I have been affected by a family member or a friend that is a donor	not selected	not selected	not selected	not selected	not selected	not selected
75	I really want to help a fellow person	By donating an organ, you are saving a life, which is something that agrees with my religious beliefs	not selected	not selected	not selected	not selected	Islamic religion allows me to do so	not selected	not selected
76	not selected	By donating an organ, you are saving a life, which is something that agrees with my religious beliefs	not selected	not selected	not selected	not selected	not selected	not selected	not selected
77	I really want to help a fellow person	By donating an organ, you are saving a life, which is something that agrees with my religious beliefs	not selected	not selected	I would only become a donor for someone dear to me	not selected	not selected	not selected	not selected
78	I really want to help a fellow person	By donating an organ, you are saving a life, which is something that agrees with my religious beliefs	not selected	not selected	not selected	not selected	not selected	not selected	not selected
79	not selected	not selected	not selected	not selected	I would only become a donor for someone dear to me	The mass media has had a positive effect on me about becoming a donor	not selected	not selected	not selected
80	not selected	not selected	not selected	not selected	I would only become a donor for someone dear to me	not selected	not selected	not selected	not selected
81	not selected	not selected	not selected	not selected	I would only become a donor for someone dear to me	not selected	not selected	not selected	not selected
82	not selected	By donating an organ, you are saving a life, which is something that agrees with my religious beliefs	not selected	not selected	not selected	not selected	not selected	not selected	not selected
83	not selected	By donating an organ, you are saving a life, which is something that agrees with my religious beliefs	not selected	not selected	I would only become a donor for someone dear to me	not selected	not selected	not selected	not selected
84	not selected	By donating an organ, you are saving a life, which is something that agrees with my religious beliefs	not selected	not selected	not selected	The mass media has had a positive effect on me about becoming a donor	not selected	not selected	not selected
85	not selected	By donating an organ, you are saving a life, which is something that agrees with my religious beliefs	not selected	not selected		not selected	not selected	not selected	not selected
86	I really want to help a fellow person	By donating an organ, you are saving a life, which is something that agrees with my religious beliefs	not selected	not selected	not selected	not selected	not selected	not selected	not selected
87	not selected	By donating an organ, you are saving a life, which is something that agrees with my religious beliefs	not selected	not selected	not selected	not selected	Islamic religion allows me to do so	not selected	not selected
88	I really want to help a fellow person	By donating an organ, you are saving a life, which is something that agrees with my religious beliefs	I have been affected by a family member or a friend that is a donor	I have been sensitised by a family member or friend that needed a transplant	I would only become a donor for someone dear to me	The mass media has had a positive effect on me about becoming a donor	not selected	not selected	not selected
89	not selected	By donating an organ, you are saving a life, which is something that agrees with my religious beliefs	not selected	not selected	not selected	not selected	Islamic religion allows me to do so	not selected	not selected
90	not selected	By donating an organ, you are saving a life, which is something that agrees with my religious beliefs	not selected	not selected	not selected		not selected	not selected	not selected
91	not selected	not selected	not selected	not selected	I would only become a donor for someone dear to me	not selected	not selected	not selected	not selected
92	I really want to help a fellow person	By donating an organ, you are saving a life, which is something that agrees with my religious beliefs	not selected	not selected	not selected	not selected	not selected	not selected	not selected
93	I really want to help a fellow person	By donating an organ, you are saving a life, which is something that agrees with my religious beliefs	not selected	not selected	I would only become a donor for someone dear to me	not selected	not selected	not selected	not selected
94	not selected	By donating an organ, you are saving a life, which is something that agrees with my religious beliefs	not selected	not selected	I would only become a donor for someone dear to me	not selected	not selected	not selected	not selected
95	not selected	By donating an organ, you are saving a life, which is something that agrees with my religious beliefs	not selected	not selected	I would only become a donor for someone dear to me	The mass media has had a positive effect on me about becoming a donor	Islamic religion allows me to do so	not selected	not selected
96	not selected	not selected	not selected	not selected	I would only become a donor for someone dear to me	not selected	not selected	not selected	not selected
97	I really want to help a fellow person	By donating an organ, you are saving a life, which is something that agrees with my religious beliefs	not selected	not selected	not selected	not selected	not selected	not selected	not selected
98	I really want to help a fellow person	By donating an organ, you are saving a life, which is something that agrees with my religious beliefs	not selected	not selected	not selected	not selected	not selected	not selected	not selected
99	not selected	By donating an organ, you are saving a life, which is something that agrees with my religious beliefs	I have been affected by a family member or a friend that is a donor	not selected	not selected	The mass media has had a positive effect on me about becoming a donor	not selected	not selected	not selected
100	I really want to help a fellow person	By donating an organ, you are saving a life, which is something that agrees with my religious beliefs	not selected	not selected	not selected	not selected	not selected	not selected	not selected
101	not selected	By donating an organ, you are saving a life, which is something that agrees with my religious beliefs	not selected	not selected	not selected	not selected	Islamic religion allows me to do so	not selected	not selected
102	not selected	By donating an organ, you are saving a life, which is something that agrees with my religious beliefs	I have been affected by a family member or a friend that is a donor	not selected	I would only become a donor for someone dear to me	not selected	Islamic religion allows me to do so	not selected	not selected
103	not selected	By donating an organ, you are saving a life, which is something that agrees with my religious beliefs	not selected	not selected	not selected	not selected	Islamic religion allows me to do so	not selected	not selected
104	I really want to help a fellow person	By donating an organ, you are saving a life, which is something that agrees with my religious beliefs	I have been affected by a family member or a friend that is a donor	not selected	not selected	The mass media has had a positive effect on me about becoming a donor	not selected	not selected	not selected
105	not selected	By donating an organ, you are saving a life, which is something that agrees with my religious beliefs	not selected	not selected	not selected	not selected	not selected	not selected	not selected
106	I really want to help a fellow person	By donating an organ, you are saving a life, which is something that agrees with my religious beliefs	not selected	not selected	not selected	The mass media has had a positive effect on me about becoming a donor	not selected	not selected	not selected
107	not selected	By donating an organ, you are saving a life, which is something that agrees with my religious beliefs	I have been affected by a family member or a friend that is a donor	not selected	not selected	The mass media has had a positive effect on me about becoming a donor	not selected	not selected	not selected
108	not selected	By donating an organ, you are saving a life, which is something that agrees with my religious beliefs	not selected	not selected	not selected	The mass media has had a positive effect on me about becoming a donor	Islamic religion allows me to do so	not selected	not selected
109	not selected	By donating an organ, you are saving a life, which is something that agrees with my religious beliefs	not selected	not selected	not selected	The mass media has had a positive effect on me about becoming a donor	not selected	not selected	not selected
110	not selected	By donating an organ, you are saving a life, which is something that agrees with my religious beliefs	not selected	not selected	not selected	not selected	not selected	not selected	not selected
111	I really want to help a fellow person	By donating an organ, you are saving a life, which is something that agrees with my religious beliefs	not selected	not selected	not selected	not selected	Islamic religion allows me to do so	not selected	not selected
112	not selected	By donating an organ, you are saving a life, which is something that agrees with my religious beliefs	not selected	not selected	not selected	The mass media has had a positive effect on me about becoming a donor	Islamic religion allows me to do so	not selected	not selected
113	I really want to help a fellow person	not selected	not selected	not selected	not selected	not selected	not selected	not selected	not selected
114	not selected	By donating an organ, you are saving a life, which is something that agrees with my religious beliefs	not selected	not selected	not selected	not selected	not selected	not selected	not selected
115	I really want to help a fellow person	By donating an organ, you are saving a life, which is something that agrees with my religious beliefs	not selected	not selected	not selected	not selected	Islamic religion allows me to do so	not selected	not selected
116	not selected	not selected	not selected	not selected	I would only become a donor for someone dear to me	not selected	Islamic religion allows me to do so	I need the money	not selected
117	not selected	By donating an organ, you are saving a life, which is something that agrees with my religious beliefs	not selected	not selected	I would only become a donor for someone dear to me	not selected	not selected	not selected	not selected
118	I really want to help a fellow person	By donating an organ, you are saving a life, which is something that agrees with my religious beliefs	not selected	not selected	I would only become a donor for someone dear to me	not selected	not selected	not selected	not selected
119	I really want to help a fellow person	By donating an organ, you are saving a life, which is something that agrees with my religious beliefs	not selected	not selected	not selected	not selected	not selected	not selected	not selected
120	not selected	By donating an organ, you are saving a life, which is something that agrees with my religious beliefs	not selected	not selected	not selected	not selected	not selected	not selected	not selected
121	I really want to help a fellow person	By donating an organ, you are saving a life, which is something that agrees with my religious beliefs	not selected	not selected	not selected	not selected	Islamic religion allows me to do so	not selected	not selected
122	not selected	By donating an organ, you are saving a life, which is something that agrees with my religious beliefs	not selected	not selected	I would only become a donor for someone dear to me	not selected	not selected	not selected	not selected
123	not selected	By donating an organ, you are saving a life, which is something that agrees with my religious beliefs	not selected	not selected	not selected	not selected	not selected	not selected	not selected
124	I really want to help a fellow person	not selected	not selected	not selected	I would only become a donor for someone dear to me	not selected	Islamic religion allows me to do so	not selected	not selected
125	not selected	not selected	not selected	not selected	I would only become a donor for someone dear to me	not selected	not selected	not selected	not selected
126	I really want to help a fellow person	By donating an organ, you are saving a life, which is something that agrees with my religious beliefs	not selected	not selected	not selected	not selected	Islamic religion allows me to do so	not selected	not selected
127	not selected	By donating an organ, you are saving a life, which is something that agrees with my religious beliefs	not selected	not selected	not selected	not selected	Islamic religion allows me to do so	not selected	not selected
128	I really want to help a fellow person	By donating an organ, you are saving a life, which is something that agrees with my religious beliefs	not selected	not selected	not selected	not selected	Islamic religion allows me to do so	not selected	not selected
129	not selected	not selected	not selected	not selected	I would only become a donor for someone dear to me	not selected	not selected	not selected	not selected
130	I really want to help a fellow person	By donating an organ, you are saving a life, which is something that agrees with my religious beliefs	not selected	I have been sensitised by a family member or friend that needed a transplant	I would only become a donor for someone dear to me	not selected	Islamic religion allows me to do so	not selected	not selected
131	not selected	By donating an organ, you are saving a life, which is something that agrees with my religious beliefs	not selected	not selected	not selected	not selected	Islamic religion allows me to do so	not selected	not selected
132	not selected	By donating an organ, you are saving a life, which is something that agrees with my religious beliefs	not selected	not selected	not selected	The mass media has had a positive effect on me about becoming a donor	Islamic religion allows me to do so	not selected	not selected
133	not selected	By donating an organ, you are saving a life, which is something that agrees with my religious beliefs	not selected	not selected	not selected	The mass media has had a positive effect on me about becoming a donor	Islamic religion allows me to do so	not selected	not selected
134	not selected	By donating an organ, you are saving a life, which is something that agrees with my religious beliefs	not selected	not selected	not selected	not selected	Islamic religion allows me to do so	not selected	not selected
135	I really want to help a fellow person	By donating an organ, you are saving a life, which is something that agrees with my religious beliefs	not selected	not selected	not selected	The mass media has had a positive effect on me about becoming a donor	not selected	not selected	not selected
136	not selected	By donating an organ, you are saving a life, which is something that agrees with my religious beliefs	not selected	not selected	I would only become a donor for someone dear to me	not selected	not selected	not selected	not selected
137	I really want to help a fellow person	By donating an organ, you are saving a life, which is something that agrees with my religious beliefs	not selected	not selected	I would only become a donor for someone dear to me	not selected	not selected	not selected	not selected
138	I really want to help a fellow person	By donating an organ, you are saving a life, which is something that agrees with my religious beliefs	not selected	not selected	not selected	The mass media has had a positive effect on me about becoming a donor	not selected	I need the money	not selected
139	I really want to help a fellow person	By donating an organ, you are saving a life, which is something that agrees with my religious beliefs	not selected	not selected	I would only become a donor for someone dear to me	not selected	Islamic religion allows me to do so	not selected	not selected
140	not selected	By donating an organ, you are saving a life, which is something that agrees with my religious beliefs	not selected	not selected	I would only become a donor for someone dear to me	The mass media has had a positive effect on me about becoming a donor	not selected	not selected	not selected
141	I really want to help a fellow person	By donating an organ, you are saving a life, which is something that agrees with my religious beliefs	not selected	not selected	not selected	not selected	not selected	not selected	not selected
142	not selected	By donating an organ, you are saving a life, which is something that agrees with my religious beliefs	not selected	not selected	not selected	The mass media has had a positive effect on me about becoming a donor	Islamic religion allows me to do so	not selected	not selected
143	not selected	By donating an organ, you are saving a life, which is something that agrees with my religious beliefs	not selected	not selected	not selected	not selected	not selected	not selected	not selected
144	I really want to help a fellow person	not selected	not selected	not selected	not selected	not selected	not selected	not selected	not selected
145	not selected	By donating an organ, you are saving a life, which is something that agrees with my religious beliefs	not selected	not selected	I would only become a donor for someone dear to me	not selected	Islamic religion allows me to do so	not selected	not selected
146	I really want to help a fellow person	By donating an organ, you are saving a life, which is something that agrees with my religious beliefs	not selected	not selected	I would only become a donor for someone dear to me	not selected	Islamic religion allows me to do so	not selected	not selected
147	not selected	By donating an organ, you are saving a life, which is something that agrees with my religious beliefs	I have been affected by a family member or a friend that is a donor	not selected	I would only become a donor for someone dear to me	not selected	not selected	not selected	not selected
148	not selected	not selected	not selected	not selected	I would only become a donor for someone dear to me	not selected	not selected	not selected	not selected
149	not selected	not selected	not selected	not selected	not selected	not selected	not selected	I need the money	not selected
150	not selected	By donating an organ, you are saving a life, which is something that agrees with my religious beliefs	not selected	not selected	not selected	not selected	Islamic religion allows me to do so	not selected	not selected
151	I really want to help a fellow person	By donating an organ, you are saving a life, which is something that agrees with my religious beliefs	not selected	not selected	I would only become a donor for someone dear to me	not selected	Islamic religion allows me to do so	not selected	not selected
152	I really want to help a fellow person	not selected	not selected	not selected	not selected	not selected	Islamic religion allows me to do so	not selected	not selected
153	not selected	By donating an organ, you are saving a life, which is something that agrees with my religious beliefs	not selected	not selected	not selected	The mass media has had a positive effect on me about becoming a donor	Islamic religion allows me to do so	not selected	not selected
154	not selected	By donating an organ, you are saving a life, which is something that agrees with my religious beliefs	not selected	not selected	not selected	The mass media has had a positive effect on me about becoming a donor	not selected	not selected	not selected
155	not selected	not selected	not selected	not selected	I would only become a donor for someone dear to me	not selected	not selected	not selected	not selected
156	I really want to help a fellow person	not selected	not selected	not selected	I would only become a donor for someone dear to me	not selected	not selected	not selected	not selected
157	not selected	By donating an organ, you are saving a life, which is something that agrees with my religious beliefs	not selected	not selected	not selected	not selected	not selected	not selected	not selected
158	not selected	By donating an organ, you are saving a life, which is something that agrees with my religious beliefs	not selected	not selected	not selected	not selected	not selected	not selected	not selected
159	not selected	By donating an organ, you are saving a life, which is something that agrees with my religious beliefs	not selected	not selected	I would only become a donor for someone dear to me	not selected	not selected	not selected	not selected
160	I really want to help a fellow person	By donating an organ, you are saving a life, which is something that agrees with my religious beliefs	not selected	not selected	not selected	The mass media has had a positive effect on me about becoming a donor	not selected	not selected	not selected
161	not selected	not selected	not selected	not selected	I would only become a donor for someone dear to me	not selected	not selected	not selected	not selected
162	not selected	By donating an organ, you are saving a life, which is something that agrees with my religious beliefs	not selected	not selected	not selected	not selected	Islamic religion allows me to do so	not selected	not selected
163	I really want to help a fellow person	By donating an organ, you are saving a life, which is something that agrees with my religious beliefs	not selected	not selected	not selected	not selected	Islamic religion allows me to do so	I need the money	not selected
164	not selected	By donating an organ, you are saving a life, which is something that agrees with my religious beliefs	not selected	not selected	I would only become a donor for someone dear to me	not selected	not selected	not selected	not selected
165	I really want to help a fellow person	By donating an organ, you are saving a life, which is something that agrees with my religious beliefs	not selected	I have been sensitised by a family member or friend that needed a transplant	not selected	The mass media has had a positive effect on me about becoming a donor	not selected	not selected	not selected
166	not selected	By donating an organ, you are saving a life, which is something that agrees with my religious beliefs	not selected	not selected	I would only become a donor for someone dear to me	not selected	not selected	not selected	not selected
167	I really want to help a fellow person	By donating an organ, you are saving a life, which is something that agrees with my religious beliefs	not selected	not selected	I would only become a donor for someone dear to me	not selected	Islamic religion allows me to do so	not selected	not selected
168	not selected	By donating an organ, you are saving a life, which is something that agrees with my religious beliefs	not selected	not selected	I would only become a donor for someone dear to me	The mass media has had a positive effect on me about becoming a donor	not selected	not selected	not selected
169	I really want to help a fellow person	By donating an organ, you are saving a life, which is something that agrees with my religious beliefs	not selected	not selected	not selected	The mass media has had a positive effect on me about becoming a donor	Islamic religion allows me to do so	not selected	not selected
170	not selected	By donating an organ, you are saving a life, which is something that agrees with my religious beliefs	not selected	not selected	not selected	not selected	not selected	not selected	not selected
171	I really want to help a fellow person	By donating an organ, you are saving a life, which is something that agrees with my religious beliefs	not selected	not selected	not selected	The mass media has had a positive effect on me about becoming a donor	not selected	not selected	not selected
172	not selected	By donating an organ, you are saving a life, which is something that agrees with my religious beliefs	not selected	not selected	not selected	not selected	not selected	not selected	not selected
173	I really want to help a fellow person	By donating an organ, you are saving a life, which is something that agrees with my religious beliefs	not selected	not selected	not selected	not selected	not selected	not selected	not selected
174	I really want to help a fellow person	By donating an organ, you are saving a life, which is something that agrees with my religious beliefs	not selected	not selected	not selected	The mass media has had a positive effect on me about becoming a donor	Islamic religion allows me to do so	not selected	not selected
175	I really want to help a fellow person	By donating an organ, you are saving a life, which is something that agrees with my religious beliefs	not selected	not selected	not selected	not selected	Islamic religion allows me to do so	not selected	not selected
176	not selected	not selected	not selected	not selected	not selected	The mass media has had a positive effect on me about becoming a donor	not selected	not selected	not selected
177	not selected	By donating an organ, you are saving a life, which is something that agrees with my religious beliefs	not selected	not selected	not selected	not selected	not selected	not selected	not selected
178	not selected	By donating an organ, you are saving a life, which is something that agrees with my religious beliefs	not selected	not selected	not selected	The mass media has had a positive effect on me about becoming a donor	Islamic religion allows me to do so	not selected	Other
179	not selected	By donating an organ, you are saving a life, which is something that agrees with my religious beliefs	not selected	not selected	not selected	not selected	not selected	not selected	not selected
180	I really want to help a fellow person	By donating an organ, you are saving a life, which is something that agrees with my religious beliefs	not selected	not selected	not selected	The mass media has had a positive effect on me about becoming a donor	Islamic religion allows me to do so	not selected	not selected
181	I really want to help a fellow person	By donating an organ, you are saving a life, which is something that agrees with my religious beliefs	not selected	not selected	not selected	The mass media has had a positive effect on me about becoming a donor	Islamic religion allows me to do so	not selected	not selected
182	not selected	not selected	not selected	not selected	not selected	not selected	not selected	not selected	Other
183	not selected	By donating an organ, you are saving a life, which is something that agrees with my religious beliefs	not selected	not selected	not selected	not selected	not selected	not selected	not selected
184	I really want to help a fellow person	By donating an organ, you are saving a life, which is something that agrees with my religious beliefs	not selected	not selected	not selected	not selected	not selected	not selected	not selected
185	I really want to help a fellow person	By donating an organ, you are saving a life, which is something that agrees with my religious beliefs	not selected	not selected	not selected	not selected	Islamic religion allows me to do so	not selected	not selected
186	not selected	By donating an organ, you are saving a life, which is something that agrees with my religious beliefs	not selected	not selected	I would only become a donor for someone dear to me	The mass media has had a positive effect on me about becoming a donor	not selected	not selected	not selected
187	not selected	not selected	not selected	not selected	not selected	not selected	not selected	not selected	Other
188	not selected	By donating an organ, you are saving a life, which is something that agrees with my religious beliefs	I have been affected by a family member or a friend that is a donor	not selected	not selected	not selected	not selected	not selected	not selected
189	not selected	By donating an organ, you are saving a life, which is something that agrees with my religious beliefs	not selected	not selected	not selected	not selected	Islamic religion allows me to do so	not selected	not selected
190	not selected	not selected	not selected	not selected	not selected	not selected	not selected	not selected	Other
191	I really want to help a fellow person	By donating an organ, you are saving a life, which is something that agrees with my religious beliefs	not selected	not selected	not selected	not selected	Islamic religion allows me to do so	I need the money	not selected
192	I really want to help a fellow person	not selected	not selected	not selected	I would only become a donor for someone dear to me	not selected	not selected	not selected	not selected
193	not selected	By donating an organ, you are saving a life, which is something that agrees with my religious beliefs	not selected	not selected	not selected	The mass media has had a positive effect on me about becoming a donor	not selected	not selected	not selected
194	I really want to help a fellow person	By donating an organ, you are saving a life, which is something that agrees with my religious beliefs	not selected	not selected	not selected	not selected	Islamic religion allows me to do so	not selected	not selected
195	I really want to help a fellow person	By donating an organ, you are saving a life, which is something that agrees with my religious beliefs	not selected	not selected	not selected	not selected	Islamic religion allows me to do so	not selected	not selected
196	I really want to help a fellow person	By donating an organ, you are saving a life, which is something that agrees with my religious beliefs	not selected	not selected	not selected	The mass media has had a positive effect on me about becoming a donor	Islamic religion allows me to do so	not selected	not selected
197	I really want to help a fellow person	By donating an organ, you are saving a life, which is something that agrees with my religious beliefs	not selected	not selected	I would only become a donor for someone dear to me	not selected	not selected	not selected	not selected
198	I really want to help a fellow person	not selected	not selected	not selected	not selected	not selected	not selected	not selected	not selected
199	I really want to help a fellow person	By donating an organ, you are saving a life, which is something that agrees with my religious beliefs	not selected	I have been sensitised by a family member or friend that needed a transplant	I would only become a donor for someone dear to me	The mass media has had a positive effect on me about becoming a donor	not selected	not selected	not selected
200	not selected	By donating an organ, you are saving a life, which is something that agrees with my religious beliefs	I have been affected by a family member or a friend that is a donor	not selected	not selected	not selected	not selected	not selected	not selected
201	I really want to help a fellow person	By donating an organ, you are saving a life, which is something that agrees with my religious beliefs	not selected	not selected	not selected	The mass media has had a positive effect on me about becoming a donor	not selected	not selected	not selected
202	not selected	By donating an organ, you are saving a life, which is something that agrees with my religious beliefs	not selected	not selected	not selected	not selected	Islamic religion allows me to do so	not selected	Other
203	not selected	By donating an organ, you are saving a life, which is something that agrees with my religious beliefs	not selected	not selected	not selected	The mass media has had a positive effect on me about becoming a donor	Islamic religion allows me to do so	not selected	not selected
204	I really want to help a fellow person	not selected	not selected	not selected	I would only become a donor for someone dear to me	not selected	not selected	not selected	Other
205	I really want to help a fellow person	By donating an organ, you are saving a life, which is something that agrees with my religious beliefs	not selected	not selected	not selected	not selected	not selected	not selected	not selected
206	not selected	not selected	not selected	not selected	not selected	not selected	not selected	I need the money	not selected
207	I really want to help a fellow person	By donating an organ, you are saving a life, which is something that agrees with my religious beliefs	not selected	not selected	not selected	The mass media has had a positive effect on me about becoming a donor	not selected	not selected	not selected
208	not selected	not selected	not selected	not selected	I would only become a donor for someone dear to me	not selected	not selected	not selected	not selected
209	I really want to help a fellow person	By donating an organ, you are saving a life, which is something that agrees with my religious beliefs	not selected	not selected	not selected	not selected	not selected	not selected	not selected
210	I really want to help a fellow person	By donating an organ, you are saving a life, which is something that agrees with my religious beliefs	not selected	not selected	not selected	not selected	Islamic religion allows me to do so	not selected	not selected
211	not selected	By donating an organ, you are saving a life, which is something that agrees with my religious beliefs	not selected	not selected	not selected	not selected	not selected	not selected	not selected
212	not selected	not selected	I have been affected by a family member or a friend that is a donor	not selected	not selected	not selected	not selected	not selected	Other
213	not selected	By donating an organ, you are saving a life, which is something that agrees with my religious beliefs	not selected	not selected	I would only become a donor for someone dear to me	not selected	not selected	not selected	not selected
214	I really want to help a fellow person	By donating an organ, you are saving a life, which is something that agrees with my religious beliefs	I have been affected by a family member or a friend that is a donor	not selected	not selected	The mass media has had a positive effect on me about becoming a donor	Islamic religion allows me to do so	not selected	not selected
215	not selected	By donating an organ, you are saving a life, which is something that agrees with my religious beliefs	not selected	not selected	not selected	The mass media has had a positive effect on me about becoming a donor	Islamic religion allows me to do so	not selected	not selected
216	I really want to help a fellow person	By donating an organ, you are saving a life, which is something that agrees with my religious beliefs	not selected	not selected	not selected	not selected	not selected	not selected	not selected
217	not selected	By donating an organ, you are saving a life, which is something that agrees with my religious beliefs	not selected	not selected	I would only become a donor for someone dear to me	not selected	Islamic religion allows me to do so	not selected	not selected
218	I really want to help a fellow person	By donating an organ, you are saving a life, which is something that agrees with my religious beliefs	I have been affected by a family member or a friend that is a donor	I have been sensitised by a family member or friend that needed a transplant	not selected	not selected	Islamic religion allows me to do so	not selected	not selected
219	not selected	By donating an organ, you are saving a life, which is something that agrees with my religious beliefs	not selected	not selected	not selected	not selected	not selected	not selected	not selected
220	I really want to help a fellow person	not selected	not selected	not selected	not selected	not selected	not selected	not selected	not selected
221	not selected	By donating an organ, you are saving a life, which is something that agrees with my religious beliefs	not selected	not selected	I would only become a donor for someone dear to me	not selected	Islamic religion allows me to do so	not selected	not selected
222	not selected	not selected	not selected	not selected	I would only become a donor for someone dear to me	not selected	not selected	not selected	not selected
223	I really want to help a fellow person	not selected	not selected	not selected	not selected	The mass media has had a positive effect on me about becoming a donor	Islamic religion allows me to do so	not selected	not selected
224	not selected	By donating an organ, you are saving a life, which is something that agrees with my religious beliefs	not selected	not selected	not selected	not selected	Islamic religion allows me to do so	not selected	not selected
225	not selected	By donating an organ, you are saving a life, which is something that agrees with my religious beliefs	not selected	not selected	not selected	The mass media has had a positive effect on me about becoming a donor	not selected	not selected	not selected
226	not selected	not selected	not selected	not selected	not selected	not selected	not selected	not selected	Other
227	I really want to help a fellow person	By donating an organ, you are saving a life, which is something that agrees with my religious beliefs	not selected	not selected	not selected	The mass media has had a positive effect on me about becoming a donor	Islamic religion allows me to do so	not selected	not selected
228	I really want to help a fellow person	By donating an organ, you are saving a life, which is something that agrees with my religious beliefs	I have been affected by a family member or a friend that is a donor	not selected	not selected	not selected	Islamic religion allows me to do so	not selected	not selected
229	I really want to help a fellow person	not selected	not selected	not selected	not selected	not selected	Islamic religion allows me to do so	not selected	not selected
230	not selected	By donating an organ, you are saving a life, which is something that agrees with my religious beliefs	not selected	not selected	I would only become a donor for someone dear to me	The mass media has had a positive effect on me about becoming a donor	Islamic religion allows me to do so	not selected	not selected
231	not selected	By donating an organ, you are saving a life, which is something that agrees with my religious beliefs	I have been affected by a family member or a friend that is a donor	not selected	not selected	not selected	Islamic religion allows me to do so	not selected	not selected
232	I really want to help a fellow person	By donating an organ, you are saving a life, which is something that agrees with my religious beliefs	not selected	not selected	not selected	not selected	not selected	not selected	not selected
233	not selected	By donating an organ, you are saving a life, which is something that agrees with my religious beliefs	not selected	not selected	I would only become a donor for someone dear to me	not selected	not selected	not selected	not selected
234	not selected	By donating an organ, you are saving a life, which is something that agrees with my religious beliefs	not selected	not selected	not selected	not selected	not selected	I need the money	not selected
235	not selected	By donating an organ, you are saving a life, which is something that agrees with my religious beliefs	not selected	I have been sensitised by a family member or friend that needed a transplant	I would only become a donor for someone dear to me	not selected	not selected	not selected	not selected
236	not selected	not selected	not selected	not selected	not selected	not selected	Islamic religion allows me to do so	not selected	not selected
237	I really want to help a fellow person	By donating an organ, you are saving a life, which is something that agrees with my religious beliefs	not selected	not selected	not selected	not selected	not selected	not selected	not selected
238	not selected	By donating an organ, you are saving a life, which is something that agrees with my religious beliefs	not selected	not selected	not selected	not selected	not selected	not selected	not selected
239	I really want to help a fellow person	By donating an organ, you are saving a life, which is something that agrees with my religious beliefs	not selected	not selected	not selected	not selected	not selected	not selected	not selected
240	not selected	By donating an organ, you are saving a life, which is something that agrees with my religious beliefs	not selected	not selected	I would only become a donor for someone dear to me	not selected	not selected	not selected	not selected
241	not selected	By donating an organ, you are saving a life, which is something that agrees with my religious beliefs	not selected	not selected	not selected	The mass media has had a positive effect on me about becoming a donor	Islamic religion allows me to do so	not selected	not selected
242	I really want to help a fellow person	not selected	not selected	not selected	I would only become a donor for someone dear to me	not selected	not selected	I need the money	not selected
243	not selected	By donating an organ, you are saving a life, which is something that agrees with my religious beliefs	not selected	not selected	not selected	not selected	not selected	not selected	not selected
244	not selected	By donating an organ, you are saving a life, which is something that agrees with my religious beliefs	not selected	I have been sensitised by a family member or friend that needed a transplant	not selected	The mass media has had a positive effect on me about becoming a donor	Islamic religion allows me to do so	not selected	not selected
245	not selected	not selected	not selected	not selected	I would only become a donor for someone dear to me	not selected	Islamic religion allows me to do so	not selected	not selected
246	I really want to help a fellow person	By donating an organ, you are saving a life, which is something that agrees with my religious beliefs	I have been affected by a family member or a friend that is a donor	not selected	not selected	not selected	Islamic religion allows me to do so	not selected	not selected
247	not selected	not selected	not selected	not selected	I would only become a donor for someone dear to me	not selected	not selected	not selected	not selected
248	not selected	By donating an organ, you are saving a life, which is something that agrees with my religious beliefs	not selected	not selected	not selected	not selected	not selected	not selected	not selected
249	not selected	By donating an organ, you are saving a life, which is something that agrees with my religious beliefs	not selected	not selected	I would only become a donor for someone dear to me	not selected	Islamic religion allows me to do so	not selected	not selected
250	not selected	not selected	I have been affected by a family member or a friend that is a donor	not selected	not selected	not selected	not selected	not selected	not selected
251	I really want to help a fellow person	not selected	not selected	not selected	not selected	not selected	not selected	not selected	not selected
252	not selected	not selected	not selected	not selected	I would only become a donor for someone dear to me	not selected	not selected	not selected	not selected
253	I really want to help a fellow person	By donating an organ, you are saving a life, which is something that agrees with my religious beliefs	not selected	not selected	not selected	not selected	not selected	not selected	not selected
254	I really want to help a fellow person	By donating an organ, you are saving a life, which is something that agrees with my religious beliefs	not selected	not selected	not selected	not selected	Islamic religion allows me to do so	not selected	Other
255	I really want to help a fellow person	By donating an organ, you are saving a life, which is something that agrees with my religious beliefs	not selected	not selected	not selected	not selected	not selected	not selected	not selected
256	not selected	not selected	not selected	not selected	not selected	not selected	Islamic religion allows me to do so	not selected	not selected
257	not selected	not selected	not selected	not selected	I would only become a donor for someone dear to me	not selected	Islamic religion allows me to do so	not selected	not selected
258	I really want to help a fellow person	By donating an organ, you are saving a life, which is something that agrees with my religious beliefs	not selected	not selected	I would only become a donor for someone dear to me	not selected	not selected	not selected	not selected
259	I really want to help a fellow person	not selected	not selected	not selected	I would only become a donor for someone dear to me	The mass media has had a positive effect on me about becoming a donor	Islamic religion allows me to do so	not selected	not selected
260	I really want to help a fellow person	By donating an organ, you are saving a life, which is something that agrees with my religious beliefs	not selected	not selected	not selected	The mass media has had a positive effect on me about becoming a donor	Islamic religion allows me to do so	not selected	not selected
261	I really want to help a fellow person	By donating an organ, you are saving a life, which is something that agrees with my religious beliefs	not selected	not selected	I would only become a donor for someone dear to me	not selected	Islamic religion allows me to do so	not selected	not selected
262	I really want to help a fellow person	not selected	not selected	not selected	not selected	not selected	not selected	not selected	not selected
263	not selected	By donating an organ, you are saving a life, which is something that agrees with my religious beliefs	not selected	not selected	not selected	not selected	not selected	not selected	not selected
264	not selected	By donating an organ, you are saving a life, which is something that agrees with my religious beliefs	not selected	not selected	not selected	not selected	not selected	not selected	not selected
265	I really want to help a fellow person	By donating an organ, you are saving a life, which is something that agrees with my religious beliefs	not selected	not selected	not selected	The mass media has had a positive effect on me about becoming a donor	not selected	not selected	not selected
266	not selected	not selected	not selected	not selected	I would only become a donor for someone dear to me	not selected	not selected	not selected	not selected
267	I really want to help a fellow person	By donating an organ, you are saving a life, which is something that agrees with my religious beliefs	not selected	not selected	I would only become a donor for someone dear to me	not selected	not selected	not selected	not selected
268	I really want to help a fellow person	By donating an organ, you are saving a life, which is something that agrees with my religious beliefs	not selected	not selected	not selected	not selected	Islamic religion allows me to do so	not selected	not selected
269	I really want to help a fellow person	By donating an organ, you are saving a life, which is something that agrees with my religious beliefs	not selected	not selected	not selected	The mass media has had a positive effect on me about becoming a donor	Islamic religion allows me to do so	I need the money	not selected
270	I really want to help a fellow person	By donating an organ, you are saving a life, which is something that agrees with my religious beliefs	I have been affected by a family member or a friend that is a donor	not selected	not selected	not selected	not selected	not selected	not selected
271	not selected	By donating an organ, you are saving a life, which is something that agrees with my religious beliefs	not selected	I have been sensitised by a family member or friend that needed a transplant	I would only become a donor for someone dear to me	not selected	Islamic religion allows me to do so	not selected	not selected
272	I really want to help a fellow person	not selected	not selected	not selected	I would only become a donor for someone dear to me	not selected	not selected	I need the money	not selected
273	I really want to help a fellow person	By donating an organ, you are saving a life, which is something that agrees with my religious beliefs	not selected	not selected	not selected	not selected	Islamic religion allows me to do so	not selected	not selected
274	not selected	By donating an organ, you are saving a life, which is something that agrees with my religious beliefs	not selected	not selected	I would only become a donor for someone dear to me	not selected	not selected	not selected	not selected
275	I really want to help a fellow person	By donating an organ, you are saving a life, which is something that agrees with my religious beliefs	not selected	not selected	not selected	not selected	Islamic religion allows me to do so	not selected	not selected
276	not selected	not selected	not selected	not selected	I would only become a donor for someone dear to me	not selected	not selected	not selected	not selected
277	not selected	By donating an organ, you are saving a life, which is something that agrees with my religious beliefs	I have been affected by a family member or a friend that is a donor	not selected	not selected	not selected	not selected	not selected	not selected
278	not selected	By donating an organ, you are saving a life, which is something that agrees with my religious beliefs	not selected	not selected	not selected	The mass media has had a positive effect on me about becoming a donor	Islamic religion allows me to do so	not selected	not selected
279	not selected	not selected	not selected	not selected	not selected	not selected	not selected	not selected	Other
280	not selected	By donating an organ, you are saving a life, which is something that agrees with my religious beliefs	not selected	not selected	not selected	not selected	Islamic religion allows me to do so	not selected	not selected
281	I really want to help a fellow person	By donating an organ, you are saving a life, which is something that agrees with my religious beliefs	not selected	not selected	not selected	not selected	Islamic religion allows me to do so	not selected	not selected
282	not selected	By donating an organ, you are saving a life, which is something that agrees with my religious beliefs	not selected	not selected	not selected	not selected	not selected	not selected	Other
283	not selected	By donating an organ, you are saving a life, which is something that agrees with my religious beliefs	not selected	not selected	not selected	The mass media has had a positive effect on me about becoming a donor	Islamic religion allows me to do so	not selected	not selected
284	I really want to help a fellow person	By donating an organ, you are saving a life, which is something that agrees with my religious beliefs	not selected	not selected	I would only become a donor for someone dear to me	not selected	not selected	not selected	not selected
285	not selected	By donating an organ, you are saving a life, which is something that agrees with my religious beliefs	not selected	not selected	not selected	The mass media has had a positive effect on me about becoming a donor	not selected	not selected	not selected
286	not selected	By donating an organ, you are saving a life, which is something that agrees with my religious beliefs	not selected	not selected	I would only become a donor for someone dear to me	not selected	not selected	not selected	not selected
287	I really want to help a fellow person	not selected	not selected	not selected	not selected	not selected	not selected	not selected	not selected
288	not selected	By donating an organ, you are saving a life, which is something that agrees with my religious beliefs	not selected	not selected	not selected	The mass media has had a positive effect on me about becoming a donor	Islamic religion allows me to do so	not selected	not selected
289	not selected	By donating an organ, you are saving a life, which is something that agrees with my religious beliefs	not selected	not selected	not selected	The mass media has had a positive effect on me about becoming a donor	Islamic religion allows me to do so	not selected	not selected
290	I really want to help a fellow person	By donating an organ, you are saving a life, which is something that agrees with my religious beliefs	not selected	not selected	not selected	not selected	not selected	not selected	not selected
291	not selected	By donating an organ, you are saving a life, which is something that agrees with my religious beliefs	not selected	not selected	not selected	not selected	not selected	not selected	not selected
292	I really want to help a fellow person	By donating an organ, you are saving a life, which is something that agrees with my religious beliefs	not selected	not selected	not selected	The mass media has had a positive effect on me about becoming a donor	Islamic religion allows me to do so	not selected	not selected
293	I really want to help a fellow person	By donating an organ, you are saving a life, which is something that agrees with my religious beliefs	not selected	not selected	not selected	not selected	Islamic religion allows me to do so	not selected	not selected
294	I really want to help a fellow person	By donating an organ, you are saving a life, which is something that agrees with my religious beliefs	not selected	not selected	I would only become a donor for someone dear to me	not selected	not selected	not selected	not selected
295	I really want to help a fellow person	By donating an organ, you are saving a life, which is something that agrees with my religious beliefs	not selected	not selected	I would only become a donor for someone dear to me	not selected	not selected	not selected	not selected
296	not selected	By donating an organ, you are saving a life, which is something that agrees with my religious beliefs	not selected	I have been sensitised by a family member or friend that needed a transplant	not selected	not selected	not selected	not selected	not selected
297	I really want to help a fellow person	By donating an organ, you are saving a life, which is something that agrees with my religious beliefs	not selected	not selected	not selected	The mass media has had a positive effect on me about becoming a donor	Islamic religion allows me to do so	not selected	not selected
298	not selected	By donating an organ, you are saving a life, which is something that agrees with my religious beliefs	not selected	not selected	not selected	not selected	not selected	not selected	not selected
299	I really want to help a fellow person	By donating an organ, you are saving a life, which is something that agrees with my religious beliefs	not selected	not selected	not selected	The mass media has had a positive effect on me about becoming a donor	Islamic religion allows me to do so	not selected	not selected
300	not selected	not selected	not selected	not selected	I would only become a donor for someone dear to me	not selected	not selected	not selected	not selected
301	I really want to help a fellow person	By donating an organ, you are saving a life, which is something that agrees with my religious beliefs	not selected	not selected	not selected	The mass media has had a positive effect on me about becoming a donor	not selected	not selected	not selected
302	not selected	By donating an organ, you are saving a life, which is something that agrees with my religious beliefs	not selected	not selected	not selected	not selected	not selected	not selected	not selected
303	I really want to help a fellow person	By donating an organ, you are saving a life, which is something that agrees with my religious beliefs	not selected	not selected	not selected	not selected	not selected	not selected	not selected
304	not selected	By donating an organ, you are saving a life, which is something that agrees with my religious beliefs	not selected	not selected	not selected	not selected	not selected	not selected	not selected
305	not selected	not selected	not selected	not selected	not selected	not selected	not selected	not selected	Other
306	not selected	By donating an organ, you are saving a life, which is something that agrees with my religious beliefs	not selected	not selected	not selected	not selected	not selected	not selected	not selected
307	I really want to help a fellow person	By donating an organ, you are saving a life, which is something that agrees with my religious beliefs	not selected	not selected	I would only become a donor for someone dear to me	The mass media has had a positive effect on me about becoming a donor	not selected	not selected	not selected
308	I really want to help a fellow person	By donating an organ, you are saving a life, which is something that agrees with my religious beliefs	not selected	not selected	not selected	not selected	not selected	not selected	not selected
309	I really want to help a fellow person	By donating an organ, you are saving a life, which is something that agrees with my religious beliefs	not selected	not selected	I would only become a donor for someone dear to me	not selected	Islamic religion allows me to do so	not selected	not selected
310	not selected	By donating an organ, you are saving a life, which is something that agrees with my religious beliefs	I have been affected by a family member or a friend that is a donor	I have been sensitised by a family member or friend that needed a transplant	not selected	The mass media has had a positive effect on me about becoming a donor	Islamic religion allows me to do so
311	I really want to help a fellow person	By donating an organ, you are saving a life, which is something that agrees with my religious beliefs	not selected	I have been sensitised by a family member or friend that needed a transplant	not selected	The mass media has had a positive effect on me about becoming a donor	Islamic religion allows me to do so	not selected	not selected
312	not selected	not selected	not selected	not selected	I would only become a donor for someone dear to me	not selected	not selected	not selected	not selected
313	not selected	By donating an organ, you are saving a life, which is something that agrees with my religious beliefs	not selected	not selected	not selected	not selected	not selected	not selected	Other
314	not selected	By donating an organ, you are saving a life, which is something that agrees with my religious beliefs	not selected	not selected	not selected	not selected	not selected	not selected	not selected
315	not selected	By donating an organ, you are saving a life, which is something that agrees with my religious beliefs	not selected	not selected	not selected	not selected	not selected	not selected	not selected
316	not selected	By donating an organ, you are saving a life, which is something that agrees with my religious beliefs	not selected	not selected	I would only become a donor for someone dear to me	The mass media has had a positive effect on me about becoming a donor	not selected	not selected	not selected
317	not selected	By donating an organ, you are saving a life, which is something that agrees with my religious beliefs	not selected	not selected	not selected	not selected	not selected	not selected	not selected
318	I really want to help a fellow person	not selected	not selected	not selected	not selected	The mass media has had a positive effect on me about becoming a donor	not selected	not selected	Other
319	I really want to help a fellow person	By donating an organ, you are saving a life, which is something that agrees with my religious beliefs	not selected	not selected	not selected	not selected	not selected	not selected	not selected
320	not selected	By donating an organ, you are saving a life, which is something that agrees with my religious beliefs	not selected	not selected	not selected	The mass media has had a positive effect on me about becoming a donor	not selected	not selected	not selected
321	not selected	By donating an organ, you are saving a life, which is something that agrees with my religious beliefs	not selected	not selected	not selected	not selected	not selected	not selected	not selected
322	I really want to help a fellow person	By donating an organ, you are saving a life, which is something that agrees with my religious beliefs	not selected	not selected	not selected	not selected	not selected	not selected	not selected
323	I really want to help a fellow person	By donating an organ, you are saving a life, which is something that agrees with my religious beliefs	I have been affected by a family member or a friend that is a donor	not selected	not selected	The mass media has had a positive effect on me about becoming a donor	Islamic religion allows me to do so	not selected	not selected
324	not selected	By donating an organ, you are saving a life, which is something that agrees with my religious beliefs	not selected	not selected	not selected	not selected	not selected	not selected	not selected
325	I really want to help a fellow person	By donating an organ, you are saving a life, which is something that agrees with my religious beliefs	not selected	not selected	I would only become a donor for someone dear to me	The mass media has had a positive effect on me about becoming a donor	not selected	not selected	not selected
326	I really want to help a fellow person	By donating an organ, you are saving a life, which is something that agrees with my religious beliefs	not selected	not selected	not selected	The mass media has had a positive effect on me about becoming a donor	Islamic religion allows me to do so	not selected	not selected
327	I really want to help a fellow person	not selected	not selected	not selected	not selected	not selected	not selected	not selected	Other
328	not selected	By donating an organ, you are saving a life, which is something that agrees with my religious beliefs	not selected	not selected	not selected	The mass media has had a positive effect on me about becoming a donor	Islamic religion allows me to do so	not selected	not selected
329	not selected	not selected	not selected	not selected	not selected	not selected	not selected	not selected	Other
330	not selected	By donating an organ, you are saving a life, which is something that agrees with my religious beliefs	not selected	not selected	not selected	The mass media has had a positive effect on me about becoming a donor	Islamic religion allows me to do so	not selected	not selected
331	not selected	By donating an organ, you are saving a life, which is something that agrees with my religious beliefs	not selected	not selected	not selected	not selected	not selected	not selected	not selected
332	I really want to help a fellow person	By donating an organ, you are saving a life, which is something that agrees with my religious beliefs	not selected	not selected	not selected	not selected	Islamic religion allows me to do so	not selected	not selected
333	not selected	By donating an organ, you are saving a life, which is something that agrees with my religious beliefs	not selected	not selected	not selected	not selected	not selected	not selected	not selected
334	not selected	not selected	not selected	not selected	not selected	not selected	not selected	not selected	Other
335	I really want to help a fellow person	not selected	not selected	not selected	not selected	not selected	not selected	not selected	not selected
336	I really want to help a fellow person	By donating an organ, you are saving a life, which is something that agrees with my religious beliefs	not selected	not selected	not selected	not selected	Islamic religion allows me to do so	not selected	not selected
337	not selected	By donating an organ, you are saving a life, which is something that agrees with my religious beliefs	not selected		not selected	not selected	not selected	not selected	not selected
338	I really want to help a fellow person	not selected	I have been affected by a family member or a friend that is a donor	not selected	not selected	not selected	not selected	not selected	not selected
339	not selected	not selected	not selected	not selected	not selected	not selected	not selected	not selected	Other
340	not selected	By donating an organ, you are saving a life, which is something that agrees with my religious beliefs	not selected	not selected	not selected	not selected	not selected	not selected	not selected
341	not selected	By donating an organ, you are saving a life, which is something that agrees with my religious beliefs	not selected	not selected	not selected	not selected	not selected	not selected	not selected
342	not selected	By donating an organ, you are saving a life, which is something that agrees with my religious beliefs	not selected	not selected	not selected	not selected	not selected	not selected	not selected
343	not selected	By donating an organ, you are saving a life, which is something that agrees with my religious beliefs	not selected	not selected	not selected	not selected	Islamic religion allows me to do so	not selected	not selected
344	not selected	By donating an organ, you are saving a life, which is something that agrees with my religious beliefs	not selected	not selected	not selected	not selected	Islamic religion allows me to do so	not selected	not selected
345	I really want to help a fellow person	not selected	not selected	not selected	not selected	not selected	Islamic religion allows me to do so	not selected	not selected
346	not selected	By donating an organ, you are saving a life, which is something that agrees with my religious beliefs	not selected	not selected	not selected	not selected	not selected	not selected	not selected
347	not selected	not selected	not selected	not selected	not selected	not selected	not selected	not selected	Other
348	not selected	By donating an organ, you are saving a life, which is something that agrees with my religious beliefs	not selected	not selected	not selected	not selected	Islamic religion allows me to do so	not selected	not selected
349	not selected	By donating an organ, you are saving a life, which is something that agrees with my religious beliefs	not selected	not selected	not selected	not selected	Islamic religion allows me to do so	not selected	not selected
350	not selected	not selected	not selected	not selected	I would only become a donor for someone dear to me	not selected	not selected	not selected	not selected
351	not selected	By donating an organ, you are saving a life, which is something that agrees with my religious beliefs	not selected	not selected	not selected	The mass media has had a positive effect on me about becoming a donor	Islamic religion allows me to do so	not selected	not selected
352	I really want to help a fellow person	not selected	not selected	not selected	not selected	not selected	not selected	not selected	not selected
353	not selected	By donating an organ, you are saving a life, which is something that agrees with my religious beliefs	not selected	not selected	I would only become a donor for someone dear to me	The mass media has had a positive effect on me about becoming a donor	Islamic religion allows me to do so	not selected	not selected
354	I really want to help a fellow person	By donating an organ, you are saving a life, which is something that agrees with my religious beliefs	not selected	not selected	I would only become a donor for someone dear to me	The mass media has had a positive effect on me about becoming a donor	Islamic religion allows me to do so	not selected	not selected
355	I really want to help a fellow person	not selected	not selected	not selected	not selected	not selected	not selected	not selected	not selected
356	I really want to help a fellow person	By donating an organ, you are saving a life, which is something that agrees with my religious beliefs	not selected	not selected	not selected	not selected	not selected	not selected	not selected
357	I really want to help a fellow person	not selected	not selected	not selected	not selected	not selected	not selected	not selected	not selected
358	I really want to help a fellow person	not selected	not selected	not selected	I would only become a donor for someone dear to me	not selected	not selected	not selected	not selected
359	not selected	By donating an organ, you are saving a life, which is something that agrees with my religious beliefs	not selected	not selected	I would only become a donor for someone dear to me	not selected	not selected	not selected	not selected
360	I really want to help a fellow person	By donating an organ, you are saving a life, which is something that agrees with my religious beliefs	not selected	not selected	I would only become a donor for someone dear to me	not selected	not selected	not selected	not selected
361	I really want to help a fellow person	By donating an organ, you are saving a life, which is something that agrees with my religious beliefs	not selected	not selected	not selected	not selected	Islamic religion allows me to do so	not selected	not selected
362	I really want to help a fellow person	not selected	not selected	not selected	not selected	not selected	not selected	not selected	not selected
363	not selected	By donating an organ, you are saving a life, which is something that agrees with my religious beliefs	not selected	not selected	not selected	not selected	Islamic religion allows me to do so	not selected	not selected
364	not selected	By donating an organ, you are saving a life, which is something that agrees with my religious beliefs	not selected	not selected	not selected	not selected	Islamic religion allows me to do so	not selected	not selected
365	I really want to help a fellow person	By donating an organ, you are saving a life, which is something that agrees with my religious beliefs	not selected	not selected	not selected	not selected	Islamic religion allows me to do so	not selected	not selected
366	not selected	By donating an organ, you are saving a life, which is something that agrees with my religious beliefs	not selected	not selected	not selected	The mass media has had a positive effect on me about becoming a donor	Islamic religion allows me to do so	not selected	not selected
367	I really want to help a fellow person	not selected	I have been affected by a family member or a friend that is a donor	not selected	not selected	not selected	not selected	not selected	not selected
368	not selected	By donating an organ, you are saving a life, which is something that agrees with my religious beliefs	not selected	not selected	not selected	not selected	not selected	not selected	not selected
369	not selected	not selected	not selected	not selected	I would only become a donor for someone dear to me	not selected	not selected	not selected	not selected
370	I really want to help a fellow person	By donating an organ, you are saving a life, which is something that agrees with my religious beliefs	not selected	not selected	not selected	not selected	Islamic religion allows me to do so	not selected	not selected
371	not selected	not selected	not selected	not selected	I would only become a donor for someone dear to me	not selected	not selected	not selected	not selected
372	not selected	By donating an organ, you are saving a life, which is something that agrees with my religious beliefs	not selected	not selected	not selected	not selected	not selected	not selected	not selected
373	I really want to help a fellow person	By donating an organ, you are saving a life, which is something that agrees with my religious beliefs	not selected	not selected	not selected	not selected	not selected	not selected	not selected
374	I really want to help a fellow person	not selected	I have been affected by a family member or a friend that is a donor	not selected	not selected	not selected	not selected	not selected	not selected
375	I really want to help a fellow person	not selected	not selected	not selected	not selected	not selected	Islamic religion allows me to do so	not selected	not selected
376	not selected	not selected	I have been affected by a family member or a friend that is a donor	not selected	I would only become a donor for someone dear to me	not selected	not selected	not selected	not selected
377	not selected	By donating an organ, you are saving a life, which is something that agrees with my religious beliefs	not selected	not selected	not selected	The mass media has had a positive effect on me about becoming a donor	not selected	not selected	not selected
378	I really want to help a fellow person	By donating an organ, you are saving a life, which is something that agrees with my religious beliefs	not selected	not selected	I would only become a donor for someone dear to me	not selected	Islamic religion allows me to do so	I need the money	not selected
379	not selected	By donating an organ, you are saving a life, which is something that agrees with my religious beliefs	I have been affected by a family member or a friend that is a donor	not selected	I would only become a donor for someone dear to me	not selected	Islamic religion allows me to do so	I need the money	not selected
380	I really want to help a fellow person	not selected	not selected	I have been sensitised by a family member or friend that needed a transplant	I would only become a donor for someone dear to me	not selected	Islamic religion allows me to do so	I need the money	not selected
381	I really want to help a fellow person	not selected	I have been affected by a family member or a friend that is a donor	not selected	I would only become a donor for someone dear to me	not selected	not selected	not selected	not selected
382	I really want to help a fellow person	By donating an organ, you are saving a life, which is something that agrees with my religious beliefs	not selected	I have been sensitised by a family member or friend that needed a transplant	not selected	not selected	Islamic religion allows me to do so	not selected	not selected
383	not selected	not selected	not selected	not selected	I would only become a donor for someone dear to me	not selected	not selected	not selected	not selected
384	I really want to help a fellow person	By donating an organ, you are saving a life, which is something that agrees with my religious beliefs	not selected	not selected	not selected	not selected	not selected	not selected	not selected
385	I really want to help a fellow person	By donating an organ, you are saving a life, which is something that agrees with my religious beliefs	not selected	not selected	not selected	The mass media has had a positive effect on me about becoming a donor	Islamic religion allows me to do so	not selected	not selected
386	not selected	not selected	not selected	not selected	not selected	not selected	not selected	not selected	Other
387	I really want to help a fellow person	By donating an organ, you are saving a life, which is something that agrees with my religious beliefs	I have been affected by a family member or a friend that is a donor	not selected	I would only become a donor for someone dear to me	not selected	Islamic religion allows me to do so	not selected	not selected
388	not selected	By donating an organ, you are saving a life, which is something that agrees with my religious beliefs	not selected	not selected	not selected	not selected	not selected	not selected	not selected
389	I really want to help a fellow person	By donating an organ, you are saving a life, which is something that agrees with my religious beliefs	not selected	not selected	I would only become a donor for someone dear to me	The mass media has had a positive effect on me about becoming a donor	not selected	not selected	not selected
390	I really want to help a fellow person	By donating an organ, you are saving a life, which is something that agrees with my religious beliefs	not selected	not selected	not selected	not selected	not selected	not selected	not selected
391	not selected	By donating an organ, you are saving a life, which is something that agrees with my religious beliefs	not selected	not selected	not selected	not selected	not selected	not selected	not selected
392	I really want to help a fellow person	By donating an organ, you are saving a life, which is something that agrees with my religious beliefs	not selected	not selected	not selected	not selected	not selected	not selected	not selected
393	I really want to help a fellow person	By donating an organ, you are saving a life, which is something that agrees with my religious beliefs	I have been affected by a family member or a friend that is a donor	not selected	I would only become a donor for someone dear to me	not selected	Islamic religion allows me to do so	not selected	not selected
394	not selected	By donating an organ, you are saving a life, which is something that agrees with my religious beliefs	not selected	not selected	not selected	not selected	Islamic religion allows me to do so	not selected	not selected
395	not selected	By donating an organ, you are saving a life, which is something that agrees with my religious beliefs	not selected	not selected	not selected	not selected	not selected	not selected	not selected
396	not selected	By donating an organ, you are saving a life, which is something that agrees with my religious beliefs	I have been affected by a family member or a friend that is a donor	I have been sensitised by a family member or friend that needed a transplant	not selected	The mass media has had a positive effect on me about becoming a donor	Islamic religion allows me to do so	not selected	not selected
397	not selected	By donating an organ, you are saving a life, which is something that agrees with my religious beliefs	I have been affected by a family member or a friend that is a donor	not selected	not selected	The mass media has had a positive effect on me about becoming a donor	not selected	not selected	not selected
398	not selected	By donating an organ, you are saving a life, which is something that agrees with my religious beliefs	not selected	not selected	not selected	not selected	not selected	not selected	not selected
399	not selected	By donating an organ, you are saving a life, which is something that agrees with my religious beliefs	not selected	not selected	not selected	not selected	Islamic religion allows me to do so	not selected	not selected
400	not selected	By donating an organ, you are saving a life, which is something that agrees with my religious beliefs	I have been affected by a family member or a friend that is a donor	not selected	I would only become a donor for someone dear to me	not selected	not selected	not selected	not selected
401	I really want to help a fellow person	not selected	I have been affected by a family member or a friend that is a donor	not selected	not selected	not selected	not selected	not selected	not selected
402	not selected	not selected	not selected	I have been sensitised by a family member or friend that needed a transplant	not selected	not selected	not selected	not selected	not selected
403	I really want to help a fellow person	By donating an organ, you are saving a life, which is something that agrees with my religious beliefs	not selected	I have been sensitised by a family member or friend that needed a transplant	I would only become a donor for someone dear to me	The mass media has had a positive effect on me about becoming a donor	Islamic religion allows me to do so	not selected	not selected
404	I really want to help a fellow person	not selected	not selected		not selected	not selected	not selected	not selected	not selected
405	I really want to help a fellow person	By donating an organ, you are saving a life, which is something that agrees with my religious beliefs	not selected	not selected	not selected	not selected	not selected	not selected	not selected
406	I really want to help a fellow person	not selected	not selected	not selected	not selected	not selected	not selected	not selected	not selected
407	I really want to help a fellow person	By donating an organ, you are saving a life, which is something that agrees with my religious beliefs	not selected	not selected	not selected	The mass media has had a positive effect on me about becoming a donor	Islamic religion allows me to do so	not selected	not selected
408	not selected	By donating an organ, you are saving a life, which is something that agrees with my religious beliefs	not selected	not selected	not selected	The mass media has had a positive effect on me about becoming a donor	not selected	not selected	not selected
409	I really want to help a fellow person	By donating an organ, you are saving a life, which is something that agrees with my religious beliefs	not selected	not selected	not selected	The mass media has had a positive effect on me about becoming a donor	Islamic religion allows me to do so	not selected	not selected
410	not selected	not selected	not selected	not selected	not selected	not selected	Islamic religion allows me to do so	not selected	not selected
411	I really want to help a fellow person	By donating an organ, you are saving a life, which is something that agrees with my religious beliefs	not selected	not selected	I would only become a donor for someone dear to me	not selected	Islamic religion allows me to do so	not selected	not selected
412	not selected	By donating an organ, you are saving a life, which is something that agrees with my religious beliefs	not selected	not selected	not selected	not selected	not selected	not selected	not selected
413	not selected	By donating an organ, you are saving a life, which is something that agrees with my religious beliefs	not selected	I have been sensitised by a family member or friend that needed a transplant	I would only become a donor for someone dear to me	not selected	not selected	not selected	not selected
414	I really want to help a fellow person	By donating an organ, you are saving a life, which is something that agrees with my religious beliefs	not selected	not selected	I would only become a donor for someone dear to me	The mass media has had a positive effect on me about becoming a donor	not selected	not selected	not selected
415	not selected	By donating an organ, you are saving a life, which is something that agrees with my religious beliefs	not selected	not selected	not selected	The mass media has had a positive effect on me about becoming a donor	not selected	not selected	not selected
416	not selected	By donating an organ, you are saving a life, which is something that agrees with my religious beliefs	not selected	not selected	I would only become a donor for someone dear to me	not selected	not selected	not selected	not selected
417	not selected	not selected	I have been affected by a family member or a friend that is a donor	not selected	not selected	The mass media has had a positive effect on me about becoming a donor	not selected	not selected	not selected
418	I really want to help a fellow person	By donating an organ, you are saving a life, which is something that agrees with my religious beliefs	I have been affected by a family member or a friend that is a donor	I have been sensitised by a family member or friend that needed a transplant	I would only become a donor for someone dear to me	The mass media has had a positive effect on me about becoming a donor	Islamic religion allows me to do so	I need the money	not selected
419	I really want to help a fellow person	By donating an organ, you are saving a life, which is something that agrees with my religious beliefs	not selected	not selected	not selected	not selected	not selected	not selected	not selected
420	not selected	By donating an organ, you are saving a life, which is something that agrees with my religious beliefs	not selected	not selected	not selected	not selected	Islamic religion allows me to do so	not selected	Other
421	I really want to help a fellow person	not selected	not selected	not selected	not selected		not selected	not selected	not selected
422	I really want to help a fellow person	By donating an organ, you are saving a life, which is something that agrees with my religious beliefs	not selected	not selected	not selected	not selected	not selected	not selected	not selected
423	I really want to help a fellow person	By donating an organ, you are saving a life, which is something that agrees with my religious beliefs	not selected	not selected	not selected	not selected	Islamic religion allows me to do so	not selected	not selected
424	not selected	By donating an organ, you are saving a life, which is something that agrees with my religious beliefs	I have been affected by a family member or a friend that is a donor	not selected	I would only become a donor for someone dear to me	not selected	Islamic religion allows me to do so	not selected	not selected
425	I really want to help a fellow person	By donating an organ, you are saving a life, which is something that agrees with my religious beliefs	I have been affected by a family member or a friend that is a donor	I have been sensitised by a family member or friend that needed a transplant	I would only become a donor for someone dear to me	not selected	Islamic religion allows me to do so	not selected	not selected
426	not selected	not selected	not selected	not selected	not selected	not selected	not selected	not selected	Other
427	not selected	By donating an organ, you are saving a life, which is something that agrees with my religious beliefs	not selected	not selected	not selected	The mass media has had a positive effect on me about becoming a donor	not selected	not selected	not selected
428	not selected	By donating an organ, you are saving a life, which is something that agrees with my religious beliefs	not selected	I have been sensitised by a family member or friend that needed a transplant	not selected	not selected	Islamic religion allows me to do so	not selected	not selected
429	I really want to help a fellow person	By donating an organ, you are saving a life, which is something that agrees with my religious beliefs	not selected	I have been sensitised by a family member or friend that needed a transplant	not selected	not selected	not selected	not selected	not selected
430	I really want to help a fellow person	not selected	not selected	not selected	I would only become a donor for someone dear to me	not selected	not selected	I need the money	not selected
431	I really want to help a fellow person	By donating an organ, you are saving a life, which is something that agrees with my religious beliefs	not selected	not selected	not selected	The mass media has had a positive effect on me about becoming a donor	not selected	not selected	not selected
432	I really want to help a fellow person	By donating an organ, you are saving a life, which is something that agrees with my religious beliefs	not selected	not selected	I would only become a donor for someone dear to me	not selected	Islamic religion allows me to do so	not selected	not selected
433	not selected	By donating an organ, you are saving a life, which is something that agrees with my religious beliefs	not selected	not selected	not selected	not selected	not selected	not selected	not selected
434	not selected	By donating an organ, you are saving a life, which is something that agrees with my religious beliefs	not selected	not selected	not selected	not selected	Islamic religion allows me to do so	not selected	not selected
435	not selected	By donating an organ, you are saving a life, which is something that agrees with my religious beliefs	not selected	not selected	not selected	not selected	Islamic religion allows me to do so	not selected	not selected
436	I really want to help a fellow person	By donating an organ, you are saving a life, which is something that agrees with my religious beliefs	not selected	not selected	not selected	not selected	not selected	not selected	not selected
437	not selected	By donating an organ, you are saving a life, which is something that agrees with my religious beliefs	not selected	not selected	I would only become a donor for someone dear to me	The mass media has had a positive effect on me about becoming a donor	Islamic religion allows me to do so	not selected	not selected
438	I really want to help a fellow person	By donating an organ, you are saving a life, which is something that agrees with my religious beliefs	not selected	not selected	not selected	The mass media has had a positive effect on me about becoming a donor	not selected	not selected	not selected
439	not selected	By donating an organ, you are saving a life, which is something that agrees with my religious beliefs	I have been affected by a family member or a friend that is a donor	not selected	I would only become a donor for someone dear to me	not selected	not selected	not selected	not selected
440	not selected	By donating an organ, you are saving a life, which is something that agrees with my religious beliefs	not selected	not selected	not selected	not selected	not selected	not selected	not selected
441	not selected	not selected	not selected	not selected	not selected	not selected	not selected	not selected	Other
442	not selected	By donating an organ, you are saving a life, which is something that agrees with my religious beliefs	not selected	not selected	I would only become a donor for someone dear to me	not selected	not selected	not selected	not selected
443	I really want to help a fellow person	By donating an organ, you are saving a life, which is something that agrees with my religious beliefs	not selected	not selected	I would only become a donor for someone dear to me	not selected	not selected	not selected	not selected
444	I really want to help a fellow person	By donating an organ, you are saving a life, which is something that agrees with my religious beliefs	not selected	not selected	not selected	not selected	not selected	not selected	not selected
445	I really want to help a fellow person	By donating an organ, you are saving a life, which is something that agrees with my religious beliefs	not selected	not selected	I would only become a donor for someone dear to me	not selected	not selected	not selected	Other
446	I really want to help a fellow person	not selected	not selected	not selected	not selected	not selected	not selected	not selected	not selected
447	I really want to help a fellow person	By donating an organ, you are saving a life, which is something that agrees with my religious beliefs	not selected	not selected	not selected	not selected	not selected	not selected	not selected
448	I really want to help a fellow person	By donating an organ, you are saving a life, which is something that agrees with my religious beliefs	not selected	not selected	not selected	not selected	Islamic religion allows me to do so	not selected	not selected
449	I really want to help a fellow person	By donating an organ, you are saving a life, which is something that agrees with my religious beliefs	not selected	not selected	not selected	not selected	not selected	not selected	not selected
450	not selected	By donating an organ, you are saving a life, which is something that agrees with my religious beliefs	not selected	not selected	not selected	not selected	not selected	not selected	not selected
451	not selected	By donating an organ, you are saving a life, which is something that agrees with my religious beliefs	not selected	not selected	not selected	not selected	Islamic religion allows me to do so	not selected	not selected
452	not selected	By donating an organ, you are saving a life, which is something that agrees with my religious beliefs	not selected	not selected	I would only become a donor for someone dear to me	not selected	not selected	not selected	not selected
453	I really want to help a fellow person	By donating an organ, you are saving a life, which is something that agrees with my religious beliefs	not selected	not selected	not selected	The mass media has had a positive effect on me about becoming a donor	Islamic religion allows me to do so	not selected	not selected
454	I really want to help a fellow person	By donating an organ, you are saving a life, which is something that agrees with my religious beliefs	not selected	not selected	not selected	not selected	not selected	not selected	not selected
455	not selected	By donating an organ, you are saving a life, which is something that agrees with my religious beliefs	not selected	I have been sensitised by a family member or friend that needed a transplant	I would only become a donor for someone dear to me	not selected	not selected	not selected	not selected
456	not selected	By donating an organ, you are saving a life, which is something that agrees with my religious beliefs	not selected	not selected	not selected	not selected	Islamic religion allows me to do so	not selected	not selected
457	I really want to help a fellow person	By donating an organ, you are saving a life, which is something that agrees with my religious beliefs	not selected	not selected	not selected	not selected	not selected	not selected	not selected
458	not selected	By donating an organ, you are saving a life, which is something that agrees with my religious beliefs	not selected	not selected	I would only become a donor for someone dear to me	The mass media has had a positive effect on me about becoming a donor	not selected	not selected	not selected
459	not selected	By donating an organ, you are saving a life, which is something that agrees with my religious beliefs	not selected	not selected	not selected	not selected	not selected	not selected	not selected
460	I really want to help a fellow person	By donating an organ, you are saving a life, which is something that agrees with my religious beliefs	not selected	not selected	not selected	not selected	not selected	not selected	not selected
461	not selected	By donating an organ, you are saving a life, which is something that agrees with my religious beliefs	not selected	not selected	not selected	not selected	not selected	not selected	not selected
462	I really want to help a fellow person	By donating an organ, you are saving a life, which is something that agrees with my religious beliefs	not selected	not selected	not selected	The mass media has had a positive effect on me about becoming a donor	Islamic religion allows me to do so	not selected	not selected
463	I really want to help a fellow person	By donating an organ, you are saving a life, which is something that agrees with my religious beliefs	not selected	not selected	not selected	The mass media has had a positive effect on me about becoming a donor	Islamic religion allows me to do so	not selected	not selected
464	not selected	By donating an organ, you are saving a life, which is something that agrees with my religious beliefs	not selected	not selected	not selected	The mass media has had a positive effect on me about becoming a donor	not selected	not selected	not selected
465	I really want to help a fellow person	By donating an organ, you are saving a life, which is something that agrees with my religious beliefs	not selected	not selected	not selected	not selected	Islamic religion allows me to do so	not selected	not selected
466	not selected	By donating an organ, you are saving a life, which is something that agrees with my religious beliefs	I have been affected by a family member or a friend that is a donor	not selected	I would only become a donor for someone dear to me	not selected	not selected	not selected	not selected
467	I really want to help a fellow person	By donating an organ, you are saving a life, which is something that agrees with my religious beliefs	not selected	not selected	not selected	not selected	Islamic religion allows me to do so	not selected	not selected
468	not selected	By donating an organ, you are saving a life, which is something that agrees with my religious beliefs	not selected	not selected	not selected	not selected	not selected	not selected	not selected
469	I really want to help a fellow person	By donating an organ, you are saving a life, which is something that agrees with my religious beliefs	I have been affected by a family member or a friend that is a donor	I have been sensitised by a family member or friend that needed a transplant	I would only become a donor for someone dear to me	The mass media has had a positive effect on me about becoming a donor	Islamic religion allows me to do so	not selected	not selected
470	not selected	not selected	not selected	not selected	I would only become a donor for someone dear to me	not selected	not selected	not selected	not selected
471	not selected	not selected	not selected	not selected	not selected	not selected	not selected	I need the money	not selected
472	not selected	By donating an organ, you are saving a life, which is something that agrees with my religious beliefs	not selected	not selected	not selected	not selected	Islamic religion allows me to do so	not selected	not selected
473	not selected	By donating an organ, you are saving a life, which is something that agrees with my religious beliefs	not selected	not selected	I would only become a donor for someone dear to me	not selected	Islamic religion allows me to do so	not selected	not selected
474	I really want to help a fellow person	By donating an organ, you are saving a life, which is something that agrees with my religious beliefs	not selected	not selected	I would only become a donor for someone dear to me	not selected	Islamic religion allows me to do so	not selected	not selected
475	I really want to help a fellow person	By donating an organ, you are saving a life, which is something that agrees with my religious beliefs	not selected	not selected	not selected	not selected	Islamic religion allows me to do so	not selected	Other
476	I really want to help a fellow person	By donating an organ, you are saving a life, which is something that agrees with my religious beliefs	not selected	not selected	I would only become a donor for someone dear to me	not selected	Islamic religion allows me to do so	not selected	not selected
477	I really want to help a fellow person	By donating an organ, you are saving a life, which is something that agrees with my religious beliefs	I have been affected by a family member or a friend that is a donor	not selected	not selected	not selected	not selected	not selected	not selected
478	I really want to help a fellow person	By donating an organ, you are saving a life, which is something that agrees with my religious beliefs	not selected	not selected	not selected	The mass media has had a positive effect on me about becoming a donor	Islamic religion allows me to do so	not selected	not selected
479	I really want to help a fellow person	By donating an organ, you are saving a life, which is something that agrees with my religious beliefs	not selected	not selected	not selected	not selected	not selected	not selected	not selected
480	I really want to help a fellow person	not selected	not selected	not selected	not selected	not selected	not selected	not selected	not selected
481	I really want to help a fellow person	By donating an organ, you are saving a life, which is something that agrees with my religious beliefs	not selected	not selected	not selected	not selected	Islamic religion allows me to do so	not selected	not selected
482	I really want to help a fellow person	By donating an organ, you are saving a life, which is something that agrees with my religious beliefs	not selected	not selected	not selected	The mass media has had a positive effect on me about becoming a donor	Islamic religion allows me to do so	not selected	not selected
483	not selected	By donating an organ, you are saving a life, which is something that agrees with my religious beliefs	not selected	not selected	not selected	not selected	not selected	not selected	not selected
484	not selected	By donating an organ, you are saving a life, which is something that agrees with my religious beliefs	not selected	not selected	I would only become a donor for someone dear to me	The mass media has had a positive effect on me about becoming a donor	Islamic religion allows me to do so	not selected	not selected
485	not selected	By donating an organ, you are saving a life, which is something that agrees with my religious beliefs	not selected	not selected	not selected	not selected	Islamic religion allows me to do so	not selected	not selected
486	I really want to help a fellow person	By donating an organ, you are saving a life, which is something that agrees with my religious beliefs	not selected	not selected	not selected	The mass media has had a positive effect on me about becoming a donor	Islamic religion allows me to do so	not selected	not selected
487	I really want to help a fellow person	By donating an organ, you are saving a life, which is something that agrees with my religious beliefs	not selected	not selected		not selected	Islamic religion allows me to do so	not selected	not selected
488	not selected	not selected	not selected	not selected	I would only become a donor for someone dear to me	not selected	not selected	not selected	not selected
489	I really want to help a fellow person	By donating an organ, you are saving a life, which is something that agrees with my religious beliefs	not selected	not selected	not selected	not selected	not selected	not selected	not selected
490	not selected	not selected	I have been affected by a family member or a friend that is a donor	not selected	not selected	not selected	not selected	not selected	not selected
491	not selected	By donating an organ, you are saving a life, which is something that agrees with my religious beliefs	not selected	not selected	not selected	not selected	not selected	not selected	not selected
492	not selected	By donating an organ, you are saving a life, which is something that agrees with my religious beliefs	I have been affected by a family member or a friend that is a donor	not selected	I would only become a donor for someone dear to me	not selected	Islamic religion allows me to do so	not selected	not selected
493	I really want to help a fellow person	By donating an organ, you are saving a life, which is something that agrees with my religious beliefs	not selected	not selected	not selected	not selected	not selected	not selected	not selected
494	I really want to help a fellow person	By donating an organ, you are saving a life, which is something that agrees with my religious beliefs	I have been affected by a family member or a friend that is a donor	not selected	not selected	not selected	not selected	not selected	not selected
495	not selected	By donating an organ, you are saving a life, which is something that agrees with my religious beliefs	not selected	not selected	not selected	not selected	not selected	not selected	not selected
496	not selected	By donating an organ, you are saving a life, which is something that agrees with my religious beliefs	I have been affected by a family member or a friend that is a donor	not selected	I would only become a donor for someone dear to me	The mass media has had a positive effect on me about becoming a donor	Islamic religion allows me to do so	not selected	not selected
497	not selected	By donating an organ, you are saving a life, which is something that agrees with my religious beliefs	not selected	not selected	not selected	not selected	not selected	I need the money	not selected
498	not selected	By donating an organ, you are saving a life, which is something that agrees with my religious beliefs	not selected	not selected	not selected	not selected	Islamic religion allows me to do so	not selected	not selected
499	I really want to help a fellow person	By donating an organ, you are saving a life, which is something that agrees with my religious beliefs	not selected	not selected	not selected	The mass media has had a positive effect on me about becoming a donor	Islamic religion allows me to do so	not selected	not selected
500	not selected	By donating an organ, you are saving a life, which is something that agrees with my religious beliefs	not selected	I have been sensitised by a family member or friend that needed a transplant	not selected	not selected	not selected	not selected	not selected
501	not selected	By donating an organ, you are saving a life, which is something that agrees with my religious beliefs	not selected	not selected	not selected	The mass media has had a positive effect on me about becoming a donor	not selected	not selected	not selected
502	I really want to help a fellow person	By donating an organ, you are saving a life, which is something that agrees with my religious beliefs	not selected	not selected	not selected	not selected	not selected	not selected	not selected
503	I really want to help a fellow person	By donating an organ, you are saving a life, which is something that agrees with my religious beliefs	not selected	not selected	not selected	not selected	Islamic religion allows me to do so	not selected	not selected
504	not selected	By donating an organ, you are saving a life, which is something that agrees with my religious beliefs	not selected	not selected	not selected	The mass media has had a positive effect on me about becoming a donor	Islamic religion allows me to do so	not selected	not selected
505	not selected	By donating an organ, you are saving a life, which is something that agrees with my religious beliefs	I have been affected by a family member or a friend that is a donor	not selected	I would only become a donor for someone dear to me	not selected	Islamic religion allows me to do so	not selected	Other
506	I really want to help a fellow person	not selected	I have been affected by a family member or a friend that is a donor	not selected	not selected	The mass media has had a positive effect on me about becoming a donor	not selected	not selected	not selected
507	I really want to help a fellow person	not selected	not selected	not selected	not selected	not selected	not selected	not selected	not selected
508	not selected	By donating an organ, you are saving a life, which is something that agrees with my religious beliefs	not selected	not selected	not selected	not selected	Islamic religion allows me to do so	not selected	not selected
509	I really want to help a fellow person	By donating an organ, you are saving a life, which is something that agrees with my religious beliefs	I have been affected by a family member or a friend that is a donor	not selected	not selected	not selected	Islamic religion allows me to do so	not selected	not selected
510	I really want to help a fellow person	By donating an organ, you are saving a life, which is something that agrees with my religious beliefs	not selected	not selected	not selected	The mass media has had a positive effect on me about becoming a donor	Islamic religion allows me to do so	not selected	not selected
511	I really want to help a fellow person	not selected	not selected	not selected	I would only become a donor for someone dear to me	not selected	not selected	not selected	not selected
512	not selected	By donating an organ, you are saving a life, which is something that agrees with my religious beliefs	not selected	not selected	not selected	not selected	Islamic religion allows me to do so	not selected	not selected
513	I really want to help a fellow person	By donating an organ, you are saving a life, which is something that agrees with my religious beliefs	not selected	not selected	not selected	not selected	not selected	not selected	not selected
514	not selected	not selected	not selected	not selected	I would only become a donor for someone dear to me	not selected	not selected	not selected	not selected
515	not selected	By donating an organ, you are saving a life, which is something that agrees with my religious beliefs	not selected	not selected	not selected	not selected	not selected	not selected	not selected
516	not selected	By donating an organ, you are saving a life, which is something that agrees with my religious beliefs	not selected	not selected	not selected	not selected	Islamic religion allows me to do so	not selected	not selected
517	not selected	By donating an organ, you are saving a life, which is something that agrees with my religious beliefs	I have been affected by a family member or a friend that is a donor	not selected	I would only become a donor for someone dear to me	not selected	not selected	not selected	not selected
518	not selected	By donating an organ, you are saving a life, which is something that agrees with my religious beliefs	not selected	not selected	not selected	The mass media has had a positive effect on me about becoming a donor	not selected	not selected	not selected
519	I really want to help a fellow person	By donating an organ, you are saving a life, which is something that agrees with my religious beliefs	not selected	not selected	I would only become a donor for someone dear to me	not selected	Islamic religion allows me to do so	not selected	not selected
520	I really want to help a fellow person	By donating an organ, you are saving a life, which is something that agrees with my religious beliefs	not selected	not selected	I would only become a donor for someone dear to me	not selected	not selected	not selected	not selected
521	I really want to help a fellow person	not selected	not selected	not selected	not selected	not selected	not selected	not selected	not selected
522	not selected	By donating an organ, you are saving a life, which is something that agrees with my religious beliefs	not selected	not selected	not selected	not selected	Islamic religion allows me to do so	not selected	not selected
523	I really want to help a fellow person	By donating an organ, you are saving a life, which is something that agrees with my religious beliefs	not selected	not selected	I would only become a donor for someone dear to me	not selected	Islamic religion allows me to do so	not selected	not selected
524	not selected	By donating an organ, you are saving a life, which is something that agrees with my religious beliefs	not selected	not selected	I would only become a donor for someone dear to me	not selected	not selected	not selected	not selected
525	I really want to help a fellow person	not selected	not selected	not selected	I would only become a donor for someone dear to me	not selected	not selected	not selected	not selected
526	I really want to help a fellow person	By donating an organ, you are saving a life, which is something that agrees with my religious beliefs	not selected	not selected	not selected	not selected	not selected	not selected	not selected
527	I really want to help a fellow person	not selected	not selected	not selected	not selected	not selected	not selected	not selected	not selected
528	not selected	By donating an organ, you are saving a life, which is something that agrees with my religious beliefs	not selected	I have been sensitised by a family member or friend that needed a transplant	not selected	not selected	not selected	not selected	not selected
529	not selected	By donating an organ, you are saving a life, which is something that agrees with my religious beliefs	I have been affected by a family member or a friend that is a donor	I have been sensitised by a family member or friend that needed a transplant	not selected	The mass media has had a positive effect on me about becoming a donor	Islamic religion allows me to do so	not selected	not selected
530	not selected	By donating an organ, you are saving a life, which is something that agrees with my religious beliefs	not selected	not selected	not selected	The mass media has had a positive effect on me about becoming a donor	Islamic religion allows me to do so	not selected	not selected
531	not selected	By donating an organ, you are saving a life, which is something that agrees with my religious beliefs	not selected	not selected	I would only become a donor for someone dear to me	not selected	Islamic religion allows me to do so	not selected	not selected
532	not selected	By donating an organ, you are saving a life, which is something that agrees with my religious beliefs	not selected	not selected	not selected	not selected	not selected	not selected	not selected
533	I really want to help a fellow person	By donating an organ, you are saving a life, which is something that agrees with my religious beliefs	not selected	not selected	not selected	not selected	Islamic religion allows me to do so	not selected	not selected
534	I really want to help a fellow person	By donating an organ, you are saving a life, which is something that agrees with my religious beliefs	not selected	not selected	not selected	not selected	not selected	not selected	not selected
535	I really want to help a fellow person	By donating an organ, you are saving a life, which is something that agrees with my religious beliefs	not selected	not selected	I would only become a donor for someone dear to me	The mass media has had a positive effect on me about becoming a donor	Islamic religion allows me to do so	not selected	not selected
536	I really want to help a fellow person	By donating an organ, you are saving a life, which is something that agrees with my religious beliefs	not selected	not selected	not selected	not selected	Islamic religion allows me to do so	not selected	not selected
537	I really want to help a fellow person	By donating an organ, you are saving a life, which is something that agrees with my religious beliefs	not selected	not selected	not selected	The mass media has had a positive effect on me about becoming a donor	Islamic religion allows me to do so	not selected	not selected
538	not selected	By donating an organ, you are saving a life, which is something that agrees with my religious beliefs	not selected	not selected	not selected	not selected	not selected	not selected	not selected
539	I really want to help a fellow person	By donating an organ, you are saving a life, which is something that agrees with my religious beliefs	not selected	not selected	not selected	not selected	Islamic religion allows me to do so	not selected	not selected
540	not selected	not selected	not selected	not selected	not selected	not selected	not selected	not selected	Other
541	not selected	not selected	not selected	not selected	I would only become a donor for someone dear to me	not selected	not selected	not selected	not selected
542	I really want to help a fellow person	By donating an organ, you are saving a life, which is something that agrees with my religious beliefs	not selected	not selected	not selected	not selected	Islamic religion allows me to do so	not selected	not selected
543	I really want to help a fellow person	By donating an organ, you are saving a life, which is something that agrees with my religious beliefs	I have been affected by a family member or a friend that is a donor	not selected	I would only become a donor for someone dear to me	not selected	not selected	not selected	not selected
544	not selected	not selected	not selected	not selected	not selected	The mass media has had a positive effect on me about becoming a donor	not selected	not selected	not selected
545	not selected	By donating an organ, you are saving a life, which is something that agrees with my religious beliefs	not selected	not selected	not selected	not selected	not selected	not selected	not selected
546	not selected	By donating an organ, you are saving a life, which is something that agrees with my religious beliefs		not selected	not selected	not selected	Islamic religion allows me to do so	not selected	not selected
547	I really want to help a fellow person	By donating an organ, you are saving a life, which is something that agrees with my religious beliefs	not selected	not selected	not selected	not selected	not selected	I need the money	not selected
548	not selected	By donating an organ, you are saving a life, which is something that agrees with my religious beliefs	not selected	not selected	I would only become a donor for someone dear to me	The mass media has had a positive effect on me about becoming a donor	not selected	not selected	not selected
549	not selected	By donating an organ, you are saving a life, which is something that agrees with my religious beliefs	not selected	not selected	not selected	not selected	not selected	not selected	not selected
550	I really want to help a fellow person	By donating an organ, you are saving a life, which is something that agrees with my religious beliefs	not selected	not selected	I would only become a donor for someone dear to me	not selected	not selected	not selected	not selected
551	not selected	By donating an organ, you are saving a life, which is something that agrees with my religious beliefs	not selected	not selected	not selected	not selected	not selected	not selected	not selected
552	I really want to help a fellow person	not selected	I have been affected by a family member or a friend that is a donor	not selected	I would only become a donor for someone dear to me	not selected	not selected	I need the money	not selected
553	I really want to help a fellow person	By donating an organ, you are saving a life, which is something that agrees with my religious beliefs	not selected	not selected	I would only become a donor for someone dear to me	not selected	not selected	not selected	not selected
554	not selected	By donating an organ, you are saving a life, which is something that agrees with my religious beliefs	not selected	not selected	not selected	not selected	not selected	not selected	not selected
555	not selected	By donating an organ, you are saving a life, which is something that agrees with my religious beliefs	I have been affected by a family member or a friend that is a donor	not selected	not selected	not selected	not selected	not selected	not selected
556	not selected	not selected	I have been affected by a family member or a friend that is a donor	I have been sensitised by a family member or friend that needed a transplant	not selected	not selected	not selected	not selected	not selected
557	not selected	By donating an organ, you are saving a life, which is something that agrees with my religious beliefs	not selected	not selected	not selected	The mass media has had a positive effect on me about becoming a donor	not selected	not selected	not selected
558	I really want to help a fellow person	By donating an organ, you are saving a life, which is something that agrees with my religious beliefs	not selected	not selected	not selected	The mass media has had a positive effect on me about becoming a donor	not selected	not selected	not selected
559	I really want to help a fellow person	By donating an organ, you are saving a life, which is something that agrees with my religious beliefs	not selected	not selected	not selected	not selected	not selected	not selected	not selected
560	not selected	By donating an organ, you are saving a life, which is something that agrees with my religious beliefs	not selected	not selected	not selected	not selected	not selected	not selected	not selected
561	not selected	not selected	not selected	not selected	not selected	not selected	not selected	I need the money	not selected
562	I really want to help a fellow person	not selected	not selected	not selected	not selected	not selected	Islamic religion allows me to do so	not selected	not selected
563	not selected	By donating an organ, you are saving a life, which is something that agrees with my religious beliefs	not selected	not selected	I would only become a donor for someone dear to me	not selected	not selected	not selected	not selected
564	not selected	not selected		not selected	not selected	not selected	not selected	not selected	Other
565	I really want to help a fellow person	By donating an organ, you are saving a life, which is something that agrees with my religious beliefs	not selected	not selected	not selected	not selected	Islamic religion allows me to do so	not selected	not selected
566	not selected	By donating an organ, you are saving a life, which is something that agrees with my religious beliefs	not selected	not selected	not selected	not selected	not selected	not selected	not selected
567	I really want to help a fellow person	By donating an organ, you are saving a life, which is something that agrees with my religious beliefs	not selected	not selected	not selected	not selected	Islamic religion allows me to do so	not selected	not selected
568	not selected	By donating an organ, you are saving a life, which is something that agrees with my religious beliefs	not selected	not selected	I would only become a donor for someone dear to me	not selected	not selected	not selected	not selected
569	not selected	not selected	not selected	not selected	I would only become a donor for someone dear to me	not selected	not selected	not selected	not selected
570	not selected	By donating an organ, you are saving a life, which is something that agrees with my religious beliefs	not selected	not selected	not selected	not selected	not selected	not selected	not selected
571	not selected	By donating an organ, you are saving a life, which is something that agrees with my religious beliefs	not selected	I have been sensitised by a family member or friend that needed a transplant	not selected	The mass media has had a positive effect on me about becoming a donor	Islamic religion allows me to do so	not selected	not selected
572	not selected	By donating an organ, you are saving a life, which is something that agrees with my religious beliefs	I have been affected by a family member or a friend that is a donor	not selected	I would only become a donor for someone dear to me	not selected	Islamic religion allows me to do so	not selected	not selected
573	I really want to help a fellow person	By donating an organ, you are saving a life, which is something that agrees with my religious beliefs	not selected	not selected	not selected	not selected	not selected	not selected	not selected
574	I really want to help a fellow person	By donating an organ, you are saving a life, which is something that agrees with my religious beliefs	not selected	not selected	not selected	not selected	not selected	not selected	not selected
575	I really want to help a fellow person	By donating an organ, you are saving a life, which is something that agrees with my religious beliefs	not selected	not selected	not selected	not selected	not selected	not selected	not selected
576	not selected	By donating an organ, you are saving a life, which is something that agrees with my religious beliefs	not selected	not selected	I would only become a donor for someone dear to me	not selected	not selected	not selected	not selected
577	not selected	By donating an organ, you are saving a life, which is something that agrees with my religious beliefs	not selected	not selected	I would only become a donor for someone dear to me	not selected	not selected	I need the money	not selected
578	not selected	By donating an organ, you are saving a life, which is something that agrees with my religious beliefs	not selected	not selected	not selected	not selected	not selected	not selected	not selected
579	I really want to help a fellow person	By donating an organ, you are saving a life, which is something that agrees with my religious beliefs	not selected	not selected	not selected	not selected	not selected	not selected	not selected
580	I really want to help a fellow person	By donating an organ, you are saving a life, which is something that agrees with my religious beliefs	I have been affected by a family member or a friend that is a donor	not selected	not selected	not selected	Islamic religion allows me to do so	not selected	not selected
581	not selected	By donating an organ, you are saving a life, which is something that agrees with my religious beliefs	not selected	not selected	not selected	not selected	not selected	not selected	not selected
582	I really want to help a fellow person	not selected	not selected	not selected	I would only become a donor for someone dear to me	not selected	Islamic religion allows me to do so	not selected	not selected
583	not selected	By donating an organ, you are saving a life, which is something that agrees with my religious beliefs	not selected	not selected	I would only become a donor for someone dear to me	not selected	Islamic religion allows me to do so	not selected	not selected
584	I really want to help a fellow person	not selected	not selected	not selected	not selected	not selected	not selected	not selected	not selected
585	not selected	By donating an organ, you are saving a life, which is something that agrees with my religious beliefs	not selected	not selected	not selected	not selected	not selected	not selected	not selected
586	not selected	By donating an organ, you are saving a life, which is something that agrees with my religious beliefs	not selected	not selected	not selected	The mass media has had a positive effect on me about becoming a donor	not selected	not selected	not selected
587	I really want to help a fellow person	By donating an organ, you are saving a life, which is something that agrees with my religious beliefs	not selected	not selected	not selected	not selected	not selected	not selected	not selected
588	not selected	not selected	not selected	not selected	not selected	not selected	not selected	not selected	Other
589	I really want to help a fellow person	not selected	I have been affected by a family member or a friend that is a donor	not selected	I would only become a donor for someone dear to me	not selected	Islamic religion allows me to do so	not selected	not selected
590	I really want to help a fellow person	not selected	not selected	not selected	not selected	not selected	not selected	not selected	not selected
591	not selected	By donating an organ, you are saving a life, which is something that agrees with my religious beliefs	not selected	not selected	not selected	The mass media has had a positive effect on me about becoming a donor	not selected	not selected	not selected
592	I really want to help a fellow person	By donating an organ, you are saving a life, which is something that agrees with my religious beliefs	not selected	not selected	not selected	The mass media has had a positive effect on me about becoming a donor	Islamic religion allows me to do so	not selected	not selected
593	I really want to help a fellow person	not selected	not selected	I have been sensitised by a family member or friend that needed a transplant	not selected	not selected	not selected	not selected	not selected
594	not selected	By donating an organ, you are saving a life, which is something that agrees with my religious beliefs	not selected	not selected	not selected	not selected	not selected	not selected	not selected
595	I really want to help a fellow person	By donating an organ, you are saving a life, which is something that agrees with my religious beliefs	not selected	not selected	not selected	The mass media has had a positive effect on me about becoming a donor	not selected	not selected	not selected
596	not selected	not selected	not selected	not selected	not selected	not selected	not selected	not selected	Other
597	I really want to help a fellow person	By donating an organ, you are saving a life, which is something that agrees with my religious beliefs	not selected	not selected	I would only become a donor for someone dear to me	not selected	Islamic religion allows me to do so	not selected	not selected
598	not selected	By donating an organ, you are saving a life, which is something that agrees with my religious beliefs	not selected	not selected	not selected	not selected	not selected	not selected	not selected
599	I really want to help a fellow person	By donating an organ, you are saving a life, which is something that agrees with my religious beliefs	not selected	not selected	not selected	not selected	not selected	not selected	not selected
600	I really want to help a fellow person	not selected	not selected	not selected	I would only become a donor for someone dear to me	not selected	not selected	not selected	not selected
601	not selected	By donating an organ, you are saving a life, which is something that agrees with my religious beliefs	not selected	not selected	not selected	not selected	not selected	not selected	not selected
602	not selected	By donating an organ, you are saving a life, which is something that agrees with my religious beliefs	I have been affected by a family member or a friend that is a donor	I have been sensitised by a family member or friend that needed a transplant	I would only become a donor for someone dear to me	not selected	not selected	not selected	not selected
603	I really want to help a fellow person	By donating an organ, you are saving a life, which is something that agrees with my religious beliefs	not selected	not selected	not selected	not selected	not selected	not selected	not selected
604	not selected	not selected	not selected	not selected	not selected	not selected	not selected	not selected	Other
605	I really want to help a fellow person	By donating an organ, you are saving a life, which is something that agrees with my religious beliefs	not selected	not selected	not selected	not selected	Islamic religion allows me to do so	not selected	not selected
606	I really want to help a fellow person	not selected	not selected	not selected	I would only become a donor for someone dear to me	not selected	not selected	not selected	not selected
607	I really want to help a fellow person	By donating an organ, you are saving a life, which is something that agrees with my religious beliefs	not selected	not selected	not selected	not selected	not selected	not selected	not selected
608	I really want to help a fellow person	By donating an organ, you are saving a life, which is something that agrees with my religious beliefs	not selected	not selected	not selected	not selected	Islamic religion allows me to do so	not selected	not selected
609	not selected	By donating an organ, you are saving a life, which is something that agrees with my religious beliefs	not selected	not selected	not selected	not selected	not selected	not selected	not selected
610	I really want to help a fellow person	By donating an organ, you are saving a life, which is something that agrees with my religious beliefs	not selected	not selected	not selected	not selected	Islamic religion allows me to do so	not selected	not selected
611	not selected	By donating an organ, you are saving a life, which is something that agrees with my religious beliefs	not selected	not selected	not selected	The mass media has had a positive effect on me about becoming a donor	not selected	not selected	not selected
612	not selected	By donating an organ, you are saving a life, which is something that agrees with my religious beliefs	not selected	not selected	not selected	not selected	not selected	not selected	not selected
613	not selected	By donating an organ, you are saving a life, which is something that agrees with my religious beliefs	not selected	not selected	not selected	not selected	Islamic religion allows me to do so	not selected	not selected
614	I really want to help a fellow person	not selected	I have been affected by a family member or a friend that is a donor	not selected	not selected	not selected	not selected	not selected	not selected
615	not selected	not selected	I have been affected by a family member or a friend that is a donor	I have been sensitised by a family member or friend that needed a transplant	I would only become a donor for someone dear to me	not selected	not selected	not selected	not selected
616	I really want to help a fellow person	By donating an organ, you are saving a life, which is something that agrees with my religious beliefs	not selected	not selected	I would only become a donor for someone dear to me	not selected	not selected	not selected	not selected
617	not selected	not selected	not selected	not selected	I would only become a donor for someone dear to me	not selected	not selected	not selected	not selected
618	I really want to help a fellow person	not selected	not selected	not selected	not selected	The mass media has had a positive effect on me about becoming a donor	not selected	not selected	not selected
619	not selected	By donating an organ, you are saving a life, which is something that agrees with my religious beliefs	not selected	not selected	not selected	The mass media has had a positive effect on me about becoming a donor	Islamic religion allows me to do so	not selected	not selected
620	not selected	not selected	not selected	not selected	not selected	not selected	not selected	not selected	Other
621	I really want to help a fellow person	By donating an organ, you are saving a life, which is something that agrees with my religious beliefs	not selected	not selected	not selected	not selected	not selected	not selected	not selected
622	I really want to help a fellow person	By donating an organ, you are saving a life, which is something that agrees with my religious beliefs	not selected	not selected	not selected	not selected	Islamic religion allows me to do so	not selected	not selected
623	I really want to help a fellow person	By donating an organ, you are saving a life, which is something that agrees with my religious beliefs	not selected	not selected	not selected	not selected	not selected	not selected	not selected
624	not selected	not selected	not selected	not selected	I would only become a donor for someone dear to me	not selected	not selected	not selected	not selected
625	not selected	not selected	not selected	not selected	not selected	not selected	not selected	not selected	Other
626	not selected	By donating an organ, you are saving a life, which is something that agrees with my religious beliefs	not selected	not selected	not selected	not selected	Islamic religion allows me to do so	not selected	not selected
627	I really want to help a fellow person	By donating an organ, you are saving a life, which is something that agrees with my religious beliefs	not selected	not selected	not selected	not selected	Islamic religion allows me to do so	not selected	not selected
628	not selected	not selected	not selected	not selected	not selected	not selected	not selected	not selected	Other
629	not selected	By donating an organ, you are saving a life, which is something that agrees with my religious beliefs	not selected	not selected	not selected	not selected	not selected	not selected	not selected
630	not selected	By donating an organ, you are saving a life, which is something that agrees with my religious beliefs	not selected	not selected	not selected	not selected	Islamic religion allows me to do so	not selected	not selected
631	I really want to help a fellow person	By donating an organ, you are saving a life, which is something that agrees with my religious beliefs	not selected	not selected	not selected	not selected	not selected	not selected	not selected
632	not selected	By donating an organ, you are saving a life, which is something that agrees with my religious beliefs	not selected	not selected	not selected	not selected	not selected	not selected	not selected
633	I really want to help a fellow person	By donating an organ, you are saving a life, which is something that agrees with my religious beliefs	not selected	not selected	not selected	not selected	not selected	not selected	not selected
634	I really want to help a fellow person	By donating an organ, you are saving a life, which is something that agrees with my religious beliefs	not selected	not selected	not selected	not selected	Islamic religion allows me to do so	not selected	not selected
635	I really want to help a fellow person	By donating an organ, you are saving a life, which is something that agrees with my religious beliefs	not selected	not selected	not selected	The mass media has had a positive effect on me about becoming a donor	not selected	not selected	not selected
636	not selected	By donating an organ, you are saving a life, which is something that agrees with my religious beliefs	not selected	not selected	not selected	The mass media has had a positive effect on me about becoming a donor	not selected	not selected	not selected
637	not selected	By donating an organ, you are saving a life, which is something that agrees with my religious beliefs	not selected	not selected	not selected	not selected	not selected	not selected	not selected
638	I really want to help a fellow person	By donating an organ, you are saving a life, which is something that agrees with my religious beliefs	not selected	not selected	not selected	not selected	Islamic religion allows me to do so	not selected	not selected
639	not selected	By donating an organ, you are saving a life, which is something that agrees with my religious beliefs	not selected	not selected	not selected	The mass media has had a positive effect on me about becoming a donor	Islamic religion allows me to do so	not selected	not selected
640	I really want to help a fellow person	By donating an organ, you are saving a life, which is something that agrees with my religious beliefs	not selected	not selected	not selected	not selected	Islamic religion allows me to do so	not selected
641	I really want to help a fellow person	By donating an organ, you are saving a life, which is something that agrees with my religious beliefs	not selected	not selected	not selected	not selected	not selected	not selected	not selected
642	not selected	not selected	not selected	not selected	not selected		not selected	not selected	Other
643	I really want to help a fellow person	By donating an organ, you are saving a life, which is something that agrees with my religious beliefs	not selected	not selected	not selected	not selected	not selected	not selected	not selected
644	I really want to help a fellow person	By donating an organ, you are saving a life, which is something that agrees with my religious beliefs	not selected	not selected	I would only become a donor for someone dear to me	not selected	not selected	not selected	not selected
645	I really want to help a fellow person	By donating an organ, you are saving a life, which is something that agrees with my religious beliefs	not selected	not selected	not selected	The mass media has had a positive effect on me about becoming a donor	not selected	not selected	not selected
646	not selected	not selected	not selected	not selected	I would only become a donor for someone dear to me	not selected	not selected	not selected	not selected
647	I really want to help a fellow person	By donating an organ, you are saving a life, which is something that agrees with my religious beliefs	not selected	not selected	not selected	not selected	not selected	not selected	not selected
648	not selected	By donating an organ, you are saving a life, which is something that agrees with my religious beliefs	not selected	not selected	not selected	not selected	not selected	not selected	not selected
649	not selected	By donating an organ, you are saving a life, which is something that agrees with my religious beliefs	I have been affected by a family member or a friend that is a donor	I have been sensitised by a family member or friend that needed a transplant	not selected	not selected	not selected	not selected	not selected
650	I really want to help a fellow person	By donating an organ, you are saving a life, which is something that agrees with my religious beliefs	not selected	not selected	I would only become a donor for someone dear to me	not selected	Islamic religion allows me to do so	not selected	not selected
651	I really want to help a fellow person	By donating an organ, you are saving a life, which is something that agrees with my religious beliefs	not selected	not selected	not selected	The mass media has had a positive effect on me about becoming a donor	Islamic religion allows me to do so	not selected	not selected
652	not selected	By donating an organ, you are saving a life, which is something that agrees with my religious beliefs	not selected	not selected	not selected	not selected	not selected	not selected	not selected
653	not selected	By donating an organ, you are saving a life, which is something that agrees with my religious beliefs	not selected	not selected	not selected	not selected	not selected	not selected	not selected
654	not selected	By donating an organ, you are saving a life, which is something that agrees with my religious beliefs	I have been affected by a family member or a friend that is a donor	not selected	I would only become a donor for someone dear to me	not selected	Islamic religion allows me to do so	not selected	not selected
655	not selected	not selected	not selected	not selected	not selected	not selected	not selected	not selected	Other
656	I really want to help a fellow person	By donating an organ, you are saving a life, which is something that agrees with my religious beliefs	not selected	not selected	not selected	not selected	Islamic religion allows me to do so	not selected	not selected
657	not selected	By donating an organ, you are saving a life, which is something that agrees with my religious beliefs	not selected	not selected	not selected	not selected	not selected	not selected	not selected
658	not selected	By donating an organ, you are saving a life, which is something that agrees with my religious beliefs	not selected	not selected	not selected	The mass media has had a positive effect on me about becoming a donor	not selected	not selected	not selected
659	not selected	By donating an organ, you are saving a life, which is something that agrees with my religious beliefs		not selected	not selected	not selected	not selected	not selected	not selected
660	not selected	By donating an organ, you are saving a life, which is something that agrees with my religious beliefs	not selected	not selected	I would only become a donor for someone dear to me	not selected	Islamic religion allows me to do so	not selected	not selected
661	I really want to help a fellow person	By donating an organ, you are saving a life, which is something that agrees with my religious beliefs	not selected	not selected	I would only become a donor for someone dear to me	not selected	not selected	not selected	not selected
662	I really want to help a fellow person	By donating an organ, you are saving a life, which is something that agrees with my religious beliefs	not selected	not selected	not selected	not selected	not selected	I need the money	not selected
663	I really want to help a fellow person	not selected	not selected	not selected	not selected	not selected	not selected	not selected	not selected
664	not selected	By donating an organ, you are saving a life, which is something that agrees with my religious beliefs	not selected	not selected	not selected	not selected	not selected	not selected	not selected
665	I really want to help a fellow person	By donating an organ, you are saving a life, which is something that agrees with my religious beliefs	not selected	I have been sensitised by a family member or friend that needed a transplant	not selected	not selected	not selected	I need the money	not selected
666	I really want to help a fellow person	not selected	not selected	not selected	not selected	not selected	not selected	not selected	not selected
667	not selected	By donating an organ, you are saving a life, which is something that agrees with my religious beliefs	I have been affected by a family member or a friend that is a donor	not selected	I would only become a donor for someone dear to me	not selected	Islamic religion allows me to do so	not selected	not selected
668	I really want to help a fellow person	By donating an organ, you are saving a life, which is something that agrees with my religious beliefs	not selected	not selected	not selected	The mass media has had a positive effect on me about becoming a donor	Islamic religion allows me to do so	not selected	not selected
669	not selected	By donating an organ, you are saving a life, which is something that agrees with my religious beliefs	not selected	not selected	not selected	not selected	not selected	not selected	not selected
670	not selected	By donating an organ, you are saving a life, which is something that agrees with my religious beliefs	not selected	not selected	not selected	The mass media has had a positive effect on me about becoming a donor	not selected	not selected	not selected
671	I really want to help a fellow person	By donating an organ, you are saving a life, which is something that agrees with my religious beliefs	not selected	not selected	I would only become a donor for someone dear to me	not selected	not selected	not selected	not selected
672	not selected	By donating an organ, you are saving a life, which is something that agrees with my religious beliefs	not selected	not selected	not selected	The mass media has had a positive effect on me about becoming a donor	Islamic religion allows me to do so	not selected	not selected
673	I really want to help a fellow person	By donating an organ, you are saving a life, which is something that agrees with my religious beliefs	not selected	not selected	not selected	The mass media has had a positive effect on me about becoming a donor	not selected	not selected	not selected
674	not selected	By donating an organ, you are saving a life, which is something that agrees with my religious beliefs	not selected	not selected	not selected	not selected	not selected	not selected	not selected
675	not selected	By donating an organ, you are saving a life, which is something that agrees with my religious beliefs	not selected	not selected	not selected	not selected	Islamic religion allows me to do so	not selected	not selected
676	not selected	By donating an organ, you are saving a life, which is something that agrees with my religious beliefs	not selected	not selected	not selected	not selected	Islamic religion allows me to do so	not selected	not selected
677	not selected	By donating an organ, you are saving a life, which is something that agrees with my religious beliefs	not selected	not selected	not selected	not selected	not selected	not selected	not selected
678	I really want to help a fellow person	By donating an organ, you are saving a life, which is something that agrees with my religious beliefs	not selected	not selected	not selected	not selected	not selected	not selected	not selected
679	not selected	not selected	I have been affected by a family member or a friend that is a donor	not selected	I would only become a donor for someone dear to me	not selected	not selected	not selected	not selected
680	not selected	By donating an organ, you are saving a life, which is something that agrees with my religious beliefs	not selected	not selected	I would only become a donor for someone dear to me	not selected	not selected	not selected	not selected
681	not selected	not selected	not selected	not selected	not selected	not selected	not selected	not selected	Other
682	not selected	By donating an organ, you are saving a life, which is something that agrees with my religious beliefs	not selected	not selected	not selected	not selected	not selected	not selected	not selected
683	not selected	By donating an organ, you are saving a life, which is something that agrees with my religious beliefs	not selected	not selected	not selected	not selected	Islamic religion allows me to do so	not selected	not selected
684	not selected	By donating an organ, you are saving a life, which is something that agrees with my religious beliefs	not selected	not selected	not selected	not selected	not selected	not selected	not selected
685	not selected	By donating an organ, you are saving a life, which is something that agrees with my religious beliefs	not selected	not selected	not selected	The mass media has had a positive effect on me about becoming a donor	Islamic religion allows me to do so	not selected	not selected
686	not selected	By donating an organ, you are saving a life, which is something that agrees with my religious beliefs	not selected	not selected	not selected	not selected	Islamic religion allows me to do so	not selected	not selected
687	not selected	By donating an organ, you are saving a life, which is something that agrees with my religious beliefs	not selected	not selected	not selected	not selected	not selected	not selected	not selected
688	I really want to help a fellow person	not selected	not selected	not selected	not selected	not selected	not selected	not selected	not selected
689	not selected	By donating an organ, you are saving a life, which is something that agrees with my religious beliefs	not selected	not selected	I would only become a donor for someone dear to me	not selected	not selected	not selected	not selected
690	I really want to help a fellow person	By donating an organ, you are saving a life, which is something that agrees with my religious beliefs	not selected	not selected	not selected	The mass media has had a positive effect on me about becoming a donor	Islamic religion allows me to do so	not selected	not selected
691	not selected	By donating an organ, you are saving a life, which is something that agrees with my religious beliefs	not selected	not selected	I would only become a donor for someone dear to me	not selected	Islamic religion allows me to do so	not selected	not selected
692	not selected	By donating an organ, you are saving a life, which is something that agrees with my religious beliefs	not selected	not selected	not selected	not selected	Islamic religion allows me to do so	not selected	not selected
693	not selected	By donating an organ, you are saving a life, which is something that agrees with my religious beliefs	not selected	not selected	not selected	not selected	not selected	not selected	not selected
694	not selected	By donating an organ, you are saving a life, which is something that agrees with my religious beliefs	not selected	not selected	not selected	not selected	not selected	not selected	not selected
695	I really want to help a fellow person	not selected	not selected	not selected	I would only become a donor for someone dear to me	not selected	not selected	not selected	not selected
696	I really want to help a fellow person	not selected	not selected	not selected	not selected	not selected	not selected	not selected	not selected
697	I really want to help a fellow person	not selected	not selected	not selected	not selected	not selected	not selected	not selected	not selected
698	not selected	By donating an organ, you are saving a life, which is something that agrees with my religious beliefs	not selected	not selected	not selected	not selected	Islamic religion allows me to do so	not selected	not selected
699	not selected	By donating an organ, you are saving a life, which is something that agrees with my religious beliefs	not selected	not selected	not selected	The mass media has had a positive effect on me about becoming a donor	Islamic religion allows me to do so	not selected	not selected
700	not selected	By donating an organ, you are saving a life, which is something that agrees with my religious beliefs	not selected	not selected	not selected	not selected	not selected	not selected	not selected
701	I really want to help a fellow person	not selected	I have been affected by a family member or a friend that is a donor	I have been sensitised by a family member or friend that needed a transplant	not selected	not selected	Islamic religion allows me to do so	not selected	not selected
702	not selected	By donating an organ, you are saving a life, which is something that agrees with my religious beliefs	not selected	not selected	not selected	not selected	not selected	not selected	not selected
703	I really want to help a fellow person	not selected	I have been affected by a family member or a friend that is a donor	I have been sensitised by a family member or friend that needed a transplant	not selected	not selected	Islamic religion allows me to do so	not selected	not selected
704	not selected	By donating an organ, you are saving a life, which is something that agrees with my religious beliefs	not selected	not selected	not selected	not selected	not selected	not selected	not selected
705	not selected	not selected	not selected	not selected	I would only become a donor for someone dear to me	not selected	not selected	not selected	not selected
706	not selected	not selected	not selected	not selected	I would only become a donor for someone dear to me	not selected	not selected	not selected	not selected
707	not selected	By donating an organ, you are saving a life, which is something that agrees with my religious beliefs	not selected	not selected	not selected	not selected	not selected	not selected	not selected
708	not selected	By donating an organ, you are saving a life, which is something that agrees with my religious beliefs	not selected	not selected	not selected	not selected	not selected	not selected	not selected
709	I really want to help a fellow person	By donating an organ, you are saving a life, which is something that agrees with my religious beliefs	not selected	not selected	not selected	The mass media has had a positive effect on me about becoming a donor	Islamic religion allows me to do so	not selected	not selected
710	I really want to help a fellow person	By donating an organ, you are saving a life, which is something that agrees with my religious beliefs	not selected	not selected	I would only become a donor for someone dear to me	not selected	not selected	not selected	not selected
711	I really want to help a fellow person	By donating an organ, you are saving a life, which is something that agrees with my religious beliefs	not selected	not selected	not selected	The mass media has had a positive effect on me about becoming a donor	Islamic religion allows me to do so	not selected	not selected
712	not selected	By donating an organ, you are saving a life, which is something that agrees with my religious beliefs	not selected	not selected	not selected	not selected	not selected	not selected	not selected
713	not selected	By donating an organ, you are saving a life, which is something that agrees with my religious beliefs	not selected	not selected	not selected	not selected	Islamic religion allows me to do so	not selected	not selected
714	I really want to help a fellow person	not selected	not selected	not selected	not selected	The mass media has had a positive effect on me about becoming a donor	not selected	not selected	not selected
715	I really want to help a fellow person	By donating an organ, you are saving a life, which is something that agrees with my religious beliefs	not selected	not selected	I would only become a donor for someone dear to me	not selected	not selected	not selected	not selected
716	I really want to help a fellow person	By donating an organ, you are saving a life, which is something that agrees with my religious beliefs	I have been affected by a family member or a friend that is a donor	not selected	not selected	not selected	not selected	not selected	not selected
717	I really want to help a fellow person	By donating an organ, you are saving a life, which is something that agrees with my religious beliefs	not selected	not selected	not selected	not selected	not selected	not selected	Other
718	I really want to help a fellow person	By donating an organ, you are saving a life, which is something that agrees with my religious beliefs	not selected	not selected	not selected	not selected	not selected	not selected	Other
719	not selected	By donating an organ, you are saving a life, which is something that agrees with my religious beliefs	not selected	not selected	not selected	not selected	not selected	not selected	not selected
720	not selected	By donating an organ, you are saving a life, which is something that agrees with my religious beliefs	not selected	not selected	I would only become a donor for someone dear to me	not selected	not selected	not selected	not selected
721	I really want to help a fellow person	By donating an organ, you are saving a life, which is something that agrees with my religious beliefs	I have been affected by a family member or a friend that is a donor	not selected	not selected	not selected	Islamic religion allows me to do so	not selected	not selected
722	I really want to help a fellow person	not selected	not selected	not selected	not selected	not selected	not selected	not selected	not selected
723	I really want to help a fellow person	By donating an organ, you are saving a life, which is something that agrees with my religious beliefs	not selected	not selected	I would only become a donor for someone dear to me	not selected	not selected	not selected	not selected
724	not selected	not selected	not selected	not selected	not selected	not selected	Islamic religion allows me to do so	not selected	not selected
725	not selected	By donating an organ, you are saving a life, which is something that agrees with my religious beliefs	not selected	not selected	I would only become a donor for someone dear to me	not selected	Islamic religion allows me to do so	not selected	not selected
726	not selected	By donating an organ, you are saving a life, which is something that agrees with my religious beliefs	not selected	not selected	not selected	not selected	Islamic religion allows me to do so	not selected	not selected
727	I really want to help a fellow person	By donating an organ, you are saving a life, which is something that agrees with my religious beliefs	not selected	not selected	I would only become a donor for someone dear to me	not selected	Islamic religion allows me to do so	not selected	not selected
728	not selected	By donating an organ, you are saving a life, which is something that agrees with my religious beliefs	not selected	not selected	not selected	not selected	not selected	not selected	not selected
729	I really want to help a fellow person	not selected	not selected	not selected	I would only become a donor for someone dear to me	not selected	not selected	not selected	not selected
730	not selected	not selected	not selected	not selected	I would only become a donor for someone dear to me	not selected	not selected	not selected	not selected
731	I really want to help a fellow person	not selected	not selected	not selected	I would only become a donor for someone dear to me	not selected	not selected	not selected	not selected
732	I really want to help a fellow person	By donating an organ, you are saving a life, which is something that agrees with my religious beliefs	not selected	not selected	not selected	not selected	not selected	not selected	not selected
733	I really want to help a fellow person	By donating an organ, you are saving a life, which is something that agrees with my religious beliefs	I have been affected by a family member or a friend that is a donor	not selected	not selected	The mass media has had a positive effect on me about becoming a donor	not selected	not selected	not selected
734	not selected	By donating an organ, you are saving a life, which is something that agrees with my religious beliefs	not selected	not selected	not selected	not selected	not selected	not selected	not selected
735	I really want to help a fellow person	By donating an organ, you are saving a life, which is something that agrees with my religious beliefs	not selected	not selected	not selected	The mass media has had a positive effect on me about becoming a donor	Islamic religion allows me to do so	not selected	not selected
736	I really want to help a fellow person	By donating an organ, you are saving a life, which is something that agrees with my religious beliefs	not selected	not selected	not selected	not selected	not selected	not selected	not selected
737	I really want to help a fellow person	not selected	not selected	not selected	not selected	not selected	not selected	not selected	not selected
738	not selected	By donating an organ, you are saving a life, which is something that agrees with my religious beliefs	not selected	not selected	not selected	The mass media has had a positive effect on me about becoming a donor	Islamic religion allows me to do so	not selected	not selected
739	not selected	By donating an organ, you are saving a life, which is something that agrees with my religious beliefs	not selected	not selected	I would only become a donor for someone dear to me	not selected	not selected	not selected	not selected
740	not selected	By donating an organ, you are saving a life, which is something that agrees with my religious beliefs	not selected	not selected	not selected	not selected	not selected	not selected	not selected
741	not selected	By donating an organ, you are saving a life, which is something that agrees with my religious beliefs	not selected	not selected	I would only become a donor for someone dear to me	not selected	not selected	not selected	not selected
742	I really want to help a fellow person	By donating an organ, you are saving a life, which is something that agrees with my religious beliefs	not selected	not selected	not selected	The mass media has had a positive effect on me about becoming a donor	not selected	not selected	not selected
743	I really want to help a fellow person	By donating an organ, you are saving a life, which is something that agrees with my religious beliefs	not selected	not selected	not selected	not selected	not selected	I need the money	not selected
744	I really want to help a fellow person	not selected	not selected	not selected	not selected	not selected	not selected	not selected	not selected
745	not selected	By donating an organ, you are saving a life, which is something that agrees with my religious beliefs	not selected		not selected	The mass media has had a positive effect on me about becoming a donor	not selected	not selected	not selected
746	not selected	By donating an organ, you are saving a life, which is something that agrees with my religious beliefs	not selected	not selected	not selected	not selected	not selected	not selected	not selected
747	not selected	By donating an organ, you are saving a life, which is something that agrees with my religious beliefs	not selected	not selected	not selected	not selected	not selected	not selected	not selected
748	I really want to help a fellow person	not selected	not selected	not selected	not selected	not selected	not selected	not selected	Other
749	not selected	By donating an organ, you are saving a life, which is something that agrees with my religious beliefs	not selected	not selected	not selected	not selected	not selected	not selected	not selected
750	I really want to help a fellow person	By donating an organ, you are saving a life, which is something that agrees with my religious beliefs	not selected	not selected	not selected	not selected	not selected	not selected	not selected
751	not selected	By donating an organ, you are saving a life, which is something that agrees with my religious beliefs	not selected	not selected	not selected	not selected	Islamic religion allows me to do so	not selected	not selected
752	I really want to help a fellow person	By donating an organ, you are saving a life, which is something that agrees with my religious beliefs	not selected	not selected	I would only become a donor for someone dear to me	The mass media has had a positive effect on me about becoming a donor	not selected	not selected	not selected
753	not selected	not selected	not selected	not selected	not selected	not selected	Islamic religion allows me to do so	not selected	not selected
754	not selected	By donating an organ, you are saving a life, which is something that agrees with my religious beliefs	not selected	not selected	not selected	The mass media has had a positive effect on me about becoming a donor	not selected	not selected	not selected
755	I really want to help a fellow person	By donating an organ, you are saving a life, which is something that agrees with my religious beliefs	not selected	not selected	not selected	not selected	not selected	not selected	not selected
756	I really want to help a fellow person	not selected	not selected	not selected	not selected	not selected	not selected	not selected	not selected
757	I really want to help a fellow person	By donating an organ, you are saving a life, which is something that agrees with my religious beliefs	not selected	not selected	I would only become a donor for someone dear to me	not selected	not selected	not selected	not selected
758	I really want to help a fellow person	By donating an organ, you are saving a life, which is something that agrees with my religious beliefs	not selected	not selected	not selected	not selected	not selected	not selected	not selected
759	not selected	not selected	not selected	not selected	I would only become a donor for someone dear to me	not selected	not selected	not selected	not selected
760	I really want to help a fellow person	By donating an organ, you are saving a life, which is something that agrees with my religious beliefs	not selected	I have been sensitised by a family member or friend that needed a transplant	not selected	not selected	not selected	not selected	not selected
761	I really want to help a fellow person	By donating an organ, you are saving a life, which is something that agrees with my religious beliefs	not selected	not selected	not selected	The mass media has had a positive effect on me about becoming a donor	Islamic religion allows me to do so	not selected	not selected
762	not selected	By donating an organ, you are saving a life, which is something that agrees with my religious beliefs	not selected	not selected	not selected	The mass media has had a positive effect on me about becoming a donor	Islamic religion allows me to do so	not selected	not selected
763	not selected	By donating an organ, you are saving a life, which is something that agrees with my religious beliefs	not selected	not selected	not selected	The mass media has had a positive effect on me about becoming a donor	not selected	not selected	not selected
764	not selected	By donating an organ, you are saving a life, which is something that agrees with my religious beliefs	not selected	not selected	not selected	The mass media has had a positive effect on me about becoming a donor	not selected	not selected	not selected
765	I really want to help a fellow person	By donating an organ, you are saving a life, which is something that agrees with my religious beliefs	not selected	not selected	not selected	not selected	not selected	not selected	not selected
766	I really want to help a fellow person	not selected	not selected	not selected	I would only become a donor for someone dear to me	The mass media has had a positive effect on me about becoming a donor	not selected	not selected	not selected
767	I really want to help a fellow person	By donating an organ, you are saving a life, which is something that agrees with my religious beliefs	not selected	not selected	not selected	not selected	not selected	not selected	not selected
768	not selected	By donating an organ, you are saving a life, which is something that agrees with my religious beliefs	not selected	not selected	not selected	not selected	not selected	not selected	not selected
769	not selected	By donating an organ, you are saving a life, which is something that agrees with my religious beliefs	not selected	not selected	I would only become a donor for someone dear to me	The mass media has had a positive effect on me about becoming a donor	Islamic religion allows me to do so	not selected	not selected
770	not selected	By donating an organ, you are saving a life, which is something that agrees with my religious beliefs	not selected	not selected	I would only become a donor for someone dear to me	not selected	Islamic religion allows me to do so	not selected	not selected
771	I really want to help a fellow person	By donating an organ, you are saving a life, which is something that agrees with my religious beliefs	not selected	not selected	not selected	not selected	not selected	not selected	not selected
772	I really want to help a fellow person	By donating an organ, you are saving a life, which is something that agrees with my religious beliefs	not selected	not selected	not selected	not selected	not selected	not selected	not selected
773	not selected	By donating an organ, you are saving a life, which is something that agrees with my religious beliefs	not selected	not selected	not selected	not selected	not selected	not selected	not selected
774	not selected	By donating an organ, you are saving a life, which is something that agrees with my religious beliefs	not selected	not selected	I would only become a donor for someone dear to me	not selected	Islamic religion allows me to do so	not selected	not selected
775	not selected	not selected	I have been affected by a family member or a friend that is a donor	I have been sensitised by a family member or friend that needed a transplant	not selected	not selected	not selected	not selected	not selected
776	not selected	By donating an organ, you are saving a life, which is something that agrees with my religious beliefs	not selected	not selected	not selected	not selected	Islamic religion allows me to do so	I need the money	not selected
777	not selected	By donating an organ, you are saving a life, which is something that agrees with my religious beliefs	not selected	not selected	not selected	not selected	Islamic religion allows me to do so	not selected	not selected
778	I really want to help a fellow person	By donating an organ, you are saving a life, which is something that agrees with my religious beliefs	not selected	not selected	not selected	not selected	not selected	not selected	not selected
779	not selected	By donating an organ, you are saving a life, which is something that agrees with my religious beliefs	not selected	I have been sensitised by a family member or friend that needed a transplant	not selected	not selected	Islamic religion allows me to do so	not selected	not selected
780	I really want to help a fellow person	By donating an organ, you are saving a life, which is something that agrees with my religious beliefs	not selected	not selected	not selected	not selected	Islamic religion allows me to do so	not selected	not selected
781	not selected	By donating an organ, you are saving a life, which is something that agrees with my religious beliefs	I have been affected by a family member or a friend that is a donor	not selected	not selected	not selected	not selected	not selected	Other
782	not selected	By donating an organ, you are saving a life, which is something that agrees with my religious beliefs	not selected	not selected	not selected	not selected	not selected	not selected	not selected
783	I really want to help a fellow person	By donating an organ, you are saving a life, which is something that agrees with my religious beliefs	not selected	not selected	I would only become a donor for someone dear to me	not selected	not selected	not selected	not selected
784	not selected	By donating an organ, you are saving a life, which is something that agrees with my religious beliefs	not selected	I have been sensitised by a family member or friend that needed a transplant	I would only become a donor for someone dear to me	not selected	not selected	not selected	not selected
785	not selected	not selected	not selected	not selected	I would only become a donor for someone dear to me	not selected	not selected	not selected	not selected
786	I really want to help a fellow person	By donating an organ, you are saving a life, which is something that agrees with my religious beliefs	not selected	not selected	I would only become a donor for someone dear to me	not selected	not selected	not selected	not selected
787	I really want to help a fellow person	By donating an organ, you are saving a life, which is something that agrees with my religious beliefs	not selected	not selected	I would only become a donor for someone dear to me	not selected	not selected	not selected	not selected
788	not selected	By donating an organ, you are saving a life, which is something that agrees with my religious beliefs	I have been affected by a family member or a friend that is a donor	not selected	not selected	not selected	not selected	not selected	not selected
789	not selected	By donating an organ, you are saving a life, which is something that agrees with my religious beliefs	not selected	not selected	not selected	not selected	not selected	not selected	not selected
790	I really want to help a fellow person	not selected	not selected	not selected	I would only become a donor for someone dear to me	not selected	not selected	not selected	not selected
791	not selected	By donating an organ, you are saving a life, which is something that agrees with my religious beliefs	not selected	not selected	not selected	The mass media has had a positive effect on me about becoming a donor	Islamic religion allows me to do so	not selected	not selected
792	I really want to help a fellow person	By donating an organ, you are saving a life, which is something that agrees with my religious beliefs	not selected	not selected	I would only become a donor for someone dear to me	not selected	Islamic religion allows me to do so	not selected	not selected
793	I really want to help a fellow person	By donating an organ, you are saving a life, which is something that agrees with my religious beliefs	not selected	not selected	not selected	The mass media has had a positive effect on me about becoming a donor	Islamic religion allows me to do so	not selected	not selected
794	I really want to help a fellow person	By donating an organ, you are saving a life, which is something that agrees with my religious beliefs	not selected	not selected	I would only become a donor for someone dear to me	The mass media has had a positive effect on me about becoming a donor	Islamic religion allows me to do so	not selected	not selected
795	I really want to help a fellow person	By donating an organ, you are saving a life, which is something that agrees with my religious beliefs	not selected	not selected	not selected	not selected	not selected	not selected	not selected
796	I really want to help a fellow person	By donating an organ, you are saving a life, which is something that agrees with my religious beliefs	not selected	not selected	not selected	not selected	not selected	not selected	not selected
797	I really want to help a fellow person	By donating an organ, you are saving a life, which is something that agrees with my religious beliefs	not selected	not selected	I would only become a donor for someone dear to me	not selected	Islamic religion allows me to do so	I need the money	not selected
798	not selected	By donating an organ, you are saving a life, which is something that agrees with my religious beliefs	not selected	not selected	not selected	not selected	not selected	I need the money	not selected
799	not selected	not selected	not selected	not selected	I would only become a donor for someone dear to me	not selected	not selected	I need the money	not selected
800	I really want to help a fellow person	By donating an organ, you are saving a life, which is something that agrees with my religious beliefs	not selected	not selected	not selected	The mass media has had a positive effect on me about becoming a donor	not selected	not selected	not selected
801	I really want to help a fellow person	not selected	not selected	not selected	not selected	not selected	not selected	not selected	not selected
802	not selected	not selected	not selected	not selected	I would only become a donor for someone dear to me	not selected	not selected	not selected	not selected
803	I really want to help a fellow person	By donating an organ, you are saving a life, which is something that agrees with my religious beliefs	not selected	not selected	not selected	The mass media has had a positive effect on me about becoming a donor	not selected	not selected	not selected
804	I really want to help a fellow person	By donating an organ, you are saving a life, which is something that agrees with my religious beliefs	not selected	not selected	not selected	not selected	Islamic religion allows me to do so	not selected	not selected
805	I really want to help a fellow person	By donating an organ, you are saving a life, which is something that agrees with my religious beliefs	not selected	not selected	not selected	not selected	not selected	not selected	not selected
806	I really want to help a fellow person	By donating an organ, you are saving a life, which is something that agrees with my religious beliefs	not selected	not selected	not selected	The mass media has had a positive effect on me about becoming a donor	Islamic religion allows me to do so	not selected	not selected
807	not selected	not selected	not selected	not selected	I would only become a donor for someone dear to me	not selected	not selected	not selected	not selected
808	not selected	By donating an organ, you are saving a life, which is something that agrees with my religious beliefs	not selected	not selected	I would only become a donor for someone dear to me	not selected	Islamic religion allows me to do so	not selected	not selected
809	not selected	not selected	I have been affected by a family member or a friend that is a donor	I have been sensitised by a family member or friend that needed a transplant	not selected	not selected	not selected	not selected	not selected
810	not selected	By donating an organ, you are saving a life, which is something that agrees with my religious beliefs	not selected	not selected	not selected	The mass media has had a positive effect on me about becoming a donor	Islamic religion allows me to do so	not selected	not selected
811	not selected	By donating an organ, you are saving a life, which is something that agrees with my religious beliefs	not selected	not selected	not selected	The mass media has had a positive effect on me about becoming a donor	Islamic religion allows me to do so	not selected	not selected
812	not selected	By donating an organ, you are saving a life, which is something that agrees with my religious beliefs	not selected	not selected	I would only become a donor for someone dear to me	not selected	not selected	not selected	not selected
813	I really want to help a fellow person	By donating an organ, you are saving a life, which is something that agrees with my religious beliefs	not selected	not selected	not selected	The mass media has had a positive effect on me about becoming a donor	Islamic religion allows me to do so	I need the money	not selected
814	I really want to help a fellow person	By donating an organ, you are saving a life, which is something that agrees with my religious beliefs	not selected	not selected	not selected	not selected	not selected	not selected	not selected
815	I really want to help a fellow person	By donating an organ, you are saving a life, which is something that agrees with my religious beliefs	not selected	not selected	not selected	The mass media has had a positive effect on me about becoming a donor	Islamic religion allows me to do so	not selected	not selected
816	I really want to help a fellow person	not selected	not selected	not selected	not selected	not selected	not selected	I need the money	not selected
817	not selected	not selected	not selected	not selected	not selected	not selected	not selected	not selected	Other
818	not selected	By donating an organ, you are saving a life, which is something that agrees with my religious beliefs	not selected	not selected	I would only become a donor for someone dear to me	not selected	Islamic religion allows me to do so	not selected	Other
819	not selected	By donating an organ, you are saving a life, which is something that agrees with my religious beliefs	not selected	not selected	not selected	not selected	not selected	not selected	not selected
820	not selected	By donating an organ, you are saving a life, which is something that agrees with my religious beliefs	not selected	not selected	not selected		not selected	not selected	not selected
821	I really want to help a fellow person	not selected	not selected	not selected	not selected	not selected	not selected	not selected	not selected
822	not selected	By donating an organ, you are saving a life, which is something that agrees with my religious beliefs	not selected	not selected	I would only become a donor for someone dear to me	not selected	not selected	I need the money	not selected
823	not selected	not selected	not selected	not selected	I would only become a donor for someone dear to me	not selected	not selected	not selected	not selected
824	not selected	By donating an organ, you are saving a life, which is something that agrees with my religious beliefs	not selected	not selected	not selected	The mass media has had a positive effect on me about becoming a donor	Islamic religion allows me to do so	not selected	not selected
825	I really want to help a fellow person	By donating an organ, you are saving a life, which is something that agrees with my religious beliefs	not selected	not selected	not selected	The mass media has had a positive effect on me about becoming a donor	Islamic religion allows me to do so	not selected	not selected
826	I really want to help a fellow person	not selected	not selected	not selected	not selected	not selected	not selected	not selected	not selected
827	not selected	By donating an organ, you are saving a life, which is something that agrees with my religious beliefs	not selected	not selected	not selected	The mass media has had a positive effect on me about becoming a donor	Islamic religion allows me to do so	not selected	not selected
828	I really want to help a fellow person	By donating an organ, you are saving a life, which is something that agrees with my religious beliefs	not selected	not selected	not selected	The mass media has had a positive effect on me about becoming a donor	Islamic religion allows me to do so	not selected	not selected
829	not selected	By donating an organ, you are saving a life, which is something that agrees with my religious beliefs	not selected	not selected	not selected	not selected	not selected	not selected	not selected
830	not selected	By donating an organ, you are saving a life, which is something that agrees with my religious beliefs	not selected	not selected	not selected	The mass media has had a positive effect on me about becoming a donor	not selected	not selected	not selected
831	I really want to help a fellow person	By donating an organ, you are saving a life, which is something that agrees with my religious beliefs	not selected	not selected	not selected	not selected	not selected	not selected	not selected
832	I really want to help a fellow person	By donating an organ, you are saving a life, which is something that agrees with my religious beliefs	not selected	not selected	not selected	not selected	not selected	not selected	not selected
833	not selected	By donating an organ, you are saving a life, which is something that agrees with my religious beliefs	not selected	not selected	not selected	not selected	not selected	I need the money	not selected
834	I really want to help a fellow person	By donating an organ, you are saving a life, which is something that agrees with my religious beliefs	I have been affected by a family member or a friend that is a donor	not selected	I would only become a donor for someone dear to me	not selected	Islamic religion allows me to do so	not selected	not selected
835	I really want to help a fellow person	not selected	not selected	not selected	I would only become a donor for someone dear to me	not selected	not selected	not selected	not selected
836	I really want to help a fellow person	By donating an organ, you are saving a life, which is something that agrees with my religious beliefs	not selected	I have been sensitised by a family member or friend that needed a transplant	not selected	The mass media has had a positive effect on me about becoming a donor	Islamic religion allows me to do so	not selected	not selected
837	not selected	By donating an organ, you are saving a life, which is something that agrees with my religious beliefs	not selected	not selected	not selected	not selected	not selected	not selected	not selected
838	not selected	not selected	not selected	not selected	I would only become a donor for someone dear to me	not selected	not selected	not selected	not selected
839	not selected	By donating an organ, you are saving a life, which is something that agrees with my religious beliefs	not selected	not selected	not selected	not selected	not selected	not selected	not selected
840	I really want to help a fellow person	By donating an organ, you are saving a life, which is something that agrees with my religious beliefs	not selected	not selected	I would only become a donor for someone dear to me	not selected	Islamic religion allows me to do so	not selected	not selected
841	I really want to help a fellow person	By donating an organ, you are saving a life, which is something that agrees with my religious beliefs	not selected	not selected	not selected	not selected	Islamic religion allows me to do so	not selected	not selected
842	I really want to help a fellow person	not selected	not selected	not selected	not selected	not selected	not selected	not selected	not selected
843	I really want to help a fellow person	By donating an organ, you are saving a life, which is something that agrees with my religious beliefs	not selected	not selected	I would only become a donor for someone dear to me	not selected	not selected	not selected	not selected
844	I really want to help a fellow person	By donating an organ, you are saving a life, which is something that agrees with my religious beliefs	not selected	not selected	not selected	not selected	not selected	not selected	not selected
845	I really want to help a fellow person	By donating an organ, you are saving a life, which is something that agrees with my religious beliefs	not selected	not selected	not selected	not selected	not selected	not selected	not selected
846	not selected	not selected	not selected	not selected	I would only become a donor for someone dear to me	not selected	not selected	not selected	not selected
847	not selected	By donating an organ, you are saving a life, which is something that agrees with my religious beliefs	not selected	not selected	I would only become a donor for someone dear to me	not selected	not selected	not selected	not selected
848	I really want to help a fellow person	By donating an organ, you are saving a life, which is something that agrees with my religious beliefs	not selected	not selected	not selected	not selected	Islamic religion allows me to do so	not selected	not selected
849	I really want to help a fellow person	By donating an organ, you are saving a life, which is something that agrees with my religious beliefs	not selected	not selected	I would only become a donor for someone dear to me	not selected	not selected	not selected	not selected
850	not selected	By donating an organ, you are saving a life, which is something that agrees with my religious beliefs	not selected	not selected	not selected	The mass media has had a positive effect on me about becoming a donor	not selected	not selected	not selected
851	not selected	By donating an organ, you are saving a life, which is something that agrees with my religious beliefs	not selected	not selected	not selected	not selected	not selected	not selected	not selected
852	not selected	By donating an organ, you are saving a life, which is something that agrees with my religious beliefs	not selected	not selected	not selected	The mass media has had a positive effect on me about becoming a donor	Islamic religion allows me to do so	not selected	not selected
853	not selected	not selected	not selected	not selected	not selected	The mass media has had a positive effect on me about becoming a donor	not selected	not selected	not selected
854	I really want to help a fellow person	By donating an organ, you are saving a life, which is something that agrees with my religious beliefs	not selected	not selected	not selected	not selected	Islamic religion allows me to do so	not selected	not selected
855	I really want to help a fellow person	not selected	I have been affected by a family member or a friend that is a donor	not selected	not selected	not selected	not selected	not selected	not selected
856	I really want to help a fellow person	By donating an organ, you are saving a life, which is something that agrees with my religious beliefs	not selected	not selected	not selected	The mass media has had a positive effect on me about becoming a donor	not selected	not selected	not selected
857	not selected	By donating an organ, you are saving a life, which is something that agrees with my religious beliefs	I have been affected by a family member or a friend that is a donor	not selected	not selected	not selected	Islamic religion allows me to do so	not selected	not selected
858	I really want to help a fellow person	By donating an organ, you are saving a life, which is something that agrees with my religious beliefs	not selected	not selected	not selected	not selected	not selected	not selected	not selected
859	not selected	By donating an organ, you are saving a life, which is something that agrees with my religious beliefs	not selected	not selected	not selected	not selected	not selected	not selected	not selected
860	not selected	By donating an organ, you are saving a life, which is something that agrees with my religious beliefs	not selected	not selected	not selected	not selected	not selected	not selected	not selected
861	not selected	By donating an organ, you are saving a life, which is something that agrees with my religious beliefs	not selected	I have been sensitised by a family member or friend that needed a transplant	not selected	not selected	Islamic religion allows me to do so	not selected	not selected
862	not selected	By donating an organ, you are saving a life, which is something that agrees with my religious beliefs	not selected	not selected	not selected	not selected	not selected	not selected	not selected
863	not selected	not selected	not selected	not selected	I would only become a donor for someone dear to me	not selected	Islamic religion allows me to do so	not selected	not selected
864	not selected	By donating an organ, you are saving a life, which is something that agrees with my religious beliefs	not selected	not selected	not selected	not selected	not selected	not selected	not selected
865	not selected	By donating an organ, you are saving a life, which is something that agrees with my religious beliefs	not selected	not selected	not selected	not selected	Islamic religion allows me to do so	not selected	not selected
866	I really want to help a fellow person	By donating an organ, you are saving a life, which is something that agrees with my religious beliefs	not selected	not selected	I would only become a donor for someone dear to me	The mass media has had a positive effect on me about becoming a donor	Islamic religion allows me to do so	not selected	not selected
867	I really want to help a fellow person	By donating an organ, you are saving a life, which is something that agrees with my religious beliefs	not selected	not selected	not selected	The mass media has had a positive effect on me about becoming a donor	Islamic religion allows me to do so	not selected	not selected
868	I really want to help a fellow person	not selected	not selected	not selected	not selected	not selected	not selected	not selected	not selected
869	I really want to help a fellow person	not selected	not selected	not selected	not selected	The mass media has had a positive effect on me about becoming a donor	not selected	not selected	not selected
870	not selected	By donating an organ, you are saving a life, which is something that agrees with my religious beliefs	not selected	not selected	I would only become a donor for someone dear to me	not selected	not selected	not selected	not selected
871	not selected	By donating an organ, you are saving a life, which is something that agrees with my religious beliefs	I have been affected by a family member or a friend that is a donor	I have been sensitised by a family member or friend that needed a transplant	not selected	The mass media has had a positive effect on me about becoming a donor	not selected	not selected	not selected
872	I really want to help a fellow person	By donating an organ, you are saving a life, which is something that agrees with my religious beliefs	not selected	not selected	not selected	not selected	not selected	not selected	not selected
873	I really want to help a fellow person	By donating an organ, you are saving a life, which is something that agrees with my religious beliefs	not selected	not selected	not selected	not selected	not selected	not selected	not selected
874	I really want to help a fellow person	By donating an organ, you are saving a life, which is something that agrees with my religious beliefs	not selected	I have been sensitised by a family member or friend that needed a transplant	I would only become a donor for someone dear to me	not selected	not selected	not selected	not selected
875	I really want to help a fellow person	By donating an organ, you are saving a life, which is something that agrees with my religious beliefs	not selected	not selected	not selected	not selected	Islamic religion allows me to do so	I need the money	not selected
876	not selected	By donating an organ, you are saving a life, which is something that agrees with my religious beliefs	I have been affected by a family member or a friend that is a donor	not selected	not selected	The mass media has had a positive effect on me about becoming a donor	not selected	not selected	not selected
877	not selected	not selected	not selected	not selected	I would only become a donor for someone dear to me	not selected	not selected	not selected	not selected
878	not selected	not selected	not selected	I have been sensitised by a family member or friend that needed a transplant	not selected	not selected	not selected	not selected	not selected
879	not selected	By donating an organ, you are saving a life, which is something that agrees with my religious beliefs	not selected	not selected	not selected	not selected	Islamic religion allows me to do so	not selected	not selected
880	I really want to help a fellow person	By donating an organ, you are saving a life, which is something that agrees with my religious beliefs	not selected	not selected	not selected	not selected	not selected	not selected	not selected
881	not selected	not selected	not selected	not selected	I would only become a donor for someone dear to me	not selected	not selected	not selected	not selected
882	not selected	By donating an organ, you are saving a life, which is something that agrees with my religious beliefs	not selected	not selected	not selected	The mass media has had a positive effect on me about becoming a donor	not selected	not selected	not selected
883	I really want to help a fellow person	By donating an organ, you are saving a life, which is something that agrees with my religious beliefs	not selected	not selected	I would only become a donor for someone dear to me	The mass media has had a positive effect on me about becoming a donor	Islamic religion allows me to do so	not selected	not selected
884	not selected	By donating an organ, you are saving a life, which is something that agrees with my religious beliefs	not selected	not selected	not selected	not selected	not selected	not selected	not selected
885	not selected	By donating an organ, you are saving a life, which is something that agrees with my religious beliefs	not selected	not selected	not selected	not selected	Islamic religion allows me to do so	I need the money	not selected
886	not selected	not selected	not selected	not selected	not selected	The mass media has had a positive effect on me about becoming a donor	not selected	not selected	not selected
887	I really want to help a fellow person	By donating an organ, you are saving a life, which is something that agrees with my religious beliefs	not selected	not selected	I would only become a donor for someone dear to me	not selected	not selected	not selected	not selected
888	I really want to help a fellow person	By donating an organ, you are saving a life, which is something that agrees with my religious beliefs	not selected	not selected	I would only become a donor for someone dear to me	not selected	not selected	not selected	not selected
889	not selected	By donating an organ, you are saving a life, which is something that agrees with my religious beliefs	not selected	not selected	not selected	not selected	not selected	not selected	not selected
890	I really want to help a fellow person	By donating an organ, you are saving a life, which is something that agrees with my religious beliefs	not selected	not selected	not selected	The mass media has had a positive effect on me about becoming a donor	Islamic religion allows me to do so	not selected	not selected
891	not selected	By donating an organ, you are saving a life, which is something that agrees with my religious beliefs	not selected	not selected	not selected	The mass media has had a positive effect on me about becoming a donor	not selected	not selected	not selected
892	not selected	By donating an organ, you are saving a life, which is something that agrees with my religious beliefs	not selected	not selected	not selected	not selected	not selected	not selected	not selected
893	I really want to help a fellow person	By donating an organ, you are saving a life, which is something that agrees with my religious beliefs	I have been affected by a family member or a friend that is a donor	not selected	not selected	not selected	not selected	not selected	not selected
894	I really want to help a fellow person	By donating an organ, you are saving a life, which is something that agrees with my religious beliefs	not selected	not selected	I would only become a donor for someone dear to me	not selected	not selected	not selected	not selected
895	not selected	By donating an organ, you are saving a life, which is something that agrees with my religious beliefs	not selected	not selected	not selected	not selected	not selected	not selected	not selected
896	I really want to help a fellow person	By donating an organ, you are saving a life, which is something that agrees with my religious beliefs	not selected	not selected	not selected	The mass media has had a positive effect on me about becoming a donor	Islamic religion allows me to do so	not selected	not selected
897	not selected	By donating an organ, you are saving a life, which is something that agrees with my religious beliefs	not selected	not selected	not selected	not selected	not selected	not selected	not selected
898	I really want to help a fellow person	By donating an organ, you are saving a life, which is something that agrees with my religious beliefs	not selected	not selected	not selected	not selected	not selected	not selected	not selected
899	I really want to help a fellow person	By donating an organ, you are saving a life, which is something that agrees with my religious beliefs	not selected	not selected	not selected	not selected	not selected	not selected	not selected
900	not selected	By donating an organ, you are saving a life, which is something that agrees with my religious beliefs	not selected	not selected	not selected	not selected	not selected	not selected	not selected
901	not selected	not selected	not selected	not selected	I would only become a donor for someone dear to me	not selected	not selected	not selected	not selected
902	I really want to help a fellow person	By donating an organ, you are saving a life, which is something that agrees with my religious beliefs	not selected	not selected	I would only become a donor for someone dear to me	not selected	not selected	not selected	not selected
903	I really want to help a fellow person	By donating an organ, you are saving a life, which is something that agrees with my religious beliefs	not selected	not selected	not selected	The mass media has had a positive effect on me about becoming a donor	not selected	not selected	not selected
904	not selected	not selected	not selected	not selected	I would only become a donor for someone dear to me	not selected	not selected	not selected	not selected
905	I really want to help a fellow person	By donating an organ, you are saving a life, which is something that agrees with my religious beliefs	not selected	not selected	not selected	not selected	Islamic religion allows me to do so	not selected	not selected
906	not selected	not selected	not selected	not selected	not selected	not selected	not selected	I need the money	not selected
907	I really want to help a fellow person	By donating an organ, you are saving a life, which is something that agrees with my religious beliefs	not selected	not selected	not selected	not selected	not selected	not selected	not selected
908	not selected	By donating an organ, you are saving a life, which is something that agrees with my religious beliefs	not selected	I have been sensitised by a family member or friend that needed a transplant	I would only become a donor for someone dear to me	not selected	Islamic religion allows me to do so	not selected	not selected
909	not selected	not selected	not selected	I have been sensitised by a family member or friend that needed a transplant	I would only become a donor for someone dear to me	not selected	not selected	not selected	not selected
910	I really want to help a fellow person	By donating an organ, you are saving a life, which is something that agrees with my religious beliefs	not selected	not selected	not selected	not selected	Islamic religion allows me to do so	not selected	not selected
911	not selected	By donating an organ, you are saving a life, which is something that agrees with my religious beliefs	not selected	not selected	not selected	not selected	Islamic religion allows me to do so	not selected	not selected
912	I really want to help a fellow person	By donating an organ, you are saving a life, which is something that agrees with my religious beliefs	I have been affected by a family member or a friend that is a donor	not selected	I would only become a donor for someone dear to me	not selected	not selected	not selected	not selected
913	not selected	By donating an organ, you are saving a life, which is something that agrees with my religious beliefs	not selected	not selected	not selected	not selected	Islamic religion allows me to do so	not selected	not selected
914	I really want to help a fellow person	By donating an organ, you are saving a life, which is something that agrees with my religious beliefs	not selected	not selected	I would only become a donor for someone dear to me	not selected	not selected	not selected	not selected
915	not selected	not selected	not selected	not selected	I would only become a donor for someone dear to me	not selected	not selected	not selected	not selected
916	I really want to help a fellow person	By donating an organ, you are saving a life, which is something that agrees with my religious beliefs	not selected	not selected	not selected	not selected	Islamic religion allows me to do so	not selected	not selected
917	I really want to help a fellow person	By donating an organ, you are saving a life, which is something that agrees with my religious beliefs	not selected	not selected	I would only become a donor for someone dear to me	not selected	not selected	not selected	not selected
918	not selected	By donating an organ, you are saving a life, which is something that agrees with my religious beliefs	not selected	not selected	not selected	not selected	not selected	not selected	not selected
919	not selected	not selected	not selected	not selected	not selected	not selected	not selected	I need the money	not selected
920	I really want to help a fellow person	By donating an organ, you are saving a life, which is something that agrees with my religious beliefs	not selected	not selected	I would only become a donor for someone dear to me	not selected	Islamic religion allows me to do so	not selected	not selected
921	not selected	By donating an organ, you are saving a life, which is something that agrees with my religious beliefs	not selected	not selected	not selected	not selected	not selected	not selected	not selected
922	not selected	By donating an organ, you are saving a life, which is something that agrees with my religious beliefs	not selected	not selected	not selected	not selected	not selected	not selected	not selected
923	not selected	not selected	not selected	not selected	not selected	The mass media has had a positive effect on me about becoming a donor	not selected	not selected	not selected
924	I really want to help a fellow person	By donating an organ, you are saving a life, which is something that agrees with my religious beliefs	not selected	not selected	not selected	The mass media has had a positive effect on me about becoming a donor	Islamic religion allows me to do so	not selected	not selected
925	I really want to help a fellow person	By donating an organ, you are saving a life, which is something that agrees with my religious beliefs	not selected	not selected	not selected	The mass media has had a positive effect on me about becoming a donor	Islamic religion allows me to do so	not selected	not selected
926	I really want to help a fellow person	not selected	not selected	not selected	not selected	The mass media has had a positive effect on me about becoming a donor	not selected	not selected	not selected
927	not selected	By donating an organ, you are saving a life, which is something that agrees with my religious beliefs	not selected	not selected	not selected	not selected	not selected	not selected	not selected
928	not selected	not selected	I have been affected by a family member or a friend that is a donor	I have been sensitised by a family member or friend that needed a transplant	I would only become a donor for someone dear to me	not selected	not selected	not selected	not selected
929	not selected	By donating an organ, you are saving a life, which is something that agrees with my religious beliefs	not selected	not selected	not selected	not selected	not selected	not selected	not selected
930	I really want to help a fellow person	By donating an organ, you are saving a life, which is something that agrees with my religious beliefs	not selected	not selected	not selected	not selected	not selected	not selected	not selected
931	I really want to help a fellow person	By donating an organ, you are saving a life, which is something that agrees with my religious beliefs	not selected	not selected	I would only become a donor for someone dear to me	not selected	Islamic religion allows me to do so	not selected	not selected
932	not selected	not selected	not selected	I have been sensitised by a family member or friend that needed a transplant	not selected	not selected	not selected	not selected	not selected
933	I really want to help a fellow person	By donating an organ, you are saving a life, which is something that agrees with my religious beliefs	I have been affected by a family member or a friend that is a donor	I have been sensitised by a family member or friend that needed a transplant	not selected	The mass media has had a positive effect on me about becoming a donor	Islamic religion allows me to do so	not selected	not selected
934	I really want to help a fellow person	By donating an organ, you are saving a life, which is something that agrees with my religious beliefs	not selected	not selected	I would only become a donor for someone dear to me	not selected	not selected	not selected	not selected
935	not selected	By donating an organ, you are saving a life, which is something that agrees with my religious beliefs	not selected	not selected	not selected	not selected	not selected	not selected	not selected
936	I really want to help a fellow person	By donating an organ, you are saving a life, which is something that agrees with my religious beliefs	I have been affected by a family member or a friend that is a donor	I have been sensitised by a family member or friend that needed a transplant	not selected	not selected	Islamic religion allows me to do so	not selected	not selected
937	not selected	not selected	not selected	I have been sensitised by a family member or friend that needed a transplant	not selected	The mass media has had a positive effect on me about becoming a donor	not selected	not selected	not selected
938	I really want to help a fellow person	By donating an organ, you are saving a life, which is something that agrees with my religious beliefs	not selected	not selected	not selected	not selected	Islamic religion allows me to do so	not selected	not selected
939	I really want to help a fellow person	By donating an organ, you are saving a life, which is something that agrees with my religious beliefs	not selected	not selected	not selected	not selected	not selected	not selected	not selected
940	not selected	By donating an organ, you are saving a life, which is something that agrees with my religious beliefs	not selected	not selected	not selected	not selected	not selected	not selected	not selected
941	I really want to help a fellow person	not selected	not selected	not selected	not selected	The mass media has had a positive effect on me about becoming a donor	not selected	not selected	not selected
942	I really want to help a fellow person	not selected	I have been affected by a family member or a friend that is a donor	not selected	I would only become a donor for someone dear to me	not selected	not selected	not selected	not selected
943	I really want to help a fellow person	By donating an organ, you are saving a life, which is something that agrees with my religious beliefs	not selected	not selected	not selected	not selected	Islamic religion allows me to do so	not selected	not selected
944	not selected	By donating an organ, you are saving a life, which is something that agrees with my religious beliefs	not selected	not selected	not selected	not selected	not selected	not selected	not selected
945	not selected	not selected	not selected	not selected	not selected	not selected	not selected	not selected	Other
946	not selected	By donating an organ, you are saving a life, which is something that agrees with my religious beliefs	not selected	not selected	I would only become a donor for someone dear to me	not selected	not selected	not selected	not selected
947	not selected	not selected	not selected	not selected	not selected	not selected	not selected	not selected	Other
948	not selected	not selected	not selected	not selected	not selected	not selected	not selected	not selected	Other
949	I really want to help a fellow person	By donating an organ, you are saving a life, which is something that agrees with my religious beliefs	not selected	not selected	I would only become a donor for someone dear to me	not selected	not selected	not selected	not selected
950	I really want to help a fellow person	By donating an organ, you are saving a life, which is something that agrees with my religious beliefs	not selected	not selected	not selected	The mass media has had a positive effect on me about becoming a donor	not selected	not selected	not selected
951	not selected	By donating an organ, you are saving a life, which is something that agrees with my religious beliefs	not selected	not selected	I would only become a donor for someone dear to me	not selected	not selected	not selected	not selected
952	not selected	not selected	not selected	not selected	not selected	not selected	Islamic religion allows me to do so	not selected	not selected
953	not selected	By donating an organ, you are saving a life, which is something that agrees with my religious beliefs	not selected	not selected	not selected	The mass media has had a positive effect on me about becoming a donor	not selected	not selected	not selected
954	not selected	not selected	not selected	not selected	I would only become a donor for someone dear to me	not selected	not selected	not selected	not selected
955	not selected	not selected	not selected	not selected	I would only become a donor for someone dear to me	not selected	not selected	not selected	not selected
956	not selected	By donating an organ, you are saving a life, which is something that agrees with my religious beliefs	not selected	not selected	not selected	not selected	not selected	not selected	not selected
957	I really want to help a fellow person	By donating an organ, you are saving a life, which is something that agrees with my religious beliefs	not selected	not selected	not selected	not selected	Islamic religion allows me to do so	not selected	not selected
958	I really want to help a fellow person	By donating an organ, you are saving a life, which is something that agrees with my religious beliefs	not selected	not selected	not selected	The mass media has had a positive effect on me about becoming a donor	Islamic religion allows me to do so	not selected	not selected
959	I really want to help a fellow person	By donating an organ, you are saving a life, which is something that agrees with my religious beliefs	not selected	not selected	not selected	not selected	Islamic religion allows me to do so	not selected	not selected
960	not selected	By donating an organ, you are saving a life, which is something that agrees with my religious beliefs	not selected	not selected	not selected	not selected	Islamic religion allows me to do so	not selected	not selected
961	I really want to help a fellow person	By donating an organ, you are saving a life, which is something that agrees with my religious beliefs	not selected	not selected	I would only become a donor for someone dear to me	not selected	not selected	not selected	not selected
962	I really want to help a fellow person	By donating an organ, you are saving a life, which is something that agrees with my religious beliefs	not selected	not selected	not selected	The mass media has had a positive effect on me about becoming a donor	not selected	not selected	not selected
963	not selected	By donating an organ, you are saving a life, which is something that agrees with my religious beliefs	not selected	not selected	not selected	The mass media has had a positive effect on me about becoming a donor	Islamic religion allows me to do so	not selected	not selected
964	I really want to help a fellow person	By donating an organ, you are saving a life, which is something that agrees with my religious beliefs	not selected	not selected	not selected	not selected	not selected	not selected	not selected
965	not selected	By donating an organ, you are saving a life, which is something that agrees with my religious beliefs	not selected	not selected	not selected	not selected	Islamic religion allows me to do so	not selected	not selected
966	not selected	By donating an organ, you are saving a life, which is something that agrees with my religious beliefs	not selected	not selected	not selected	not selected	not selected	not selected	not selected
967	I really want to help a fellow person	By donating an organ, you are saving a life, which is something that agrees with my religious beliefs	not selected	not selected	not selected	not selected	not selected	not selected	not selected
968	I really want to help a fellow person	By donating an organ, you are saving a life, which is something that agrees with my religious beliefs	not selected	not selected	not selected	not selected	not selected	not selected	not selected
969	I really want to help a fellow person	By donating an organ, you are saving a life, which is something that agrees with my religious beliefs	not selected	not selected	I would only become a donor for someone dear to me	The mass media has had a positive effect on me about becoming a donor	Islamic religion allows me to do so	not selected	not selected
970	not selected	By donating an organ, you are saving a life, which is something that agrees with my religious beliefs	not selected	not selected	not selected	The mass media has had a positive effect on me about becoming a donor	Islamic religion allows me to do so	not selected	not selected
971	I really want to help a fellow person	By donating an organ, you are saving a life, which is something that agrees with my religious beliefs	not selected	not selected	not selected	not selected	not selected	not selected	not selected
972	I really want to help a fellow person	By donating an organ, you are saving a life, which is something that agrees with my religious beliefs	not selected	not selected	not selected	not selected	not selected	not selected	not selected
973	not selected	not selected	not selected	not selected	not selected	not selected	not selected	not selected	Other
974	not selected	By donating an organ, you are saving a life, which is something that agrees with my religious beliefs	not selected	not selected	not selected	not selected	not selected	not selected	not selected
975	I really want to help a fellow person	By donating an organ, you are saving a life, which is something that agrees with my religious beliefs	not selected	not selected	not selected	The mass media has had a positive effect on me about becoming a donor	Islamic religion allows me to do so	not selected	not selected
976	not selected	By donating an organ, you are saving a life, which is something that agrees with my religious beliefs	not selected	not selected	I would only become a donor for someone dear to me	The mass media has had a positive effect on me about becoming a donor	not selected	not selected	not selected
977	not selected	By donating an organ, you are saving a life, which is something that agrees with my religious beliefs	not selected	not selected	not selected	The mass media has had a positive effect on me about becoming a donor	not selected	not selected	not selected
978	I really want to help a fellow person	By donating an organ, you are saving a life, which is something that agrees with my religious beliefs	not selected	not selected	I would only become a donor for someone dear to me	not selected	Islamic religion allows me to do so	not selected	not selected
979	not selected	By donating an organ, you are saving a life, which is something that agrees with my religious beliefs	not selected	not selected	not selected	not selected	Islamic religion allows me to do so	not selected	not selected
980	I really want to help a fellow person	By donating an organ, you are saving a life, which is something that agrees with my religious beliefs	not selected	not selected	not selected	not selected	not selected	not selected	not selected
981	not selected	By donating an organ, you are saving a life, which is something that agrees with my religious beliefs	not selected	not selected	not selected	not selected	not selected	not selected	not selected
982	not selected	By donating an organ, you are saving a life, which is something that agrees with my religious beliefs	not selected	not selected	not selected	not selected	not selected	not selected	not selected
983	not selected	not selected	not selected	not selected	not selected	not selected	not selected	not selected	Other
984	not selected	By donating an organ, you are saving a life, which is something that agrees with my religious beliefs	not selected	not selected	not selected	not selected	not selected	not selected	not selected
985	I really want to help a fellow person	By donating an organ, you are saving a life, which is something that agrees with my religious beliefs	I have been affected by a family member or a friend that is a donor	I have been sensitised by a family member or friend that needed a transplant	I would only become a donor for someone dear to me	The mass media has had a positive effect on me about becoming a donor	Islamic religion allows me to do so	not selected	not selected
986	not selected	By donating an organ, you are saving a life, which is something that agrees with my religious beliefs	not selected	not selected	not selected	not selected	not selected	not selected	not selected
987	not selected	By donating an organ, you are saving a life, which is something that agrees with my religious beliefs	not selected	not selected	not selected	The mass media has had a positive effect on me about becoming a donor	not selected	not selected	not selected
988	not selected	By donating an organ, you are saving a life, which is something that agrees with my religious beliefs	not selected	not selected	I would only become a donor for someone dear to me	The mass media has had a positive effect on me about becoming a donor	Islamic religion allows me to do so	not selected	not selected
989	not selected	By donating an organ, you are saving a life, which is something that agrees with my religious beliefs	not selected	not selected	not selected	not selected	Islamic religion allows me to do so	not selected	not selected
990	I really want to help a fellow person	By donating an organ, you are saving a life, which is something that agrees with my religious beliefs	not selected	not selected	not selected	The mass media has had a positive effect on me about becoming a donor	not selected	not selected	not selected
991	not selected	By donating an organ, you are saving a life, which is something that agrees with my religious beliefs	not selected	not selected	not selected	The mass media has had a positive effect on me about becoming a donor	Islamic religion allows me to do so	not selected	not selected
992	not selected	By donating an organ, you are saving a life, which is something that agrees with my religious beliefs	not selected	not selected	not selected	The mass media has had a positive effect on me about becoming a donor	Islamic religion allows me to do so	not selected	not selected
993	not selected	not selected	not selected	not selected	I would only become a donor for someone dear to me	not selected	not selected	not selected	not selected
994	not selected	By donating an organ, you are saving a life, which is something that agrees with my religious beliefs	not selected	not selected	not selected	The mass media has had a positive effect on me about becoming a donor	Islamic religion allows me to do so	not selected	not selected
995	not selected	By donating an organ, you are saving a life, which is something that agrees with my religious beliefs	not selected	I have been sensitised by a family member or friend that needed a transplant	not selected	not selected	not selected	not selected	not selected
996	not selected	By donating an organ, you are saving a life, which is something that agrees with my religious beliefs	not selected	not selected	I would only become a donor for someone dear to me	The mass media has had a positive effect on me about becoming a donor	Islamic religion allows me to do so	not selected	not selected
997	I really want to help a fellow person	not selected	not selected	not selected	not selected	The mass media has had a positive effect on me about becoming a donor	not selected	not selected	not selected
998	I really want to help a fellow person	By donating an organ, you are saving a life, which is something that agrees with my religious beliefs	not selected	not selected	not selected	not selected	Islamic religion allows me to do so	not selected	not selected
999	I really want to help a fellow person	not selected	not selected	not selected	I would only become a donor for someone dear to me	not selected	not selected	not selected	not selected
1000	not selected	not selected	not selected	not selected	I would only become a donor for someone dear to me	not selected	not selected	not selected	not selected
1001	I really want to help a fellow person	By donating an organ, you are saving a life, which is something that agrees with my religious beliefs	not selected	I have been sensitised by a family member or friend that needed a transplant	not selected	The mass media has had a positive effect on me about becoming a donor	not selected	not selected	not selected
1002	I really want to help a fellow person	By donating an organ, you are saving a life, which is something that agrees with my religious beliefs	not selected	not selected	not selected	The mass media has had a positive effect on me about becoming a donor	not selected	not selected	not selected
1003	I really want to help a fellow person	not selected	not selected	I have been sensitised by a family member or friend that needed a transplant	I would only become a donor for someone dear to me	not selected	not selected	not selected	not selected
1004	not selected	not selected	I have been affected by a family member or a friend that is a donor	I have been sensitised by a family member or friend that needed a transplant	I would only become a donor for someone dear to me	not selected	Islamic religion allows me to do so	not selected	not selected
1005	I really want to help a fellow person	By donating an organ, you are saving a life, which is something that agrees with my religious beliefs	not selected	not selected	not selected	The mass media has had a positive effect on me about becoming a donor	Islamic religion allows me to do so	not selected	not selected
1006	not selected	not selected	not selected	not selected	not selected	The mass media has had a positive effect on me about becoming a donor	not selected	not selected	not selected
1007	not selected	not selected	not selected	not selected	I would only become a donor for someone dear to me	not selected	not selected	not selected	not selected
1008	I really want to help a fellow person	By donating an organ, you are saving a life, which is something that agrees with my religious beliefs	not selected	not selected	not selected	not selected	not selected	not selected	not selected
1009	not selected	not selected	not selected	not selected	not selected	The mass media has had a positive effect on me about becoming a donor	not selected	not selected	not selected
1010	not selected	By donating an organ, you are saving a life, which is something that agrees with my religious beliefs	not selected	not selected	not selected	not selected	not selected	not selected	not selected
1011	I really want to help a fellow person	By donating an organ, you are saving a life, which is something that agrees with my religious beliefs	not selected	not selected	I would only become a donor for someone dear to me	The mass media has had a positive effect on me about becoming a donor	not selected	not selected	not selected
1012	not selected	By donating an organ, you are saving a life, which is something that agrees with my religious beliefs	not selected	not selected	not selected	not selected	not selected	not selected	not selected
1013	I really want to help a fellow person	not selected	not selected	not selected	I would only become a donor for someone dear to me	not selected	Islamic religion allows me to do so	not selected	not selected
1014	not selected	By donating an organ, you are saving a life, which is something that agrees with my religious beliefs	not selected	not selected	not selected	not selected	not selected	not selected	not selected
1015	not selected	By donating an organ, you are saving a life, which is something that agrees with my religious beliefs	I have been affected by a family member or a friend that is a donor	not selected	not selected	not selected	not selected	not selected	not selected
1016	I really want to help a fellow person	By donating an organ, you are saving a life, which is something that agrees with my religious beliefs	not selected	not selected	not selected	not selected	Islamic religion allows me to do so	not selected	not selected
1017	not selected	By donating an organ, you are saving a life, which is something that agrees with my religious beliefs	not selected	not selected	not selected	not selected	not selected	not selected	not selected
1018	I really want to help a fellow person	By donating an organ, you are saving a life, which is something that agrees with my religious beliefs	not selected	not selected	not selected	not selected	not selected	not selected	not selected
1019	I really want to help a fellow person	By donating an organ, you are saving a life, which is something that agrees with my religious beliefs	not selected	not selected	not selected	not selected	Islamic religion allows me to do so	not selected	not selected
1020	I really want to help a fellow person	By donating an organ, you are saving a life, which is something that agrees with my religious beliefs	not selected	not selected	not selected	The mass media has had a positive effect on me about becoming a donor	Islamic religion allows me to do so	not selected	not selected
1021	I really want to help a fellow person	not selected	not selected	not selected	I would only become a donor for someone dear to me	not selected	not selected	not selected	not selected
1022	not selected	By donating an organ, you are saving a life, which is something that agrees with my religious beliefs	not selected	not selected	I would only become a donor for someone dear to me	not selected	not selected	not selected	not selected
1023	not selected	By donating an organ, you are saving a life, which is something that agrees with my religious beliefs	not selected	not selected	not selected	not selected	Islamic religion allows me to do so	not selected	not selected
1024	not selected	not selected	not selected	not selected	not selected	not selected	not selected	not selected	Other
1025	not selected	By donating an organ, you are saving a life, which is something that agrees with my religious beliefs	not selected	not selected	not selected	not selected	Islamic religion allows me to do so	not selected	not selected
1026	I really want to help a fellow person	By donating an organ, you are saving a life, which is something that agrees with my religious beliefs	I have been affected by a family member or a friend that is a donor	not selected	not selected	not selected	Islamic religion allows me to do so	not selected	not selected
1027	not selected	not selected	not selected	not selected	not selected	not selected	not selected	not selected	Other
1028	not selected	not selected	not selected	not selected	not selected	not selected	not selected	not selected	Other
1029	I really want to help a fellow person	By donating an organ, you are saving a life, which is something that agrees with my religious beliefs	I have been affected by a family member or a friend that is a donor	not selected	not selected	not selected	Islamic religion allows me to do so	not selected	not selected
1030	not selected	By donating an organ, you are saving a life, which is something that agrees with my religious beliefs	not selected	not selected	not selected	not selected	not selected	not selected	not selected
1031	not selected	By donating an organ, you are saving a life, which is something that agrees with my religious beliefs	not selected	not selected	not selected	not selected	not selected	not selected	not selected
1032	I really want to help a fellow person	By donating an organ, you are saving a life, which is something that agrees with my religious beliefs	not selected	not selected	not selected	The mass media has had a positive effect on me about becoming a donor	not selected	not selected	not selected
1033	not selected	By donating an organ, you are saving a life, which is something that agrees with my religious beliefs	not selected	not selected	I would only become a donor for someone dear to me	not selected	Islamic religion allows me to do so	not selected	not selected
1034	not selected	By donating an organ, you are saving a life, which is something that agrees with my religious beliefs	not selected	not selected	not selected	not selected	not selected	not selected	not selected
1035	I really want to help a fellow person	By donating an organ, you are saving a life, which is something that agrees with my religious beliefs	not selected	not selected	not selected	not selected	not selected	not selected	not selected
1036	I really want to help a fellow person	By donating an organ, you are saving a life, which is something that agrees with my religious beliefs	not selected	not selected	not selected	not selected	Islamic religion allows me to do so	not selected	not selected
1037	I really want to help a fellow person	By donating an organ, you are saving a life, which is something that agrees with my religious beliefs	not selected	not selected	not selected	not selected	not selected	not selected	not selected
1038	not selected	By donating an organ, you are saving a life, which is something that agrees with my religious beliefs	not selected	not selected	I would only become a donor for someone dear to me	not selected	not selected	not selected	not selected
1039	I really want to help a fellow person	By donating an organ, you are saving a life, which is something that agrees with my religious beliefs	not selected	not selected	I would only become a donor for someone dear to me	not selected	not selected	not selected	not selected
1040	I really want to help a fellow person	By donating an organ, you are saving a life, which is something that agrees with my religious beliefs	not selected	not selected	not selected	not selected	Islamic religion allows me to do so	not selected	not selected
1041	I really want to help a fellow person	By donating an organ, you are saving a life, which is something that agrees with my religious beliefs	not selected	not selected	not selected	not selected	not selected	not selected	not selected
1042	not selected	By donating an organ, you are saving a life, which is something that agrees with my religious beliefs	not selected	not selected	not selected	The mass media has had a positive effect on me about becoming a donor	Islamic religion allows me to do so	not selected	not selected
1043	I really want to help a fellow person	By donating an organ, you are saving a life, which is something that agrees with my religious beliefs	not selected	not selected	not selected	not selected	not selected	not selected	not selected
1044	not selected	By donating an organ, you are saving a life, which is something that agrees with my religious beliefs	not selected	not selected	I would only become a donor for someone dear to me	The mass media has had a positive effect on me about becoming a donor	not selected	not selected	not selected
1045	not selected	not selected	not selected	not selected	I would only become a donor for someone dear to me	not selected	not selected	not selected	not selected
1046	I really want to help a fellow person	By donating an organ, you are saving a life, which is something that agrees with my religious beliefs	not selected	not selected	not selected	not selected	Islamic religion allows me to do so	not selected	not selected
1047	I really want to help a fellow person	By donating an organ, you are saving a life, which is something that agrees with my religious beliefs	not selected	not selected	not selected	The mass media has had a positive effect on me about becoming a donor	Islamic religion allows me to do so	not selected	not selected
1048	not selected	By donating an organ, you are saving a life, which is something that agrees with my religious beliefs	not selected	not selected	not selected	not selected	not selected	not selected	not selected
1049	not selected	By donating an organ, you are saving a life, which is something that agrees with my religious beliefs	not selected	not selected	I would only become a donor for someone dear to me	not selected	not selected	not selected	not selected
1050	not selected	By donating an organ, you are saving a life, which is something that agrees with my religious beliefs	not selected	not selected	not selected	not selected	Islamic religion allows me to do so	not selected	not selected
1051	not selected	By donating an organ, you are saving a life, which is something that agrees with my religious beliefs	not selected	not selected	not selected	not selected	Islamic religion allows me to do so	not selected	not selected
1052	not selected	not selected	not selected	not selected	not selected	not selected	not selected	not selected	Other
1053	I really want to help a fellow person	By donating an organ, you are saving a life, which is something that agrees with my religious beliefs	not selected	not selected	not selected	The mass media has had a positive effect on me about becoming a donor	Islamic religion allows me to do so	not selected	not selected
1054	I really want to help a fellow person	By donating an organ, you are saving a life, which is something that agrees with my religious beliefs	not selected	not selected	I would only become a donor for someone dear to me	not selected	Islamic religion allows me to do so	not selected	not selected
1055	I really want to help a fellow person	By donating an organ, you are saving a life, which is something that agrees with my religious beliefs	not selected	not selected	I would only become a donor for someone dear to me	not selected	not selected	not selected	not selected
1056	not selected	By donating an organ, you are saving a life, which is something that agrees with my religious beliefs	not selected	not selected	not selected	not selected	not selected	not selected	not selected
1057	I really want to help a fellow person	not selected	not selected	not selected	not selected	not selected	not selected	not selected	not selected
1058	not selected	By donating an organ, you are saving a life, which is something that agrees with my religious beliefs	not selected	not selected	I would only become a donor for someone dear to me	not selected	not selected	not selected	not selected
1059	not selected	By donating an organ, you are saving a life, which is something that agrees with my religious beliefs	not selected	not selected	not selected	not selected	not selected	not selected	not selected
1060	not selected	By donating an organ, you are saving a life, which is something that agrees with my religious beliefs	not selected	not selected	not selected	not selected	not selected	not selected	not selected
1061	not selected	By donating an organ, you are saving a life, which is something that agrees with my religious beliefs	not selected	not selected	not selected	not selected	not selected	not selected	not selected
1062	not selected	not selected	not selected	not selected	I would only become a donor for someone dear to me	not selected	not selected	not selected	not selected
1063	I really want to help a fellow person	By donating an organ, you are saving a life, which is something that agrees with my religious beliefs	not selected	not selected	I would only become a donor for someone dear to me	not selected	not selected	not selected	not selected
1064	I really want to help a fellow person	By donating an organ, you are saving a life, which is something that agrees with my religious beliefs	not selected	not selected	not selected	not selected	not selected	not selected	not selected
1065	I really want to help a fellow person	By donating an organ, you are saving a life, which is something that agrees with my religious beliefs	not selected	not selected	not selected	not selected	Islamic religion allows me to do so	not selected	not selected
1066	I really want to help a fellow person	By donating an organ, you are saving a life, which is something that agrees with my religious beliefs	not selected	not selected	not selected	not selected	Islamic religion allows me to do so	not selected	not selected
1067	I really want to help a fellow person	By donating an organ, you are saving a life, which is something that agrees with my religious beliefs	not selected	not selected	not selected	not selected	not selected	not selected	not selected
1068	not selected	By donating an organ, you are saving a life, which is something that agrees with my religious beliefs	not selected	not selected	not selected	not selected	not selected	not selected	not selected
1069	not selected	By donating an organ, you are saving a life, which is something that agrees with my religious beliefs	not selected	not selected	I would only become a donor for someone dear to me	The mass media has had a positive effect on me about becoming a donor	not selected	not selected	not selected
1070	not selected	not selected	not selected	not selected	I would only become a donor for someone dear to me	not selected	not selected	not selected	not selected
1071	not selected	By donating an organ, you are saving a life, which is something that agrees with my religious beliefs	not selected	not selected	not selected	not selected	not selected	not selected	not selected
1072	not selected	By donating an organ, you are saving a life, which is something that agrees with my religious beliefs	not selected	not selected	not selected	not selected	not selected	not selected	not selected
1073	not selected	By donating an organ, you are saving a life, which is something that agrees with my religious beliefs	not selected	not selected	I would only become a donor for someone dear to me	not selected	not selected	not selected	not selected
1074	I really want to help a fellow person	By donating an organ, you are saving a life, which is something that agrees with my religious beliefs	not selected	not selected	not selected	not selected	not selected	not selected	not selected
1075	not selected	By donating an organ, you are saving a life, which is something that agrees with my religious beliefs	not selected	not selected	not selected	The mass media has had a positive effect on me about becoming a donor	Islamic religion allows me to do so	not selected	not selected
1076	I really want to help a fellow person	not selected	not selected	not selected	not selected	not selected	not selected	not selected	not selected
1077	I really want to help a fellow person	By donating an organ, you are saving a life, which is something that agrees with my religious beliefs	not selected	not selected	not selected	not selected	Islamic religion allows me to do so	not selected	not selected
1078	not selected	By donating an organ, you are saving a life, which is something that agrees with my religious beliefs	not selected	not selected	not selected	not selected	not selected	not selected	not selected
1079	not selected	By donating an organ, you are saving a life, which is something that agrees with my religious beliefs	not selected	not selected	I would only become a donor for someone dear to me	not selected	not selected	not selected	not selected
1080	I really want to help a fellow person	By donating an organ, you are saving a life, which is something that agrees with my religious beliefs	not selected	not selected	not selected	not selected	not selected	not selected	not selected
1081	not selected	By donating an organ, you are saving a life, which is something that agrees with my religious beliefs	not selected	not selected	not selected	not selected	not selected	not selected	not selected
1082	I really want to help a fellow person	By donating an organ, you are saving a life, which is something that agrees with my religious beliefs	not selected	not selected	I would only become a donor for someone dear to me	not selected	not selected	not selected	not selected
1083	I really want to help a fellow person	By donating an organ, you are saving a life, which is something that agrees with my religious beliefs	not selected	not selected	not selected	not selected	not selected	not selected	not selected
1084	I really want to help a fellow person	By donating an organ, you are saving a life, which is something that agrees with my religious beliefs	not selected	not selected	not selected	not selected	not selected	not selected	not selected
1085	not selected	not selected	not selected	not selected	not selected		not selected	not selected	Other
1086	not selected	By donating an organ, you are saving a life, which is something that agrees with my religious beliefs	not selected	not selected	not selected	not selected	not selected	not selected	not selected
1087	not selected	By donating an organ, you are saving a life, which is something that agrees with my religious beliefs	not selected	not selected	not selected	not selected	not selected	not selected	not selected
1088	not selected	not selected	not selected	not selected	not selected	not selected	not selected	not selected	Other
1089	I really want to help a fellow person	By donating an organ, you are saving a life, which is something that agrees with my religious beliefs	not selected	not selected	not selected	not selected	not selected	not selected	not selected
1090	not selected	not selected	not selected	not selected	not selected	The mass media has had a positive effect on me about becoming a donor	not selected	not selected	not selected
1091	I really want to help a fellow person	By donating an organ, you are saving a life, which is something that agrees with my religious beliefs	not selected	not selected	I would only become a donor for someone dear to me	not selected	not selected	not selected	not selected
1092	I really want to help a fellow person	not selected	not selected	not selected	not selected	The mass media has had a positive effect on me about becoming a donor	not selected	not selected	not selected
1093	not selected	By donating an organ, you are saving a life, which is something that agrees with my religious beliefs	not selected	not selected	not selected	The mass media has had a positive effect on me about becoming a donor	Islamic religion allows me to do so	not selected	not selected
1094	I really want to help a fellow person	By donating an organ, you are saving a life, which is something that agrees with my religious beliefs	not selected	not selected	not selected	The mass media has had a positive effect on me about becoming a donor	Islamic religion allows me to do so	not selected	not selected
1095	I really want to help a fellow person	By donating an organ, you are saving a life, which is something that agrees with my religious beliefs	not selected	not selected	I would only become a donor for someone dear to me	not selected	not selected	not selected	not selected
1096	I really want to help a fellow person	By donating an organ, you are saving a life, which is something that agrees with my religious beliefs	not selected	not selected	not selected	not selected	not selected	not selected	not selected
1097	I really want to help a fellow person	not selected	not selected	not selected	I would only become a donor for someone dear to me	not selected	not selected	not selected	not selected
1098	not selected	not selected	not selected	not selected	not selected	not selected	not selected	not selected	Other
1099	I really want to help a fellow person	By donating an organ, you are saving a life, which is something that agrees with my religious beliefs	not selected	not selected	not selected	The mass media has had a positive effect on me about becoming a donor	not selected	not selected	not selected
1100	not selected	By donating an organ, you are saving a life, which is something that agrees with my religious beliefs	not selected	not selected	not selected	The mass media has had a positive effect on me about becoming a donor	not selected	not selected	not selected
1101	not selected	By donating an organ, you are saving a life, which is something that agrees with my religious beliefs	not selected	not selected	not selected	not selected	not selected	not selected	not selected
1102	I really want to help a fellow person	By donating an organ, you are saving a life, which is something that agrees with my religious beliefs	I have been affected by a family member or a friend that is a donor	not selected	not selected	The mass media has had a positive effect on me about becoming a donor	Islamic religion allows me to do so	not selected	not selected
1103	not selected	By donating an organ, you are saving a life, which is something that agrees with my religious beliefs	not selected	I have been sensitised by a family member or friend that needed a transplant	I would only become a donor for someone dear to me	not selected	not selected	I need the money	not selected
1104	not selected	By donating an organ, you are saving a life, which is something that agrees with my religious beliefs	not selected	not selected	not selected	The mass media has had a positive effect on me about becoming a donor	not selected	not selected	not selected
1105	not selected	not selected	not selected	not selected	I would only become a donor for someone dear to me	not selected	not selected	not selected	not selected
1106	not selected	By donating an organ, you are saving a life, which is something that agrees with my religious beliefs	I have been affected by a family member or a friend that is a donor	not selected	not selected	not selected	not selected	not selected	not selected
1107	not selected	not selected	not selected	not selected	not selected	The mass media has had a positive effect on me about becoming a donor	not selected	not selected	not selected
1108	not selected	By donating an organ, you are saving a life, which is something that agrees with my religious beliefs	not selected	not selected	not selected	not selected	Islamic religion allows me to do so	not selected	not selected
1109	I really want to help a fellow person	By donating an organ, you are saving a life, which is something that agrees with my religious beliefs	not selected	not selected	not selected	not selected	not selected	not selected	not selected
1110	not selected	By donating an organ, you are saving a life, which is something that agrees with my religious beliefs	not selected	I have been sensitised by a family member or friend that needed a transplant	not selected	The mass media has had a positive effect on me about becoming a donor	Islamic religion allows me to do so	not selected	not selected
1111	not selected	By donating an organ, you are saving a life, which is something that agrees with my religious beliefs	not selected	not selected	not selected	not selected	Islamic religion allows me to do so	not selected	not selected
1112	I really want to help a fellow person	By donating an organ, you are saving a life, which is something that agrees with my religious beliefs	not selected	not selected	not selected	The mass media has had a positive effect on me about becoming a donor	Islamic religion allows me to do so	not selected	not selected
1113	not selected	not selected	not selected	not selected	I would only become a donor for someone dear to me	not selected	not selected	not selected	not selected
1114	not selected	not selected	not selected	not selected	I would only become a donor for someone dear to me	not selected	not selected	not selected	not selected
1115	not selected	By donating an organ, you are saving a life, which is something that agrees with my religious beliefs	not selected	not selected	not selected	The mass media has had a positive effect on me about becoming a donor	Islamic religion allows me to do so	not selected	not selected
1116	I really want to help a fellow person	By donating an organ, you are saving a life, which is something that agrees with my religious beliefs	not selected	not selected	I would only become a donor for someone dear to me	not selected	not selected	not selected	not selected
1117	I really want to help a fellow person	By donating an organ, you are saving a life, which is something that agrees with my religious beliefs	not selected	not selected	not selected	not selected	not selected	not selected	not selected
1118	not selected	By donating an organ, you are saving a life, which is something that agrees with my religious beliefs	not selected	not selected	not selected	not selected	not selected	not selected	not selected
1119	not selected	By donating an organ, you are saving a life, which is something that agrees with my religious beliefs	not selected	not selected	not selected	The mass media has had a positive effect on me about becoming a donor	not selected	not selected	not selected
1120	I really want to help a fellow person	By donating an organ, you are saving a life, which is something that agrees with my religious beliefs	not selected	I have been sensitised by a family member or friend that needed a transplant	not selected	The mass media has had a positive effect on me about becoming a donor	Islamic religion allows me to do so	not selected	not selected
1121	not selected	By donating an organ, you are saving a life, which is something that agrees with my religious beliefs	not selected	not selected	not selected	not selected	not selected	not selected	not selected
1122	not selected	By donating an organ, you are saving a life, which is something that agrees with my religious beliefs	not selected	not selected	not selected	not selected	not selected	not selected	not selected
1123	not selected	By donating an organ, you are saving a life, which is something that agrees with my religious beliefs	not selected	not selected	not selected	not selected	not selected	not selected	not selected
1124	I really want to help a fellow person	not selected	not selected	not selected	I would only become a donor for someone dear to me	not selected	not selected	not selected	not selected
1125	I really want to help a fellow person	By donating an organ, you are saving a life, which is something that agrees with my religious beliefs	not selected	not selected	not selected	The mass media has had a positive effect on me about becoming a donor	not selected	not selected	not selected
1126	not selected	By donating an organ, you are saving a life, which is something that agrees with my religious beliefs	I have been affected by a family member or a friend that is a donor	not selected	not selected	not selected	not selected	not selected	not selected
1127	not selected	By donating an organ, you are saving a life, which is something that agrees with my religious beliefs	not selected	not selected	not selected	not selected	not selected	not selected	not selected
1128	I really want to help a fellow person	By donating an organ, you are saving a life, which is something that agrees with my religious beliefs	not selected	not selected	not selected	not selected	not selected	not selected	not selected
1129	not selected	By donating an organ, you are saving a life, which is something that agrees with my religious beliefs	not selected	not selected	I would only become a donor for someone dear to me	not selected	not selected	not selected	not selected
1130	not selected	By donating an organ, you are saving a life, which is something that agrees with my religious beliefs	not selected	not selected	not selected	not selected	not selected	not selected	not selected
1131	I really want to help a fellow person	By donating an organ, you are saving a life, which is something that agrees with my religious beliefs	not selected	not selected	not selected	The mass media has had a positive effect on me about becoming a donor	not selected	not selected	not selected
1132	not selected	not selected	not selected	not selected	not selected	The mass media has had a positive effect on me about becoming a donor	not selected	not selected	not selected
1133	not selected	By donating an organ, you are saving a life, which is something that agrees with my religious beliefs	not selected	not selected	not selected	not selected	not selected	not selected	not selected
1134	not selected	By donating an organ, you are saving a life, which is something that agrees with my religious beliefs	not selected	not selected	not selected	not selected	Islamic religion allows me to do so	not selected	not selected
1135	not selected	By donating an organ, you are saving a life, which is something that agrees with my religious beliefs	not selected	not selected	not selected	not selected	not selected	not selected	not selected
1136	not selected	By donating an organ, you are saving a life, which is something that agrees with my religious beliefs	not selected	not selected	not selected	not selected	not selected	not selected	not selected
1137	I really want to help a fellow person	not selected	not selected	not selected	not selected	not selected	not selected	not selected	not selected
1138	I really want to help a fellow person	By donating an organ, you are saving a life, which is something that agrees with my religious beliefs	not selected	not selected	not selected	not selected	Islamic religion allows me to do so	not selected	not selected
1139	not selected	By donating an organ, you are saving a life, which is something that agrees with my religious beliefs	not selected	not selected	not selected	not selected	Islamic religion allows me to do so	not selected	not selected
1140	not selected	not selected		not selected	I would only become a donor for someone dear to me	not selected	not selected	not selected	not selected
1141	not selected	By donating an organ, you are saving a life, which is something that agrees with my religious beliefs	not selected	I have been sensitised by a family member or friend that needed a transplant	I would only become a donor for someone dear to me	The mass media has had a positive effect on me about becoming a donor	not selected	not selected	not selected
1142	not selected	By donating an organ, you are saving a life, which is something that agrees with my religious beliefs	not selected	not selected	not selected	not selected	not selected	not selected	not selected
1143	I really want to help a fellow person	By donating an organ, you are saving a life, which is something that agrees with my religious beliefs	not selected	not selected	not selected	not selected	Islamic religion allows me to do so	not selected	not selected
1144	I really want to help a fellow person	By donating an organ, you are saving a life, which is something that agrees with my religious beliefs	not selected	not selected	not selected	not selected	not selected	not selected	not selected
1145	not selected	By donating an organ, you are saving a life, which is something that agrees with my religious beliefs	not selected	not selected	not selected	The mass media has had a positive effect on me about becoming a donor	not selected	not selected	not selected
1146	I really want to help a fellow person	not selected	not selected	not selected	not selected	not selected	Islamic religion allows me to do so	not selected	not selected
1147	not selected	By donating an organ, you are saving a life, which is something that agrees with my religious beliefs	not selected	not selected	not selected	not selected	not selected	not selected	not selected
1148	I really want to help a fellow person	By donating an organ, you are saving a life, which is something that agrees with my religious beliefs	not selected	not selected	I would only become a donor for someone dear to me	not selected	not selected	not selected	not selected
1149	not selected	By donating an organ, you are saving a life, which is something that agrees with my religious beliefs	not selected	not selected	not selected	not selected	Islamic religion allows me to do so	not selected	not selected
1150	I really want to help a fellow person	By donating an organ, you are saving a life, which is something that agrees with my religious beliefs	not selected	not selected	not selected	not selected	Islamic religion allows me to do so	not selected	not selected
1151	not selected	By donating an organ, you are saving a life, which is something that agrees with my religious beliefs	not selected	not selected	not selected	not selected	not selected	not selected	not selected
1152	I really want to help a fellow person	By donating an organ, you are saving a life, which is something that agrees with my religious beliefs	not selected	not selected	not selected	not selected	Islamic religion allows me to do so	not selected	not selected
1153	I really want to help a fellow person	By donating an organ, you are saving a life, which is something that agrees with my religious beliefs	I have been affected by a family member or a friend that is a donor	not selected	not selected	not selected	Islamic religion allows me to do so	not selected	not selected
1154	I really want to help a fellow person	By donating an organ, you are saving a life, which is something that agrees with my religious beliefs	not selected	not selected	not selected	not selected	not selected	not selected	not selected
1155	not selected	By donating an organ, you are saving a life, which is something that agrees with my religious beliefs	not selected	I have been sensitised by a family member or friend that needed a transplant	not selected	not selected	not selected	not selected	not selected
1156	I really want to help a fellow person	By donating an organ, you are saving a life, which is something that agrees with my religious beliefs	not selected	not selected	I would only become a donor for someone dear to me	not selected	not selected	not selected	not selected
1157	not selected	not selected	not selected	not selected	not selected	The mass media has had a positive effect on me about becoming a donor	not selected	not selected	not selected
1158	not selected	not selected	not selected	not selected	I would only become a donor for someone dear to me	not selected	not selected	not selected	not selected
1159	not selected	not selected	not selected	not selected	not selected	not selected	Islamic religion allows me to do so	not selected	not selected
1160	not selected	By donating an organ, you are saving a life, which is something that agrees with my religious beliefs	not selected	not selected	I would only become a donor for someone dear to me	not selected	not selected	not selected	not selected
1161	I really want to help a fellow person	not selected	not selected	not selected	I would only become a donor for someone dear to me	not selected	not selected	not selected	not selected
1162	not selected	By donating an organ, you are saving a life, which is something that agrees with my religious beliefs	not selected	not selected	not selected	not selected	not selected	not selected	not selected
1163	I really want to help a fellow person	By donating an organ, you are saving a life, which is something that agrees with my religious beliefs	not selected	not selected	I would only become a donor for someone dear to me	not selected	Islamic religion allows me to do so	not selected	not selected
1164	not selected	not selected	not selected	not selected	not selected	not selected	not selected	not selected	Other
1165	not selected	not selected	not selected	not selected	I would only become a donor for someone dear to me	not selected	not selected	not selected	not selected
1166	not selected	By donating an organ, you are saving a life, which is something that agrees with my religious beliefs	not selected	not selected	not selected	not selected	not selected	not selected	not selected
1167	I really want to help a fellow person	By donating an organ, you are saving a life, which is something that agrees with my religious beliefs	not selected	not selected	I would only become a donor for someone dear to me	not selected	not selected	not selected	not selected
1168	not selected	By donating an organ, you are saving a life, which is something that agrees with my religious beliefs	not selected	not selected	I would only become a donor for someone dear to me	not selected	not selected	not selected	not selected
1169	I really want to help a fellow person	not selected	not selected	not selected	not selected	not selected	not selected	not selected	not selected
1170	I really want to help a fellow person	By donating an organ, you are saving a life, which is something that agrees with my religious beliefs	not selected	not selected	not selected	not selected	not selected	not selected	not selected
1171	not selected	not selected	not selected	not selected	not selected	not selected	not selected	not selected	Other
1172	not selected	By donating an organ, you are saving a life, which is something that agrees with my religious beliefs	not selected	not selected	not selected	not selected	Islamic religion allows me to do so	not selected	not selected
1173	I really want to help a fellow person	By donating an organ, you are saving a life, which is something that agrees with my religious beliefs	not selected	not selected	not selected	The mass media has had a positive effect on me about becoming a donor	Islamic religion allows me to do so	not selected	not selected
1174	I really want to help a fellow person	By donating an organ, you are saving a life, which is something that agrees with my religious beliefs	not selected	not selected	not selected	not selected	not selected	not selected	not selected
1175	not selected	By donating an organ, you are saving a life, which is something that agrees with my religious beliefs	not selected	not selected	not selected	The mass media has had a positive effect on me about becoming a donor	not selected	not selected	not selected
1176	not selected	By donating an organ, you are saving a life, which is something that agrees with my religious beliefs	not selected	not selected	not selected	not selected	not selected	not selected	not selected
1177	not selected	By donating an organ, you are saving a life, which is something that agrees with my religious beliefs	not selected	not selected	I would only become a donor for someone dear to me	not selected	not selected	I need the money	not selected
1178	not selected	By donating an organ, you are saving a life, which is something that agrees with my religious beliefs	not selected	not selected	not selected	The mass media has had a positive effect on me about becoming a donor	Islamic religion allows me to do so	not selected	not selected
1179	I really want to help a fellow person	By donating an organ, you are saving a life, which is something that agrees with my religious beliefs	not selected	not selected	not selected	The mass media has had a positive effect on me about becoming a donor	Islamic religion allows me to do so	not selected	not selected
1180	not selected	By donating an organ, you are saving a life, which is something that agrees with my religious beliefs	not selected	not selected	not selected	The mass media has had a positive effect on me about becoming a donor	not selected	not selected	not selected
1181	not selected	not selected	not selected	not selected	I would only become a donor for someone dear to me	not selected	Islamic religion allows me to do so	not selected	not selected
1182	I really want to help a fellow person	By donating an organ, you are saving a life, which is something that agrees with my religious beliefs	not selected	not selected	I would only become a donor for someone dear to me	not selected	not selected	not selected	not selected
1183	I really want to help a fellow person	By donating an organ, you are saving a life, which is something that agrees with my religious beliefs	not selected	not selected	I would only become a donor for someone dear to me	The mass media has had a positive effect on me about becoming a donor	Islamic religion allows me to do so	I need the money	not selected
1184	not selected	By donating an organ, you are saving a life, which is something that agrees with my religious beliefs	not selected	not selected	not selected	not selected	not selected	not selected	not selected
1185	I really want to help a fellow person	By donating an organ, you are saving a life, which is something that agrees with my religious beliefs	not selected	not selected	not selected	not selected	not selected	not selected	not selected
1186	not selected	By donating an organ, you are saving a life, which is something that agrees with my religious beliefs	not selected	not selected	not selected	not selected	Islamic religion allows me to do so	not selected	not selected
1187	not selected	By donating an organ, you are saving a life, which is something that agrees with my religious beliefs	not selected	not selected	not selected	not selected	Islamic religion allows me to do so	not selected	not selected
1188	not selected	not selected	not selected	not selected	I would only become a donor for someone dear to me	not selected	not selected	not selected	not selected
1189	not selected	not selected	not selected	not selected	I would only become a donor for someone dear to me	not selected	not selected	not selected	not selected
1190	I really want to help a fellow person	By donating an organ, you are saving a life, which is something that agrees with my religious beliefs	not selected	not selected	I would only become a donor for someone dear to me	not selected	not selected	not selected	not selected
1191	I really want to help a fellow person	not selected	not selected	not selected	not selected	The mass media has had a positive effect on me about becoming a donor	not selected	not selected	not selected
1192	I really want to help a fellow person	By donating an organ, you are saving a life, which is something that agrees with my religious beliefs	not selected	not selected	not selected	not selected	Islamic religion allows me to do so	not selected	not selected
1193	I really want to help a fellow person	By donating an organ, you are saving a life, which is something that agrees with my religious beliefs	not selected	not selected	not selected	not selected	not selected	not selected	not selected
1194	not selected	By donating an organ, you are saving a life, which is something that agrees with my religious beliefs	not selected	not selected	I would only become a donor for someone dear to me	not selected	not selected	not selected	not selected
1195	not selected	By donating an organ, you are saving a life, which is something that agrees with my religious beliefs	not selected	not selected	not selected	not selected	not selected	not selected	not selected
1196	I really want to help a fellow person	By donating an organ, you are saving a life, which is something that agrees with my religious beliefs	not selected	I have been sensitised by a family member or friend that needed a transplant	I would only become a donor for someone dear to me	The mass media has had a positive effect on me about becoming a donor	Islamic religion allows me to do so	not selected	not selected
1197	not selected	not selected	not selected	not selected	I would only become a donor for someone dear to me	not selected	not selected	not selected	not selected
1198	I really want to help a fellow person	By donating an organ, you are saving a life, which is something that agrees with my religious beliefs	not selected	not selected	not selected	not selected	not selected	not selected	not selected
1199	not selected	By donating an organ, you are saving a life, which is something that agrees with my religious beliefs	not selected	not selected	not selected	not selected	Islamic religion allows me to do so	not selected	not selected
1200	I really want to help a fellow person	By donating an organ, you are saving a life, which is something that agrees with my religious beliefs	not selected	not selected	not selected	not selected	not selected	not selected	not selected
1201	not selected	not selected	not selected	not selected	not selected	The mass media has had a positive effect on me about becoming a donor	not selected	not selected	Other
1202	not selected	By donating an organ, you are saving a life, which is something that agrees with my religious beliefs	not selected	not selected	not selected	The mass media has had a positive effect on me about becoming a donor	Islamic religion allows me to do so	not selected	not selected
1203	not selected	By donating an organ, you are saving a life, which is something that agrees with my religious beliefs	not selected	not selected	not selected	not selected	not selected	not selected	not selected
1204	I really want to help a fellow person	By donating an organ, you are saving a life, which is something that agrees with my religious beliefs	I have been affected by a family member or a friend that is a donor	I have been sensitised by a family member or friend that needed a transplant	I would only become a donor for someone dear to me	The mass media has had a positive effect on me about becoming a donor	Islamic religion allows me to do so	I need the money	not selected
1205	I really want to help a fellow person	not selected	not selected	I have been sensitised by a family member or friend that needed a transplant	not selected	not selected	Islamic religion allows me to do so	not selected	not selected
1206	not selected	not selected	not selected	not selected	not selected	The mass media has had a positive effect on me about becoming a donor	not selected	not selected	not selected
1207	not selected	By donating an organ, you are saving a life, which is something that agrees with my religious beliefs	I have been affected by a family member or a friend that is a donor	not selected	I would only become a donor for someone dear to me	not selected	Islamic religion allows me to do so	not selected	not selected
1208	not selected	By donating an organ, you are saving a life, which is something that agrees with my religious beliefs	not selected	not selected	not selected	not selected	not selected	not selected	not selected
1209	I really want to help a fellow person	By donating an organ, you are saving a life, which is something that agrees with my religious beliefs	not selected	not selected	not selected	The mass media has had a positive effect on me about becoming a donor	Islamic religion allows me to do so	not selected	not selected
1210	not selected	By donating an organ, you are saving a life, which is something that agrees with my religious beliefs	not selected	not selected	not selected	not selected	not selected	not selected	not selected
1211	I really want to help a fellow person	not selected	not selected	not selected	I would only become a donor for someone dear to me	not selected	not selected	not selected	not selected
1212	I really want to help a fellow person	By donating an organ, you are saving a life, which is something that agrees with my religious beliefs	not selected	not selected	not selected	not selected	not selected	not selected	not selected
1213	I really want to help a fellow person	By donating an organ, you are saving a life, which is something that agrees with my religious beliefs	not selected	not selected	not selected	The mass media has had a positive effect on me about becoming a donor	Islamic religion allows me to do so	not selected	not selected
1214	I really want to help a fellow person	By donating an organ, you are saving a life, which is something that agrees with my religious beliefs	not selected	not selected	not selected	not selected	Islamic religion allows me to do so	I need the money	not selected
1215	not selected	By donating an organ, you are saving a life, which is something that agrees with my religious beliefs	not selected	not selected	not selected	not selected	not selected	not selected	Other
1216	not selected	By donating an organ, you are saving a life, which is something that agrees with my religious beliefs	not selected	not selected	not selected	not selected	not selected	not selected	not selected
1217	I really want to help a fellow person	By donating an organ, you are saving a life, which is something that agrees with my religious beliefs	not selected	not selected	not selected	not selected	Islamic religion allows me to do so	not selected	not selected
1218	not selected	By donating an organ, you are saving a life, which is something that agrees with my religious beliefs	not selected	not selected	not selected	not selected	Islamic religion allows me to do so	not selected	not selected
1219	not selected	By donating an organ, you are saving a life, which is something that agrees with my religious beliefs	not selected	not selected	I would only become a donor for someone dear to me	not selected	not selected	not selected	not selected
1220	I really want to help a fellow person	By donating an organ, you are saving a life, which is something that agrees with my religious beliefs	not selected	not selected	not selected	not selected	not selected	not selected	not selected
1221	I really want to help a fellow person	By donating an organ, you are saving a life, which is something that agrees with my religious beliefs	not selected	not selected	I would only become a donor for someone dear to me	not selected	not selected	not selected	not selected
1222	not selected	By donating an organ, you are saving a life, which is something that agrees with my religious beliefs	not selected	not selected	not selected	not selected	not selected	not selected	not selected
1223	not selected	By donating an organ, you are saving a life, which is something that agrees with my religious beliefs	not selected	not selected	not selected	not selected	not selected	not selected	not selected
1224	not selected	By donating an organ, you are saving a life, which is something that agrees with my religious beliefs	not selected	not selected	not selected	not selected	not selected	not selected	not selected
1225	not selected	not selected	not selected	not selected	not selected	The mass media has had a positive effect on me about becoming a donor	not selected	not selected	not selected
1226	I really want to help a fellow person	By donating an organ, you are saving a life, which is something that agrees with my religious beliefs	not selected	not selected	not selected	The mass media has had a positive effect on me about becoming a donor	Islamic religion allows me to do so	not selected	not selected
1227	I really want to help a fellow person	By donating an organ, you are saving a life, which is something that agrees with my religious beliefs	not selected	not selected	I would only become a donor for someone dear to me	The mass media has had a positive effect on me about becoming a donor	Islamic religion allows me to do so	not selected	not selected
1228	not selected	By donating an organ, you are saving a life, which is something that agrees with my religious beliefs	not selected	not selected	I would only become a donor for someone dear to me	not selected	not selected	not selected	not selected
1229	not selected	By donating an organ, you are saving a life, which is something that agrees with my religious beliefs	I have been affected by a family member or a friend that is a donor	I have been sensitised by a family member or friend that needed a transplant	not selected	not selected	not selected	not selected	not selected
1230	not selected	By donating an organ, you are saving a life, which is something that agrees with my religious beliefs	not selected	not selected	not selected	not selected	not selected	not selected	not selected
1231	not selected	By donating an organ, you are saving a life, which is something that agrees with my religious beliefs	not selected	not selected	I would only become a donor for someone dear to me	not selected	Islamic religion allows me to do so	not selected	not selected
1232	I really want to help a fellow person	By donating an organ, you are saving a life, which is something that agrees with my religious beliefs	not selected	not selected	I would only become a donor for someone dear to me	not selected	Islamic religion allows me to do so	not selected	Other
1233	not selected	not selected	not selected	not selected	I would only become a donor for someone dear to me	not selected	not selected	not selected	not selected
1234	not selected	not selected	not selected	not selected	not selected	The mass media has had a positive effect on me about becoming a donor	not selected	not selected	not selected
1235	not selected	By donating an organ, you are saving a life, which is something that agrees with my religious beliefs	not selected	not selected	not selected	not selected	not selected	not selected	not selected
1236	not selected	not selected	not selected	not selected	not selected	The mass media has had a positive effect on me about becoming a donor	not selected	not selected	not selected
1237	I really want to help a fellow person	By donating an organ, you are saving a life, which is something that agrees with my religious beliefs	not selected	not selected	I would only become a donor for someone dear to me	not selected	Islamic religion allows me to do so	not selected	not selected
1238	not selected	not selected	not selected	not selected	not selected	not selected	not selected	not selected	Other
1239	not selected	not selected	not selected	I have been sensitised by a family member or friend that needed a transplant	I would only become a donor for someone dear to me	not selected	not selected	not selected	not selected
1240	not selected	not selected	not selected	not selected	I would only become a donor for someone dear to me	not selected	not selected	I need the money	not selected
1241	I really want to help a fellow person	By donating an organ, you are saving a life, which is something that agrees with my religious beliefs	I have been affected by a family member or a friend that is a donor	not selected	not selected	not selected	not selected	not selected	not selected
1242	not selected	not selected	not selected	not selected	I would only become a donor for someone dear to me	not selected	not selected	not selected	not selected
1243	I really want to help a fellow person	By donating an organ, you are saving a life, which is something that agrees with my religious beliefs	not selected	not selected	I would only become a donor for someone dear to me	not selected	not selected	not selected	not selected
1244	not selected	By donating an organ, you are saving a life, which is something that agrees with my religious beliefs	I have been affected by a family member or a friend that is a donor	not selected	not selected	not selected	Islamic religion allows me to do so	not selected	not selected
1245	not selected	By donating an organ, you are saving a life, which is something that agrees with my religious beliefs	not selected	not selected	not selected	not selected	Islamic religion allows me to do so	not selected	not selected
1246	I really want to help a fellow person	By donating an organ, you are saving a life, which is something that agrees with my religious beliefs	not selected	not selected	not selected	not selected	not selected	not selected	not selected
1247	I really want to help a fellow person	By donating an organ, you are saving a life, which is something that agrees with my religious beliefs	not selected	not selected	not selected	not selected	Islamic religion allows me to do so	not selected	not selected
1248	I really want to help a fellow person	By donating an organ, you are saving a life, which is something that agrees with my religious beliefs	not selected	not selected	I would only become a donor for someone dear to me	not selected	Islamic religion allows me to do so	not selected	not selected
1249	not selected	By donating an organ, you are saving a life, which is something that agrees with my religious beliefs	not selected	not selected	not selected	not selected	not selected	not selected	not selected
1250	not selected	not selected	not selected	not selected	not selected	not selected	not selected	not selected	Other
1251	not selected	By donating an organ, you are saving a life, which is something that agrees with my religious beliefs	not selected	not selected	not selected	The mass media has had a positive effect on me about becoming a donor	Islamic religion allows me to do so	not selected	not selected
1252	I really want to help a fellow person	By donating an organ, you are saving a life, which is something that agrees with my religious beliefs	I have been affected by a family member or a friend that is a donor	I have been sensitised by a family member or friend that needed a transplant	not selected	not selected	not selected	not selected	Other
1253	not selected	By donating an organ, you are saving a life, which is something that agrees with my religious beliefs	not selected	not selected	not selected	not selected	not selected	not selected	not selected
1254	not selected	By donating an organ, you are saving a life, which is something that agrees with my religious beliefs	I have been affected by a family member or a friend that is a donor	I have been sensitised by a family member or friend that needed a transplant	not selected	not selected	not selected	not selected	not selected
1255	not selected	not selected	not selected	not selected	I would only become a donor for someone dear to me	not selected	not selected	not selected	not selected
1256	not selected	By donating an organ, you are saving a life, which is something that agrees with my religious beliefs	not selected	not selected	not selected	not selected	not selected	not selected	not selected
1257	I really want to help a fellow person	By donating an organ, you are saving a life, which is something that agrees with my religious beliefs	not selected	not selected	not selected	not selected	not selected	not selected	not selected
1258	not selected	By donating an organ, you are saving a life, which is something that agrees with my religious beliefs	not selected	not selected	not selected	The mass media has had a positive effect on me about becoming a donor	Islamic religion allows me to do so	not selected	not selected
1259	I really want to help a fellow person	By donating an organ, you are saving a life, which is something that agrees with my religious beliefs	I have been affected by a family member or a friend that is a donor	not selected	not selected	not selected	Islamic religion allows me to do so	I need the money	not selected
1260	I really want to help a fellow person	not selected	not selected	not selected	I would only become a donor for someone dear to me	not selected	not selected	not selected	not selected
1261	I really want to help a fellow person	By donating an organ, you are saving a life, which is something that agrees with my religious beliefs	not selected	not selected	not selected	not selected	not selected	not selected	not selected
1262	not selected	not selected	not selected	not selected	not selected	not selected	Islamic religion allows me to do so	not selected	not selected
1263	not selected	not selected	not selected	not selected	I would only become a donor for someone dear to me	not selected	Islamic religion allows me to do so	not selected	not selected
1264	not selected	By donating an organ, you are saving a life, which is something that agrees with my religious beliefs	not selected	not selected	not selected	The mass media has had a positive effect on me about becoming a donor	Islamic religion allows me to do so	not selected	not selected
1265	not selected	By donating an organ, you are saving a life, which is something that agrees with my religious beliefs	not selected	not selected	not selected	not selected	not selected	not selected	not selected
1266	I really want to help a fellow person	By donating an organ, you are saving a life, which is something that agrees with my religious beliefs	I have been affected by a family member or a friend that is a donor	I have been sensitised by a family member or friend that needed a transplant	I would only become a donor for someone dear to me	The mass media has had a positive effect on me about becoming a donor	Islamic religion allows me to do so	I need the money	not selected
1267	not selected	By donating an organ, you are saving a life, which is something that agrees with my religious beliefs	not selected	not selected	not selected	not selected	not selected	not selected	not selected
1268	not selected	By donating an organ, you are saving a life, which is something that agrees with my religious beliefs	not selected	not selected	not selected	not selected	not selected	not selected	not selected
1269	not selected	By donating an organ, you are saving a life, which is something that agrees with my religious beliefs	not selected	not selected	I would only become a donor for someone dear to me	not selected	not selected	not selected	not selected
1270	not selected	By donating an organ, you are saving a life, which is something that agrees with my religious beliefs	not selected	not selected	not selected	not selected	not selected	not selected	not selected
1271	I really want to help a fellow person	By donating an organ, you are saving a life, which is something that agrees with my religious beliefs	not selected	not selected	not selected	not selected	Islamic religion allows me to do so	not selected	not selected
1272	not selected	By donating an organ, you are saving a life, which is something that agrees with my religious beliefs	not selected	not selected	not selected	The mass media has had a positive effect on me about becoming a donor	Islamic religion allows me to do so	not selected	not selected
1273	not selected	not selected	not selected	not selected	not selected	The mass media has had a positive effect on me about becoming a donor	not selected	not selected	not selected
1274	not selected	By donating an organ, you are saving a life, which is something that agrees with my religious beliefs	not selected	not selected	not selected	not selected	not selected	not selected	not selected
1275	not selected	By donating an organ, you are saving a life, which is something that agrees with my religious beliefs	not selected	not selected	not selected	The mass media has had a positive effect on me about becoming a donor	Islamic religion allows me to do so	not selected	not selected
1276	not selected	not selected	not selected	not selected	not selected		not selected	I need the money	not selected
1277	not selected	not selected	not selected	not selected	not selected	not selected	not selected	not selected	Other
1278	not selected	By donating an organ, you are saving a life, which is something that agrees with my religious beliefs	not selected	not selected	not selected	The mass media has had a positive effect on me about becoming a donor	not selected	not selected	not selected
1279	not selected	By donating an organ, you are saving a life, which is something that agrees with my religious beliefs	not selected	not selected	not selected	not selected	not selected	not selected	not selected
1280	not selected	By donating an organ, you are saving a life, which is something that agrees with my religious beliefs	not selected	not selected	not selected	not selected	not selected	not selected	not selected
1281	I really want to help a fellow person	By donating an organ, you are saving a life, which is something that agrees with my religious beliefs	not selected	not selected	not selected	not selected	not selected	not selected	not selected
1282	not selected	not selected	not selected	not selected	not selected	The mass media has had a positive effect on me about becoming a donor	not selected	not selected	not selected
1283	not selected	not selected	not selected	not selected	I would only become a donor for someone dear to me	not selected	not selected	not selected	not selected
1284	not selected	not selected	not selected	not selected	I would only become a donor for someone dear to me	not selected	not selected	not selected	not selected
1285	not selected	not selected	not selected	not selected	I would only become a donor for someone dear to me	not selected	not selected	not selected	not selected
1286	not selected	By donating an organ, you are saving a life, which is something that agrees with my religious beliefs	not selected	not selected	not selected	not selected	not selected	not selected	not selected
1287	not selected	By donating an organ, you are saving a life, which is something that agrees with my religious beliefs	not selected	not selected	not selected	not selected	not selected	not selected	not selected
1288	I really want to help a fellow person	not selected	not selected	not selected	I would only become a donor for someone dear to me	not selected	not selected	not selected	not selected
1289	not selected	By donating an organ, you are saving a life, which is something that agrees with my religious beliefs	not selected	not selected	not selected	not selected	not selected	not selected	not selected
1290	not selected	By donating an organ, you are saving a life, which is something that agrees with my religious beliefs	not selected	not selected	not selected	not selected	Islamic religion allows me to do so	not selected	not selected
1291	I really want to help a fellow person	By donating an organ, you are saving a life, which is something that agrees with my religious beliefs	not selected	not selected	I would only become a donor for someone dear to me	not selected	not selected	not selected	not selected
1292	not selected	By donating an organ, you are saving a life, which is something that agrees with my religious beliefs	not selected	not selected	I would only become a donor for someone dear to me	not selected	Islamic religion allows me to do so	I need the money	not selected
1293	I really want to help a fellow person	By donating an organ, you are saving a life, which is something that agrees with my religious beliefs	I have been affected by a family member or a friend that is a donor	not selected	I would only become a donor for someone dear to me	The mass media has had a positive effect on me about becoming a donor	Islamic religion allows me to do so	not selected	not selected
1294	not selected	By donating an organ, you are saving a life, which is something that agrees with my religious beliefs	not selected	not selected	not selected	not selected	not selected	not selected	not selected
1295	I really want to help a fellow person	not selected	not selected	not selected	I would only become a donor for someone dear to me	not selected	Islamic religion allows me to do so	not selected	not selected
1296	not selected	By donating an organ, you are saving a life, which is something that agrees with my religious beliefs	not selected	not selected	not selected	not selected	not selected	not selected	not selected
1297	I really want to help a fellow person	By donating an organ, you are saving a life, which is something that agrees with my religious beliefs	not selected	not selected	not selected	not selected	Islamic religion allows me to do so	not selected	not selected
1298	I really want to help a fellow person	By donating an organ, you are saving a life, which is something that agrees with my religious beliefs	I have been affected by a family member or a friend that is a donor	not selected	I would only become a donor for someone dear to me	not selected	not selected	not selected	not selected
1299	not selected	By donating an organ, you are saving a life, which is something that agrees with my religious beliefs	not selected	not selected	not selected	not selected	not selected	not selected	not selected
1300	not selected	By donating an organ, you are saving a life, which is something that agrees with my religious beliefs	not selected	not selected	not selected	The mass media has had a positive effect on me about becoming a donor	Islamic religion allows me to do so	not selected	not selected
1301	I really want to help a fellow person	By donating an organ, you are saving a life, which is something that agrees with my religious beliefs	not selected	not selected	not selected	not selected	not selected	not selected	not selected
1302	not selected	By donating an organ, you are saving a life, which is something that agrees with my religious beliefs	not selected	not selected	not selected	not selected	Islamic religion allows me to do so	not selected	not selected
1303	not selected	By donating an organ, you are saving a life, which is something that agrees with my religious beliefs	not selected	I have been sensitised by a family member or friend that needed a transplant	not selected	The mass media has had a positive effect on me about becoming a donor	not selected	not selected	not selected
1304	not selected	not selected	not selected	not selected	I would only become a donor for someone dear to me	not selected	not selected	not selected	not selected
1305	I really want to help a fellow person	By donating an organ, you are saving a life, which is something that agrees with my religious beliefs	not selected	not selected	I would only become a donor for someone dear to me	The mass media has had a positive effect on me about becoming a donor	not selected	I need the money	not selected
1306	not selected	By donating an organ, you are saving a life, which is something that agrees with my religious beliefs	not selected	not selected	not selected	not selected	not selected	not selected	not selected
1307	not selected	By donating an organ, you are saving a life, which is something that agrees with my religious beliefs	not selected	not selected	not selected	not selected	not selected	not selected	not selected
1308	not selected	By donating an organ, you are saving a life, which is something that agrees with my religious beliefs	not selected	not selected	not selected	not selected	not selected	not selected	not selected
1309	I really want to help a fellow person	By donating an organ, you are saving a life, which is something that agrees with my religious beliefs	not selected	not selected	not selected	not selected	Islamic religion allows me to do so	not selected	not selected
1310	I really want to help a fellow person	By donating an organ, you are saving a life, which is something that agrees with my religious beliefs	not selected	not selected	not selected	not selected	Islamic religion allows me to do so	not selected	not selected
1311	I really want to help a fellow person	By donating an organ, you are saving a life, which is something that agrees with my religious beliefs	I have been affected by a family member or a friend that is a donor	not selected	not selected	The mass media has had a positive effect on me about becoming a donor	not selected	not selected	not selected
1312	I really want to help a fellow person	By donating an organ, you are saving a life, which is something that agrees with my religious beliefs	not selected	not selected	I would only become a donor for someone dear to me	not selected	not selected	not selected	not selected
1313	I really want to help a fellow person	By donating an organ, you are saving a life, which is something that agrees with my religious beliefs	I have been affected by a family member or a friend that is a donor	I have been sensitised by a family member or friend that needed a transplant	I would only become a donor for someone dear to me	not selected	not selected	not selected	not selected
1314	not selected	By donating an organ, you are saving a life, which is something that agrees with my religious beliefs	not selected	not selected	not selected	The mass media has had a positive effect on me about becoming a donor	not selected	not selected	not selected
1315	not selected	By donating an organ, you are saving a life, which is something that agrees with my religious beliefs	not selected	not selected	not selected	The mass media has had a positive effect on me about becoming a donor	not selected	not selected	not selected
1316	I really want to help a fellow person	not selected	not selected	not selected	not selected	not selected	not selected	not selected	not selected
1317	not selected	By donating an organ, you are saving a life, which is something that agrees with my religious beliefs	not selected	not selected	I would only become a donor for someone dear to me	not selected	not selected	not selected	not selected
1318	not selected	By donating an organ, you are saving a life, which is something that agrees with my religious beliefs	not selected	not selected	not selected	not selected	Islamic religion allows me to do so	not selected	not selected
1319	not selected	By donating an organ, you are saving a life, which is something that agrees with my religious beliefs	not selected	not selected	not selected	not selected	not selected	not selected	not selected
1320	not selected	By donating an organ, you are saving a life, which is something that agrees with my religious beliefs	not selected	not selected	not selected	not selected	not selected	not selected	not selected
1321	I really want to help a fellow person	By donating an organ, you are saving a life, which is something that agrees with my religious beliefs	I have been affected by a family member or a friend that is a donor	I have been sensitised by a family member or friend that needed a transplant	I would only become a donor for someone dear to me	The mass media has had a positive effect on me about becoming a donor	Islamic religion allows me to do so	not selected	not selected
1322	not selected	not selected	not selected	not selected	I would only become a donor for someone dear to me	not selected	not selected	not selected	not selected
1323	not selected	By donating an organ, you are saving a life, which is something that agrees with my religious beliefs	not selected	not selected	not selected	not selected	not selected	not selected	not selected
1324	I really want to help a fellow person	not selected	not selected	not selected	not selected	not selected	not selected	not selected	not selected
1325	I really want to help a fellow person	By donating an organ, you are saving a life, which is something that agrees with my religious beliefs	not selected	not selected	not selected	The mass media has had a positive effect on me about becoming a donor	Islamic religion allows me to do so	not selected	not selected
1326	I really want to help a fellow person	not selected	not selected	not selected	not selected	not selected	not selected	not selected	not selected
1327	I really want to help a fellow person	By donating an organ, you are saving a life, which is something that agrees with my religious beliefs	not selected	not selected	not selected	not selected	Islamic religion allows me to do so	not selected	not selected
1328	not selected	By donating an organ, you are saving a life, which is something that agrees with my religious beliefs	not selected	not selected	not selected	not selected	not selected	not selected	not selected
1329	not selected	not selected	not selected	not selected	I would only become a donor for someone dear to me	not selected	not selected	not selected	not selected
1330	not selected	By donating an organ, you are saving a life, which is something that agrees with my religious beliefs	not selected	not selected	I would only become a donor for someone dear to me	not selected	not selected	not selected	not selected
1331	not selected	not selected	not selected	not selected	not selected	The mass media has had a positive effect on me about becoming a donor	not selected	I need the money	not selected
1332	not selected	By donating an organ, you are saving a life, which is something that agrees with my religious beliefs	not selected	not selected	not selected	not selected	not selected	not selected	not selected
1333	I really want to help a fellow person	By donating an organ, you are saving a life, which is something that agrees with my religious beliefs	not selected	not selected	not selected	not selected	not selected	not selected	not selected
1334	not selected	By donating an organ, you are saving a life, which is something that agrees with my religious beliefs	not selected	not selected	not selected	not selected	not selected	not selected	Other
1335	I really want to help a fellow person	By donating an organ, you are saving a life, which is something that agrees with my religious beliefs	not selected	not selected	not selected	not selected	not selected	not selected	not selected
1336	not selected	By donating an organ, you are saving a life, which is something that agrees with my religious beliefs	not selected	not selected	not selected	not selected	Islamic religion allows me to do so	not selected	not selected
1337	I really want to help a fellow person	By donating an organ, you are saving a life, which is something that agrees with my religious beliefs	not selected	not selected	I would only become a donor for someone dear to me	The mass media has had a positive effect on me about becoming a donor	Islamic religion allows me to do so	not selected	not selected
1338	not selected	not selected	not selected	not selected	not selected	The mass media has had a positive effect on me about becoming a donor	not selected	not selected	not selected
1339	not selected	By donating an organ, you are saving a life, which is something that agrees with my religious beliefs	not selected	not selected	not selected	not selected	not selected	not selected	not selected
1340	not selected	By donating an organ, you are saving a life, which is something that agrees with my religious beliefs	not selected	not selected	I would only become a donor for someone dear to me	not selected	Islamic religion allows me to do so	not selected	not selected
1341	I really want to help a fellow person	not selected	not selected	not selected	not selected	not selected	not selected	not selected	not selected
1342	I really want to help a fellow person	By donating an organ, you are saving a life, which is something that agrees with my religious beliefs	not selected	not selected	not selected	not selected	Islamic religion allows me to do so	not selected	not selected
1343	I really want to help a fellow person	By donating an organ, you are saving a life, which is something that agrees with my religious beliefs	I have been affected by a family member or a friend that is a donor	I have been sensitised by a family member or friend that needed a transplant	I would only become a donor for someone dear to me	The mass media has had a positive effect on me about becoming a donor	not selected	not selected	not selected
1344	not selected	By donating an organ, you are saving a life, which is something that agrees with my religious beliefs	not selected	not selected	not selected	The mass media has had a positive effect on me about becoming a donor	not selected	not selected	not selected
1345	not selected	By donating an organ, you are saving a life, which is something that agrees with my religious beliefs	not selected	not selected	not selected	not selected	not selected	not selected	not selected
1346	I really want to help a fellow person	By donating an organ, you are saving a life, which is something that agrees with my religious beliefs	not selected	I have been sensitised by a family member or friend that needed a transplant	not selected	The mass media has had a positive effect on me about becoming a donor	Islamic religion allows me to do so	not selected	not selected
1347	I really want to help a fellow person	not selected	not selected	I have been sensitised by a family member or friend that needed a transplant	I would only become a donor for someone dear to me	The mass media has had a positive effect on me about becoming a donor	not selected	not selected	not selected
1348	not selected	By donating an organ, you are saving a life, which is something that agrees with my religious beliefs	not selected	not selected	not selected	not selected	not selected	not selected	not selected
1349	not selected	By donating an organ, you are saving a life, which is something that agrees with my religious beliefs	not selected	not selected	not selected	The mass media has had a positive effect on me about becoming a donor	Islamic religion allows me to do so	not selected	not selected
1350	not selected	By donating an organ, you are saving a life, which is something that agrees with my religious beliefs	not selected	I have been sensitised by a family member or friend that needed a transplant	not selected	The mass media has had a positive effect on me about becoming a donor	not selected	not selected	not selected
1351	I really want to help a fellow person	By donating an organ, you are saving a life, which is something that agrees with my religious beliefs	not selected	not selected	not selected	not selected	not selected	not selected	not selected
1352	not selected	By donating an organ, you are saving a life, which is something that agrees with my religious beliefs	not selected	not selected	not selected	not selected	not selected	not selected	not selected
1353	not selected	By donating an organ, you are saving a life, which is something that agrees with my religious beliefs	not selected	not selected	not selected	not selected	not selected	not selected	not selected
1354	I really want to help a fellow person	By donating an organ, you are saving a life, which is something that agrees with my religious beliefs	not selected	not selected	I would only become a donor for someone dear to me	not selected	Islamic religion allows me to do so	I need the money	not selected
1355	I really want to help a fellow person	By donating an organ, you are saving a life, which is something that agrees with my religious beliefs	I have been affected by a family member or a friend that is a donor	I have been sensitised by a family member or friend that needed a transplant	not selected	The mass media has had a positive effect on me about becoming a donor	not selected	not selected	not selected
1356	I really want to help a fellow person	By donating an organ, you are saving a life, which is something that agrees with my religious beliefs	not selected	not selected	not selected	not selected	not selected	not selected	not selected
1357	not selected	By donating an organ, you are saving a life, which is something that agrees with my religious beliefs	not selected	not selected	I would only become a donor for someone dear to me	not selected	not selected	not selected	not selected
1358	I really want to help a fellow person	By donating an organ, you are saving a life, which is something that agrees with my religious beliefs	I have been affected by a family member or a friend that is a donor	I have been sensitised by a family member or friend that needed a transplant	I would only become a donor for someone dear to me	The mass media has had a positive effect on me about becoming a donor	not selected	not selected	not selected
1359	I really want to help a fellow person	not selected	not selected	not selected	not selected	not selected	not selected	not selected	not selected
1360	I really want to help a fellow person	not selected	not selected	not selected	I would only become a donor for someone dear to me	not selected	not selected	not selected	not selected
1361	I really want to help a fellow person	By donating an organ, you are saving a life, which is something that agrees with my religious beliefs	not selected	not selected	not selected	not selected	not selected	not selected	not selected
1362	I really want to help a fellow person	By donating an organ, you are saving a life, which is something that agrees with my religious beliefs	not selected	not selected	not selected	The mass media has had a positive effect on me about becoming a donor	not selected	not selected	not selected
1363	not selected	By donating an organ, you are saving a life, which is something that agrees with my religious beliefs	I have been affected by a family member or a friend that is a donor	not selected	I would only become a donor for someone dear to me	not selected	Islamic religion allows me to do so	not selected	not selected
1364	not selected	not selected	not selected	not selected	I would only become a donor for someone dear to me	not selected	not selected	not selected	not selected
1365	I really want to help a fellow person	By donating an organ, you are saving a life, which is something that agrees with my religious beliefs	not selected	not selected	I would only become a donor for someone dear to me	not selected	not selected	not selected	not selected
1366	I really want to help a fellow person	By donating an organ, you are saving a life, which is something that agrees with my religious beliefs	not selected	not selected	not selected	not selected	Islamic religion allows me to do so	not selected	not selected
1367	I really want to help a fellow person	By donating an organ, you are saving a life, which is something that agrees with my religious beliefs	I have been affected by a family member or a friend that is a donor	not selected	not selected	not selected	not selected	not selected	not selected
1368	not selected	not selected	not selected	not selected	not selected	not selected	not selected	I need the money	not selected
1369	not selected	By donating an organ, you are saving a life, which is something that agrees with my religious beliefs	not selected	not selected	not selected	not selected	not selected	not selected	not selected
1370	not selected	By donating an organ, you are saving a life, which is something that agrees with my religious beliefs	not selected	not selected	not selected	The mass media has had a positive effect on me about becoming a donor	not selected	not selected	not selected
1371	I really want to help a fellow person	not selected	not selected	not selected	not selected	not selected	not selected	not selected	not selected
1372	not selected	By donating an organ, you are saving a life, which is something that agrees with my religious beliefs	not selected	not selected	not selected	not selected	not selected	not selected	not selected
1373	not selected	not selected	not selected	not selected	I would only become a donor for someone dear to me	not selected	not selected	not selected	not selected
1374	not selected	not selected	not selected	not selected	I would only become a donor for someone dear to me	not selected	not selected	not selected	not selected
1375	I really want to help a fellow person	By donating an organ, you are saving a life, which is something that agrees with my religious beliefs	not selected	not selected	I would only become a donor for someone dear to me	not selected	Islamic religion allows me to do so	not selected	not selected
1376	I really want to help a fellow person	By donating an organ, you are saving a life, which is something that agrees with my religious beliefs	not selected	I have been sensitised by a family member or friend that needed a transplant	not selected	not selected	not selected	not selected	not selected
1377	not selected	By donating an organ, you are saving a life, which is something that agrees with my religious beliefs	not selected	not selected	I would only become a donor for someone dear to me	not selected	not selected	not selected	not selected
1378	not selected	By donating an organ, you are saving a life, which is something that agrees with my religious beliefs	not selected	not selected	not selected	The mass media has had a positive effect on me about becoming a donor	Islamic religion allows me to do so	not selected	not selected
1379	not selected	By donating an organ, you are saving a life, which is something that agrees with my religious beliefs	not selected	not selected	I would only become a donor for someone dear to me	not selected	not selected	not selected	not selected
1380	not selected	By donating an organ, you are saving a life, which is something that agrees with my religious beliefs	not selected	not selected	not selected	The mass media has had a positive effect on me about becoming a donor	Islamic religion allows me to do so	not selected	not selected
1381	I really want to help a fellow person	not selected	not selected	not selected	I would only become a donor for someone dear to me	not selected	not selected	not selected	not selected
1382	not selected	not selected	not selected	not selected	I would only become a donor for someone dear to me	not selected	not selected	I need the money	not selected
1383	not selected	not selected	not selected	not selected	not selected	not selected	not selected	not selected	Other
1384	not selected	By donating an organ, you are saving a life, which is something that agrees with my religious beliefs	not selected	not selected	not selected	The mass media has had a positive effect on me about becoming a donor	not selected	not selected	not selected
1385	not selected	By donating an organ, you are saving a life, which is something that agrees with my religious beliefs	not selected	not selected	I would only become a donor for someone dear to me	not selected	not selected	not selected	not selected
1386	not selected	By donating an organ, you are saving a life, which is something that agrees with my religious beliefs	not selected	not selected	not selected	The mass media has had a positive effect on me about becoming a donor	not selected	not selected	not selected
1387	not selected	By donating an organ, you are saving a life, which is something that agrees with my religious beliefs	not selected	not selected	not selected	not selected	not selected	not selected	not selected
1388	I really want to help a fellow person	By donating an organ, you are saving a life, which is something that agrees with my religious beliefs	not selected	not selected	not selected	The mass media has had a positive effect on me about becoming a donor	Islamic religion allows me to do so	not selected	Other
1389	not selected	By donating an organ, you are saving a life, which is something that agrees with my religious beliefs	not selected	not selected	not selected	not selected	not selected	not selected	not selected
1390	not selected	By donating an organ, you are saving a life, which is something that agrees with my religious beliefs	not selected	not selected	not selected	The mass media has had a positive effect on me about becoming a donor	not selected	not selected	not selected
1391	not selected	By donating an organ, you are saving a life, which is something that agrees with my religious beliefs	not selected	not selected	not selected	not selected	not selected	not selected	not selected
1392	I really want to help a fellow person	By donating an organ, you are saving a life, which is something that agrees with my religious beliefs	not selected	not selected	I would only become a donor for someone dear to me	not selected	not selected	not selected	not selected
1393	I really want to help a fellow person	By donating an organ, you are saving a life, which is something that agrees with my religious beliefs	not selected	not selected	not selected	not selected	Islamic religion allows me to do so	not selected	not selected
1394	I really want to help a fellow person	By donating an organ, you are saving a life, which is something that agrees with my religious beliefs	not selected	not selected	not selected	not selected	not selected	not selected	not selected
1395	I really want to help a fellow person	not selected	I have been affected by a family member or a friend that is a donor	I have been sensitised by a family member or friend that needed a transplant	not selected	not selected	Islamic religion allows me to do so	not selected	not selected
1396	not selected	By donating an organ, you are saving a life, which is something that agrees with my religious beliefs	not selected	not selected	not selected	not selected	Islamic religion allows me to do so	not selected	not selected
1397	not selected	By donating an organ, you are saving a life, which is something that agrees with my religious beliefs	not selected	not selected	not selected	not selected	not selected	not selected	not selected
1398	I really want to help a fellow person	By donating an organ, you are saving a life, which is something that agrees with my religious beliefs	not selected	not selected	not selected	The mass media has had a positive effect on me about becoming a donor	Islamic religion allows me to do so	not selected	not selected
1399	not selected	By donating an organ, you are saving a life, which is something that agrees with my religious beliefs	not selected	not selected	I would only become a donor for someone dear to me	not selected	not selected	not selected	not selected
1400	I really want to help a fellow person	By donating an organ, you are saving a life, which is something that agrees with my religious beliefs	not selected	not selected	I would only become a donor for someone dear to me	The mass media has had a positive effect on me about becoming a donor	Islamic religion allows me to do so	not selected	not selected
1401	not selected	By donating an organ, you are saving a life, which is something that agrees with my religious beliefs	not selected	not selected	not selected	The mass media has had a positive effect on me about becoming a donor	not selected	not selected	not selected
1402	I really want to help a fellow person	By donating an organ, you are saving a life, which is something that agrees with my religious beliefs	not selected	not selected	not selected	The mass media has had a positive effect on me about becoming a donor	not selected	not selected	not selected
1403	I really want to help a fellow person	By donating an organ, you are saving a life, which is something that agrees with my religious beliefs	not selected	not selected	not selected	The mass media has had a positive effect on me about becoming a donor	not selected	not selected	not selected
1404	I really want to help a fellow person	By donating an organ, you are saving a life, which is something that agrees with my religious beliefs	not selected	I have been sensitised by a family member or friend that needed a transplant	not selected	not selected	not selected	not selected	not selected
1405	not selected	By donating an organ, you are saving a life, which is something that agrees with my religious beliefs	not selected	not selected	not selected	not selected	not selected	not selected	not selected
1406	I really want to help a fellow person	By donating an organ, you are saving a life, which is something that agrees with my religious beliefs	not selected	not selected	not selected	not selected	not selected	not selected	not selected
1407	I really want to help a fellow person	By donating an organ, you are saving a life, which is something that agrees with my religious beliefs	not selected	not selected	not selected	not selected	Islamic religion allows me to do so	not selected	not selected
1408	not selected	By donating an organ, you are saving a life, which is something that agrees with my religious beliefs	not selected	not selected	not selected	not selected	not selected	not selected	not selected
1409	not selected	By donating an organ, you are saving a life, which is something that agrees with my religious beliefs	not selected	not selected	not selected	not selected	not selected	not selected	not selected
1410	I really want to help a fellow person	By donating an organ, you are saving a life, which is something that agrees with my religious beliefs	not selected	not selected	not selected	not selected	not selected	not selected	not selected
1411	not selected	By donating an organ, you are saving a life, which is something that agrees with my religious beliefs	not selected	not selected	not selected	not selected	not selected	not selected	not selected
1412	I really want to help a fellow person	By donating an organ, you are saving a life, which is something that agrees with my religious beliefs	not selected	not selected	not selected	not selected	Islamic religion allows me to do so	not selected	not selected
1413	not selected	By donating an organ, you are saving a life, which is something that agrees with my religious beliefs	not selected	not selected	not selected	not selected	not selected	not selected	not selected
1414	not selected	By donating an organ, you are saving a life, which is something that agrees with my religious beliefs	not selected	not selected	not selected	not selected	not selected	not selected	not selected
1415	not selected	not selected	not selected	I have been sensitised by a family member or friend that needed a transplant	not selected	not selected	not selected	not selected	not selected
1416	not selected	not selected	not selected	not selected	not selected	not selected	not selected	not selected	Other
1417	I really want to help a fellow person	By donating an organ, you are saving a life, which is something that agrees with my religious beliefs	not selected	not selected	not selected	not selected	Islamic religion allows me to do so	not selected	not selected
1418	not selected	By donating an organ, you are saving a life, which is something that agrees with my religious beliefs	not selected	not selected	not selected	not selected	not selected	not selected	not selected
1419	I really want to help a fellow person	By donating an organ, you are saving a life, which is something that agrees with my religious beliefs	I have been affected by a family member or a friend that is a donor	I have been sensitised by a family member or friend that needed a transplant	I would only become a donor for someone dear to me	The mass media has had a positive effect on me about becoming a donor	Islamic religion allows me to do so	not selected	not selected
1420	I really want to help a fellow person	By donating an organ, you are saving a life, which is something that agrees with my religious beliefs	I have been affected by a family member or a friend that is a donor	I have been sensitised by a family member or friend that needed a transplant	not selected	not selected	Islamic religion allows me to do so	not selected	not selected
1421	I really want to help a fellow person	By donating an organ, you are saving a life, which is something that agrees with my religious beliefs	not selected	not selected	not selected	not selected	not selected	not selected	not selected
1422	not selected	By donating an organ, you are saving a life, which is something that agrees with my religious beliefs	not selected	not selected	not selected	not selected	not selected	not selected	not selected
1423	I really want to help a fellow person	By donating an organ, you are saving a life, which is something that agrees with my religious beliefs	not selected	not selected	not selected	not selected	not selected	not selected	not selected
1424	not selected	By donating an organ, you are saving a life, which is something that agrees with my religious beliefs	not selected	not selected	not selected	not selected	not selected	not selected	not selected
1425	I really want to help a fellow person	not selected	not selected	not selected	not selected	The mass media has had a positive effect on me about becoming a donor	not selected	not selected	not selected
1426	not selected	not selected	not selected	not selected	I would only become a donor for someone dear to me	not selected	not selected	not selected	not selected
1427	I really want to help a fellow person	By donating an organ, you are saving a life, which is something that agrees with my religious beliefs	not selected	not selected	not selected	not selected	Islamic religion allows me to do so	not selected	not selected
1428	not selected	By donating an organ, you are saving a life, which is something that agrees with my religious beliefs	not selected	not selected	not selected	not selected	not selected	I need the money	not selected
1429	I really want to help a fellow person	not selected	not selected	not selected	not selected	not selected	not selected	not selected	not selected
1430	I really want to help a fellow person	not selected	not selected	not selected	I would only become a donor for someone dear to me	not selected	Islamic religion allows me to do so	not selected	not selected
1431	I really want to help a fellow person	By donating an organ, you are saving a life, which is something that agrees with my religious beliefs	not selected	not selected	not selected	not selected	not selected	not selected	not selected
1432	not selected	By donating an organ, you are saving a life, which is something that agrees with my religious beliefs	not selected	not selected	not selected	The mass media has had a positive effect on me about becoming a donor	not selected	not selected	not selected
1433	not selected	By donating an organ, you are saving a life, which is something that agrees with my religious beliefs	not selected	not selected	not selected	not selected	not selected	not selected	not selected
1434	not selected	not selected	not selected	not selected	not selected	not selected	not selected	not selected	Other
1435	I really want to help a fellow person	not selected	not selected	not selected	I would only become a donor for someone dear to me	not selected	not selected	not selected	not selected
1436	not selected	not selected	not selected	not selected	I would only become a donor for someone dear to me	not selected	not selected	not selected	not selected
1437	I really want to help a fellow person	By donating an organ, you are saving a life, which is something that agrees with my religious beliefs	not selected	not selected	not selected	The mass media has had a positive effect on me about becoming a donor	Islamic religion allows me to do so	not selected	not selected
1438	not selected	By donating an organ, you are saving a life, which is something that agrees with my religious beliefs	not selected	not selected	not selected	The mass media has had a positive effect on me about becoming a donor	Islamic religion allows me to do so	not selected	not selected
1439	not selected	not selected	not selected	not selected	not selected	not selected	not selected	not selected	Other
1440	not selected	By donating an organ, you are saving a life, which is something that agrees with my religious beliefs	not selected	not selected	not selected	not selected	not selected	not selected	not selected
1441	not selected	By donating an organ, you are saving a life, which is something that agrees with my religious beliefs	not selected		not selected	not selected	not selected	I need the money	not selected
1442	I really want to help a fellow person	By donating an organ, you are saving a life, which is something that agrees with my religious beliefs	not selected	not selected	not selected	not selected	Islamic religion allows me to do so	not selected	not selected
1443	not selected	By donating an organ, you are saving a life, which is something that agrees with my religious beliefs	not selected	not selected	not selected	not selected	not selected	not selected	not selected
1444	not selected	By donating an organ, you are saving a life, which is something that agrees with my religious beliefs	not selected	not selected	not selected	not selected	not selected	not selected	not selected
1445	not selected	not selected	not selected	not selected	I would only become a donor for someone dear to me	not selected	not selected	not selected	not selected
1446	I really want to help a fellow person	not selected	not selected	not selected	I would only become a donor for someone dear to me	not selected	not selected	not selected	not selected
1447	not selected	By donating an organ, you are saving a life, which is something that agrees with my religious beliefs	not selected	not selected	not selected	not selected	not selected	not selected	not selected
1448	I really want to help a fellow person	By donating an organ, you are saving a life, which is something that agrees with my religious beliefs	I have been affected by a family member or a friend that is a donor	I have been sensitised by a family member or friend that needed a transplant	I would only become a donor for someone dear to me	not selected	Islamic religion allows me to do so	not selected	not selected
1449	I really want to help a fellow person	By donating an organ, you are saving a life, which is something that agrees with my religious beliefs	not selected	not selected	not selected	not selected	Islamic religion allows me to do so	not selected	not selected
1450	I really want to help a fellow person	not selected	not selected	not selected	I would only become a donor for someone dear to me	not selected	Islamic religion allows me to do so	not selected	not selected
1451	not selected	By donating an organ, you are saving a life, which is something that agrees with my religious beliefs	not selected	not selected	not selected	The mass media has had a positive effect on me about becoming a donor	not selected	not selected	not selected
1452	not selected	By donating an organ, you are saving a life, which is something that agrees with my religious beliefs	not selected	not selected	I would only become a donor for someone dear to me	not selected	not selected	not selected	not selected
1453	not selected	By donating an organ, you are saving a life, which is something that agrees with my religious beliefs	not selected	not selected	I would only become a donor for someone dear to me	not selected	not selected	not selected	not selected
1454	I really want to help a fellow person	By donating an organ, you are saving a life, which is something that agrees with my religious beliefs	not selected	not selected	I would only become a donor for someone dear to me	not selected	Islamic religion allows me to do so	not selected	not selected
1455	not selected	By donating an organ, you are saving a life, which is something that agrees with my religious beliefs	not selected	not selected	not selected	not selected	not selected	not selected	not selected
1456	not selected	not selected	not selected	not selected	not selected	not selected	Islamic religion allows me to do so	not selected	not selected
1457	I really want to help a fellow person	By donating an organ, you are saving a life, which is something that agrees with my religious beliefs	not selected	not selected	not selected	not selected	not selected	not selected	not selected
1458	not selected	By donating an organ, you are saving a life, which is something that agrees with my religious beliefs	not selected	not selected	not selected	not selected	not selected	not selected	not selected
1459	I really want to help a fellow person	By donating an organ, you are saving a life, which is something that agrees with my religious beliefs	not selected	not selected	not selected	not selected	not selected	not selected	not selected
1460	not selected	By donating an organ, you are saving a life, which is something that agrees with my religious beliefs	not selected	not selected	not selected	not selected	not selected	not selected	not selected
1461	not selected	By donating an organ, you are saving a life, which is something that agrees with my religious beliefs	not selected	not selected	not selected	The mass media has had a positive effect on me about becoming a donor	Islamic religion allows me to do so	not selected	not selected
1462	not selected	not selected	not selected	not selected	I would only become a donor for someone dear to me	not selected	not selected	not selected	not selected
1463	not selected	By donating an organ, you are saving a life, which is something that agrees with my religious beliefs	not selected	not selected	not selected	not selected	not selected	not selected	not selected
1464	I really want to help a fellow person	By donating an organ, you are saving a life, which is something that agrees with my religious beliefs	not selected	not selected	not selected	not selected	not selected	not selected	not selected
1465	I really want to help a fellow person	By donating an organ, you are saving a life, which is something that agrees with my religious beliefs	not selected	not selected	not selected	not selected	not selected	not selected	Other
1466	I really want to help a fellow person	By donating an organ, you are saving a life, which is something that agrees with my religious beliefs	not selected	not selected	not selected	not selected	not selected	not selected	not selected
1467	I really want to help a fellow person	By donating an organ, you are saving a life, which is something that agrees with my religious beliefs	not selected	not selected	not selected	not selected	not selected	not selected	not selected
1468	not selected	By donating an organ, you are saving a life, which is something that agrees with my religious beliefs	not selected	I have been sensitised by a family member or friend that needed a transplant	not selected	not selected	Islamic religion allows me to do so	not selected	not selected
1469	not selected	By donating an organ, you are saving a life, which is something that agrees with my religious beliefs	not selected	not selected	not selected	The mass media has had a positive effect on me about becoming a donor	Islamic religion allows me to do so	not selected	not selected
1470	not selected	By donating an organ, you are saving a life, which is something that agrees with my religious beliefs	not selected	not selected	I would only become a donor for someone dear to me	not selected	not selected	not selected	not selected
1471	I really want to help a fellow person	By donating an organ, you are saving a life, which is something that agrees with my religious beliefs	not selected	not selected	not selected	The mass media has had a positive effect on me about becoming a donor	Islamic religion allows me to do so	not selected	not selected
1472	not selected	By donating an organ, you are saving a life, which is something that agrees with my religious beliefs	not selected	I have been sensitised by a family member or friend that needed a transplant	not selected	The mass media has had a positive effect on me about becoming a donor	Islamic religion allows me to do so	not selected	not selected
1473	not selected	By donating an organ, you are saving a life, which is something that agrees with my religious beliefs	not selected	not selected	not selected	not selected	not selected	not selected	not selected
1474	I really want to help a fellow person	By donating an organ, you are saving a life, which is something that agrees with my religious beliefs	not selected	not selected	not selected	not selected	Islamic religion allows me to do so	not selected	Other
1475	not selected	By donating an organ, you are saving a life, which is something that agrees with my religious beliefs	not selected	not selected	not selected	not selected	not selected	not selected	not selected
1476	I really want to help a fellow person	By donating an organ, you are saving a life, which is something that agrees with my religious beliefs	not selected	not selected	not selected	not selected	Islamic religion allows me to do so	not selected	not selected
1477	not selected	not selected	not selected	not selected	I would only become a donor for someone dear to me	not selected	not selected	not selected	not selected
1478	I really want to help a fellow person	not selected	not selected	not selected	not selected	not selected	not selected	not selected	not selected
1479	not selected	By donating an organ, you are saving a life, which is something that agrees with my religious beliefs	not selected	not selected	not selected	not selected	not selected	not selected	not selected
1480	I really want to help a fellow person	not selected	not selected	not selected	not selected	not selected	not selected	not selected	not selected
1481	I really want to help a fellow person	not selected	not selected	not selected	not selected	not selected	not selected	not selected	not selected
1482	I really want to help a fellow person	By donating an organ, you are saving a life, which is something that agrees with my religious beliefs	not selected	not selected	not selected	not selected	not selected	not selected	not selected
1483	not selected	By donating an organ, you are saving a life, which is something that agrees with my religious beliefs	not selected	not selected	not selected	not selected	not selected	not selected	not selected
1484	I really want to help a fellow person	By donating an organ, you are saving a life, which is something that agrees with my religious beliefs	not selected	not selected	I would only become a donor for someone dear to me	not selected	not selected	not selected	not selected
1485	not selected	By donating an organ, you are saving a life, which is something that agrees with my religious beliefs	not selected	not selected	not selected	not selected	Islamic religion allows me to do so	not selected	not selected
1486	not selected	By donating an organ, you are saving a life, which is something that agrees with my religious beliefs	I have been affected by a family member or a friend that is a donor	I have been sensitised by a family member or friend that needed a transplant	not selected	not selected	not selected	not selected	not selected
1487	not selected	By donating an organ, you are saving a life, which is something that agrees with my religious beliefs	not selected	not selected	not selected	not selected	not selected	not selected	not selected
1488	not selected	By donating an organ, you are saving a life, which is something that agrees with my religious beliefs	not selected	not selected	not selected	not selected	not selected	not selected	not selected
1489	not selected	By donating an organ, you are saving a life, which is something that agrees with my religious beliefs	I have been affected by a family member or a friend that is a donor	not selected	not selected	not selected	Islamic religion allows me to do so	not selected	not selected
1490	not selected	not selected	not selected	not selected	not selected	The mass media has had a positive effect on me about becoming a donor	not selected	not selected	not selected
1491	not selected	not selected	not selected	not selected	not selected	The mass media has had a positive effect on me about becoming a donor	not selected	not selected	not selected
1492	I really want to help a fellow person	By donating an organ, you are saving a life, which is something that agrees with my religious beliefs	not selected	not selected	not selected	not selected	not selected	not selected	not selected
1493	I really want to help a fellow person	By donating an organ, you are saving a life, which is something that agrees with my religious beliefs	not selected	not selected	I would only become a donor for someone dear to me	The mass media has had a positive effect on me about becoming a donor	Islamic religion allows me to do so	I need the money	not selected
1494	not selected	By donating an organ, you are saving a life, which is something that agrees with my religious beliefs	not selected	not selected	I would only become a donor for someone dear to me	not selected	Islamic religion allows me to do so	not selected	not selected
1495	not selected	not selected	not selected	not selected	not selected	not selected	not selected	not selected	Other
1496	not selected	By donating an organ, you are saving a life, which is something that agrees with my religious beliefs	not selected	not selected	not selected	not selected	Islamic religion allows me to do so	not selected	not selected
1497	not selected	By donating an organ, you are saving a life, which is something that agrees with my religious beliefs	not selected	not selected	not selected	The mass media has had a positive effect on me about becoming a donor	not selected	not selected	not selected
1498	I really want to help a fellow person	By donating an organ, you are saving a life, which is something that agrees with my religious beliefs	not selected	not selected	not selected	not selected	not selected	not selected	not selected
1499	not selected	not selected	not selected	not selected	I would only become a donor for someone dear to me	The mass media has had a positive effect on me about becoming a donor	not selected	not selected	not selected
1500	not selected	By donating an organ, you are saving a life, which is something that agrees with my religious beliefs	not selected	not selected	not selected	The mass media has had a positive effect on me about becoming a donor	Islamic religion allows me to do so	not selected	not selected
1501	I really want to help a fellow person	By donating an organ, you are saving a life, which is something that agrees with my religious beliefs	not selected	not selected	not selected	not selected	not selected	not selected	not selected
1502	I really want to help a fellow person	By donating an organ, you are saving a life, which is something that agrees with my religious beliefs	not selected	not selected	not selected	not selected	Islamic religion allows me to do so	not selected	not selected
1503	not selected	not selected	not selected	not selected	not selected	not selected	not selected	not selected	Other
1504	I really want to help a fellow person	By donating an organ, you are saving a life, which is something that agrees with my religious beliefs	not selected	not selected	not selected	not selected	not selected	not selected	not selected
1505	I really want to help a fellow person	not selected	not selected	not selected	not selected	not selected	not selected	not selected	not selected
1506	not selected	By donating an organ, you are saving a life, which is something that agrees with my religious beliefs	not selected	not selected	I would only become a donor for someone dear to me	not selected	Islamic religion allows me to do so	not selected	not selected
1507	not selected	By donating an organ, you are saving a life, which is something that agrees with my religious beliefs	not selected	not selected	not selected	not selected	not selected	not selected	not selected
1508	not selected	By donating an organ, you are saving a life, which is something that agrees with my religious beliefs	not selected	not selected	not selected	not selected	not selected	not selected	not selected
1509	not selected	By donating an organ, you are saving a life, which is something that agrees with my religious beliefs	not selected	not selected	I would only become a donor for someone dear to me	not selected	not selected	not selected	not selected
1510	I really want to help a fellow person	By donating an organ, you are saving a life, which is something that agrees with my religious beliefs	not selected	not selected	not selected	not selected	not selected	not selected	not selected
1511	not selected	not selected	not selected	not selected	not selected	not selected	not selected	not selected	Other
1512	not selected	not selected	not selected	not selected	not selected	not selected	not selected	not selected	Other
1513	I really want to help a fellow person	By donating an organ, you are saving a life, which is something that agrees with my religious beliefs	not selected	I have been sensitised by a family member or friend that needed a transplant	not selected	The mass media has had a positive effect on me about becoming a donor	Islamic religion allows me to do so	not selected	not selected
1514	I really want to help a fellow person	By donating an organ, you are saving a life, which is something that agrees with my religious beliefs	not selected	not selected	not selected	not selected	Islamic religion allows me to do so	not selected	not selected
1515	I really want to help a fellow person	By donating an organ, you are saving a life, which is something that agrees with my religious beliefs	not selected	not selected	not selected	The mass media has had a positive effect on me about becoming a donor	Islamic religion allows me to do so	not selected	not selected
1516	not selected	By donating an organ, you are saving a life, which is something that agrees with my religious beliefs	not selected	not selected	not selected	not selected	not selected	not selected	not selected
1517	not selected	By donating an organ, you are saving a life, which is something that agrees with my religious beliefs	not selected	not selected	not selected	not selected	not selected	not selected	not selected
1518	not selected	By donating an organ, you are saving a life, which is something that agrees with my religious beliefs	not selected	not selected	not selected	not selected	not selected	not selected	not selected
1519	I really want to help a fellow person	By donating an organ, you are saving a life, which is something that agrees with my religious beliefs	not selected	not selected	not selected	not selected	not selected	not selected	not selected
1520	not selected	not selected	not selected	not selected	not selected	The mass media has had a positive effect on me about becoming a donor	not selected	not selected	not selected
1521	not selected	By donating an organ, you are saving a life, which is something that agrees with my religious beliefs	not selected	not selected	not selected	not selected	not selected	not selected	not selected
1522	I really want to help a fellow person	By donating an organ, you are saving a life, which is something that agrees with my religious beliefs	not selected	not selected	not selected	The mass media has had a positive effect on me about becoming a donor	not selected	not selected	not selected
1523	I really want to help a fellow person	By donating an organ, you are saving a life, which is something that agrees with my religious beliefs	not selected	I have been sensitised by a family member or friend that needed a transplant	not selected	not selected	Islamic religion allows me to do so	not selected	not selected
1524	I really want to help a fellow person	By donating an organ, you are saving a life, which is something that agrees with my religious beliefs	not selected	not selected	I would only become a donor for someone dear to me	not selected	not selected	not selected	not selected
1525	I really want to help a fellow person	By donating an organ, you are saving a life, which is something that agrees with my religious beliefs	not selected	not selected	not selected	not selected	not selected	not selected	not selected
1526	I really want to help a fellow person	By donating an organ, you are saving a life, which is something that agrees with my religious beliefs	not selected	not selected	I would only become a donor for someone dear to me	not selected	not selected	not selected	not selected
1527	not selected	not selected	not selected	not selected	I would only become a donor for someone dear to me	The mass media has had a positive effect on me about becoming a donor	not selected	not selected	not selected
1528	I really want to help a fellow person	By donating an organ, you are saving a life, which is something that agrees with my religious beliefs	not selected	not selected	not selected	The mass media has had a positive effect on me about becoming a donor	not selected	not selected	not selected
1529	not selected	not selected	I have been affected by a family member or a friend that is a donor	not selected	not selected	not selected	not selected	not selected	not selected
1530	not selected	By donating an organ, you are saving a life, which is something that agrees with my religious beliefs	not selected	not selected	not selected	not selected	not selected	not selected	not selected
1531	not selected	By donating an organ, you are saving a life, which is something that agrees with my religious beliefs	not selected	not selected	I would only become a donor for someone dear to me	not selected	not selected	not selected	not selected
1532	I really want to help a fellow person	By donating an organ, you are saving a life, which is something that agrees with my religious beliefs	I have been affected by a family member or a friend that is a donor	not selected	I would only become a donor for someone dear to me	not selected	not selected	not selected	not selected
1533	not selected	By donating an organ, you are saving a life, which is something that agrees with my religious beliefs	not selected	not selected	not selected	not selected	not selected	not selected	not selected
1534	not selected	By donating an organ, you are saving a life, which is something that agrees with my religious beliefs	not selected	not selected	not selected	The mass media has had a positive effect on me about becoming a donor	Islamic religion allows me to do so	not selected	not selected
1535	not selected	By donating an organ, you are saving a life, which is something that agrees with my religious beliefs	not selected	not selected	not selected	not selected	not selected	not selected	not selected
1536	not selected	By donating an organ, you are saving a life, which is something that agrees with my religious beliefs	not selected	not selected	not selected	not selected	Islamic religion allows me to do so	not selected	not selected
1537	not selected	By donating an organ, you are saving a life, which is something that agrees with my religious beliefs	not selected	not selected	not selected	not selected	not selected	not selected	not selected
1538	not selected	not selected	not selected	not selected	not selected	The mass media has had a positive effect on me about becoming a donor	not selected	not selected	not selected
1539	I really want to help a fellow person	By donating an organ, you are saving a life, which is something that agrees with my religious beliefs	not selected	not selected	not selected	not selected	not selected	not selected	not selected
1540	not selected	not selected	not selected	not selected	I would only become a donor for someone dear to me	not selected	not selected	not selected	not selected
1541	not selected	By donating an organ, you are saving a life, which is something that agrees with my religious beliefs	not selected	not selected	not selected	The mass media has had a positive effect on me about becoming a donor	Islamic religion allows me to do so	not selected	not selected
1542	not selected	By donating an organ, you are saving a life, which is something that agrees with my religious beliefs	I have been affected by a family member or a friend that is a donor	not selected	I would only become a donor for someone dear to me	not selected	not selected	not selected	not selected
1543	not selected	By donating an organ, you are saving a life, which is something that agrees with my religious beliefs	not selected	not selected	not selected	not selected	not selected	not selected	not selected
1544	not selected	not selected	not selected	not selected	I would only become a donor for someone dear to me	not selected	not selected	not selected	not selected
1545	I really want to help a fellow person	By donating an organ, you are saving a life, which is something that agrees with my religious beliefs	not selected	not selected	not selected	not selected	not selected	not selected	not selected
1546	I really want to help a fellow person	not selected	not selected	not selected	I would only become a donor for someone dear to me	not selected	not selected	not selected	not selected
1547	I really want to help a fellow person	By donating an organ, you are saving a life, which is something that agrees with my religious beliefs	not selected	not selected	not selected	not selected	Islamic religion allows me to do so	not selected	not selected
1548	I really want to help a fellow person	By donating an organ, you are saving a life, which is something that agrees with my religious beliefs	not selected	not selected	not selected	not selected	not selected	not selected	not selected
1549	not selected	not selected	not selected	not selected	I would only become a donor for someone dear to me	not selected	not selected	not selected	not selected
1550	not selected	By donating an organ, you are saving a life, which is something that agrees with my religious beliefs	not selected	not selected	I would only become a donor for someone dear to me	not selected	not selected	not selected	not selected
1551	I really want to help a fellow person	not selected	not selected	not selected	not selected	not selected	not selected	not selected	not selected
1552	not selected	By donating an organ, you are saving a life, which is something that agrees with my religious beliefs	not selected	not selected	I would only become a donor for someone dear to me	not selected	not selected	I need the money	not selected
1553	I really want to help a fellow person	By donating an organ, you are saving a life, which is something that agrees with my religious beliefs	not selected	not selected	not selected	not selected	Islamic religion allows me to do so	not selected	not selected
1554	not selected	By donating an organ, you are saving a life, which is something that agrees with my religious beliefs	not selected	not selected	I would only become a donor for someone dear to me	not selected	Islamic religion allows me to do so	not selected	not selected
1555	I really want to help a fellow person	By donating an organ, you are saving a life, which is something that agrees with my religious beliefs	not selected	not selected	not selected	not selected	not selected	not selected	not selected
1556	not selected	By donating an organ, you are saving a life, which is something that agrees with my religious beliefs	not selected	I have been sensitised by a family member or friend that needed a transplant	I would only become a donor for someone dear to me	not selected	Islamic religion allows me to do so	not selected	not selected
1557	I really want to help a fellow person	not selected	not selected	not selected	not selected	not selected	not selected	not selected	not selected
1558	not selected	By donating an organ, you are saving a life, which is something that agrees with my religious beliefs	not selected	not selected	not selected	not selected	not selected	not selected	not selected
1559	not selected	By donating an organ, you are saving a life, which is something that agrees with my religious beliefs	not selected	not selected	not selected	The mass media has had a positive effect on me about becoming a donor	Islamic religion allows me to do so	not selected	not selected
1560	I really want to help a fellow person	By donating an organ, you are saving a life, which is something that agrees with my religious beliefs	not selected	not selected	not selected	not selected	not selected	not selected	not selected
1561	I really want to help a fellow person	By donating an organ, you are saving a life, which is something that agrees with my religious beliefs	not selected	not selected	I would only become a donor for someone dear to me	The mass media has had a positive effect on me about becoming a donor	not selected	not selected	not selected
1562	I really want to help a fellow person	not selected	not selected	not selected	I would only become a donor for someone dear to me	not selected	not selected	not selected	not selected
1563	I really want to help a fellow person	By donating an organ, you are saving a life, which is something that agrees with my religious beliefs	not selected	not selected	not selected	The mass media has had a positive effect on me about becoming a donor	Islamic religion allows me to do so	not selected	not selected
1564	not selected	By donating an organ, you are saving a life, which is something that agrees with my religious beliefs	not selected	not selected	I would only become a donor for someone dear to me	not selected	Islamic religion allows me to do so	not selected	not selected
1565	I really want to help a fellow person	By donating an organ, you are saving a life, which is something that agrees with my religious beliefs	not selected	not selected	not selected	The mass media has had a positive effect on me about becoming a donor	Islamic religion allows me to do so	not selected	not selected
1566	not selected	By donating an organ, you are saving a life, which is something that agrees with my religious beliefs	not selected	not selected		not selected	not selected	not selected	not selected
1567	not selected	By donating an organ, you are saving a life, which is something that agrees with my religious beliefs	not selected	not selected	not selected	The mass media has had a positive effect on me about becoming a donor	not selected	not selected	not selected
1568	I really want to help a fellow person	By donating an organ, you are saving a life, which is something that agrees with my religious beliefs	not selected	not selected	not selected	The mass media has had a positive effect on me about becoming a donor	Islamic religion allows me to do so	not selected	not selected
1569	not selected	By donating an organ, you are saving a life, which is something that agrees with my religious beliefs	not selected	not selected	I would only become a donor for someone dear to me	not selected	not selected	not selected	not selected
1570	I really want to help a fellow person	By donating an organ, you are saving a life, which is something that agrees with my religious beliefs	not selected	not selected	not selected	The mass media has had a positive effect on me about becoming a donor	not selected	not selected	not selected
1571	not selected	By donating an organ, you are saving a life, which is something that agrees with my religious beliefs	not selected	not selected	I would only become a donor for someone dear to me	not selected	not selected	not selected	not selected
1572	not selected	By donating an organ, you are saving a life, which is something that agrees with my religious beliefs	not selected	not selected	not selected	The mass media has had a positive effect on me about becoming a donor	not selected	not selected	not selected
1573	not selected	By donating an organ, you are saving a life, which is something that agrees with my religious beliefs	not selected	not selected	I would only become a donor for someone dear to me	not selected	not selected	not selected	not selected
1574	not selected	not selected	not selected	not selected	I would only become a donor for someone dear to me	not selected	not selected	not selected	not selected
1575	I really want to help a fellow person	By donating an organ, you are saving a life, which is something that agrees with my religious beliefs	not selected	not selected	not selected	The mass media has had a positive effect on me about becoming a donor	Islamic religion allows me to do so	not selected	not selected
1576	not selected	By donating an organ, you are saving a life, which is something that agrees with my religious beliefs	not selected	not selected	not selected	not selected	not selected	not selected	not selected
1577	not selected	not selected	not selected	not selected	not selected	not selected	not selected	not selected	Other
1578	not selected	By donating an organ, you are saving a life, which is something that agrees with my religious beliefs	not selected	not selected	not selected	not selected	Islamic religion allows me to do so	not selected	not selected
1579	I really want to help a fellow person	By donating an organ, you are saving a life, which is something that agrees with my religious beliefs	not selected	not selected	I would only become a donor for someone dear to me	not selected	not selected	I need the money	not selected
1580	I really want to help a fellow person	By donating an organ, you are saving a life, which is something that agrees with my religious beliefs	not selected	not selected	I would only become a donor for someone dear to me	not selected	Islamic religion allows me to do so	not selected	not selected
1581	I really want to help a fellow person	By donating an organ, you are saving a life, which is something that agrees with my religious beliefs	not selected	not selected	not selected	not selected	not selected	not selected	not selected
1582	not selected	By donating an organ, you are saving a life, which is something that agrees with my religious beliefs	not selected	not selected	not selected	not selected	not selected	not selected	not selected
1583	not selected	By donating an organ, you are saving a life, which is something that agrees with my religious beliefs	not selected	not selected	not selected	not selected	not selected	not selected	not selected
1584	not selected	By donating an organ, you are saving a life, which is something that agrees with my religious beliefs	not selected	not selected	I would only become a donor for someone dear to me	not selected	not selected	not selected	not selected
1585	I really want to help a fellow person	By donating an organ, you are saving a life, which is something that agrees with my religious beliefs	not selected	not selected	not selected	not selected	Islamic religion allows me to do so	not selected	not selected
1586	not selected	By donating an organ, you are saving a life, which is something that agrees with my religious beliefs	not selected	not selected	I would only become a donor for someone dear to me	not selected	not selected	not selected	not selected
1587	I really want to help a fellow person	By donating an organ, you are saving a life, which is something that agrees with my religious beliefs	not selected	not selected	not selected	not selected	not selected	not selected	not selected
1588	I really want to help a fellow person	not selected	not selected	not selected	not selected	The mass media has had a positive effect on me about becoming a donor	Islamic religion allows me to do so	not selected	not selected
1589	not selected	By donating an organ, you are saving a life, which is something that agrees with my religious beliefs	not selected	not selected	not selected	not selected	not selected	not selected	not selected
1590	not selected	By donating an organ, you are saving a life, which is something that agrees with my religious beliefs	not selected	not selected	not selected	not selected	not selected	not selected	not selected
1591	not selected	By donating an organ, you are saving a life, which is something that agrees with my religious beliefs	not selected	not selected	not selected	not selected	not selected	not selected	not selected
1592	not selected	By donating an organ, you are saving a life, which is something that agrees with my religious beliefs	not selected	not selected	not selected	not selected	not selected	not selected	not selected
1593	not selected	By donating an organ, you are saving a life, which is something that agrees with my religious beliefs	not selected	not selected	not selected	not selected	not selected	not selected	not selected
1594	not selected	By donating an organ, you are saving a life, which is something that agrees with my religious beliefs	not selected	not selected	not selected	not selected	not selected	not selected	not selected
1595	not selected	By donating an organ, you are saving a life, which is something that agrees with my religious beliefs	not selected	not selected	not selected	not selected	Islamic religion allows me to do so	not selected	not selected
1596	I really want to help a fellow person	By donating an organ, you are saving a life, which is something that agrees with my religious beliefs	not selected	not selected	I would only become a donor for someone dear to me	not selected	Islamic religion allows me to do so	not selected	not selected
1597	not selected	By donating an organ, you are saving a life, which is something that agrees with my religious beliefs	not selected	not selected	not selected	The mass media has had a positive effect on me about becoming a donor	Islamic religion allows me to do so	not selected	not selected
1598	I really want to help a fellow person	By donating an organ, you are saving a life, which is something that agrees with my religious beliefs	not selected	not selected	not selected	not selected	not selected	not selected	not selected
1599	I really want to help a fellow person	By donating an organ, you are saving a life, which is something that agrees with my religious beliefs	not selected	not selected	I would only become a donor for someone dear to me	not selected	not selected	not selected	not selected
1600	not selected	By donating an organ, you are saving a life, which is something that agrees with my religious beliefs	I have been affected by a family member or a friend that is a donor	I have been sensitised by a family member or friend that needed a transplant	not selected	not selected	not selected	not selected	not selected
1601	I really want to help a fellow person	not selected	I have been affected by a family member or a friend that is a donor	I have been sensitised by a family member or friend that needed a transplant	I would only become a donor for someone dear to me	not selected	not selected	not selected	not selected
1602	not selected	not selected	not selected	not selected	I would only become a donor for someone dear to me	not selected	not selected	not selected	not selected
1603	not selected	not selected	not selected	not selected	I would only become a donor for someone dear to me	not selected	not selected	not selected	not selected
1604	I really want to help a fellow person	By donating an organ, you are saving a life, which is something that agrees with my religious beliefs	not selected	not selected	I would only become a donor for someone dear to me	not selected	not selected	not selected	not selected
1605	not selected	By donating an organ, you are saving a life, which is something that agrees with my religious beliefs	not selected	not selected	not selected	not selected	Islamic religion allows me to do so	not selected	not selected
1606	not selected	By donating an organ, you are saving a life, which is something that agrees with my religious beliefs	not selected	not selected	not selected	not selected	not selected	not selected	not selected
1607	I really want to help a fellow person	not selected	not selected	not selected	I would only become a donor for someone dear to me	not selected	not selected	not selected	not selected
1608	not selected	By donating an organ, you are saving a life, which is something that agrees with my religious beliefs	not selected	not selected	not selected	not selected	not selected	not selected	not selected
1609	not selected	not selected	not selected	not selected	I would only become a donor for someone dear to me	not selected	not selected	not selected	not selected
1610	I really want to help a fellow person	By donating an organ, you are saving a life, which is something that agrees with my religious beliefs	not selected	not selected	not selected	not selected	Islamic religion allows me to do so	not selected	not selected
1611	not selected	not selected	not selected	not selected	I would only become a donor for someone dear to me	not selected	Islamic religion allows me to do so	not selected	not selected
1612	I really want to help a fellow person	By donating an organ, you are saving a life, which is something that agrees with my religious beliefs	not selected	not selected	I would only become a donor for someone dear to me	not selected	Islamic religion allows me to do so	not selected	not selected
1613	not selected	not selected	not selected	not selected	I would only become a donor for someone dear to me	not selected	not selected	not selected	not selected
1614	not selected	By donating an organ, you are saving a life, which is something that agrees with my religious beliefs	not selected	not selected	not selected	The mass media has had a positive effect on me about becoming a donor	not selected	not selected	not selected
1615	not selected	By donating an organ, you are saving a life, which is something that agrees with my religious beliefs	not selected	I have been sensitised by a family member or friend that needed a transplant	not selected	not selected	not selected	not selected	not selected
1616	I really want to help a fellow person	By donating an organ, you are saving a life, which is something that agrees with my religious beliefs	not selected	I have been sensitised by a family member or friend that needed a transplant	I would only become a donor for someone dear to me	The mass media has had a positive effect on me about becoming a donor	Islamic religion allows me to do so	not selected	not selected
1617	not selected	not selected	I have been affected by a family member or a friend that is a donor	not selected	I would only become a donor for someone dear to me	The mass media has had a positive effect on me about becoming a donor	not selected	not selected	not selected
1618	not selected	By donating an organ, you are saving a life, which is something that agrees with my religious beliefs	not selected	not selected	not selected	not selected	not selected	not selected	not selected
1619	I really want to help a fellow person	By donating an organ, you are saving a life, which is something that agrees with my religious beliefs	not selected	not selected	not selected	not selected	not selected		not selected
1620	not selected	By donating an organ, you are saving a life, which is something that agrees with my religious beliefs	not selected	not selected	not selected	not selected	Islamic religion allows me to do so	not selected	not selected
1621	not selected	not selected	not selected	not selected	not selected	not selected	not selected	not selected	Other
1622	not selected	By donating an organ, you are saving a life, which is something that agrees with my religious beliefs	not selected	not selected	not selected	not selected	not selected	not selected	not selected
1623	not selected	By donating an organ, you are saving a life, which is something that agrees with my religious beliefs	not selected	not selected	I would only become a donor for someone dear to me	not selected	Islamic religion allows me to do so	not selected	not selected
1624	not selected	By donating an organ, you are saving a life, which is something that agrees with my religious beliefs	not selected	not selected	not selected	not selected	Islamic religion allows me to do so	not selected	not selected
1625	not selected	By donating an organ, you are saving a life, which is something that agrees with my religious beliefs	not selected	not selected	not selected	not selected	not selected	not selected	not selected
1626	not selected	By donating an organ, you are saving a life, which is something that agrees with my religious beliefs	not selected	not selected	I would only become a donor for someone dear to me	not selected	not selected	not selected	not selected
1627	not selected	By donating an organ, you are saving a life, which is something that agrees with my religious beliefs	not selected	not selected	not selected	not selected	not selected	not selected	not selected
1628	not selected	not selected	I have been affected by a family member or a friend that is a donor	I have been sensitised by a family member or friend that needed a transplant	not selected	The mass media has had a positive effect on me about becoming a donor	not selected	not selected	not selected
1629	I really want to help a fellow person	By donating an organ, you are saving a life, which is something that agrees with my religious beliefs	not selected	not selected	not selected	not selected	not selected	not selected	not selected
1630	I really want to help a fellow person	By donating an organ, you are saving a life, which is something that agrees with my religious beliefs	not selected	not selected	not selected	not selected	not selected	not selected	not selected
1631	I really want to help a fellow person	By donating an organ, you are saving a life, which is something that agrees with my religious beliefs	not selected	not selected	not selected	not selected	Islamic religion allows me to do so	not selected	not selected
1632	I really want to help a fellow person	not selected	not selected	not selected	not selected	not selected	not selected	not selected	not selected
1633	I really want to help a fellow person	By donating an organ, you are saving a life, which is something that agrees with my religious beliefs	not selected	not selected	I would only become a donor for someone dear to me	The mass media has had a positive effect on me about becoming a donor	not selected	not selected	not selected
1634	I really want to help a fellow person	By donating an organ, you are saving a life, which is something that agrees with my religious beliefs	not selected	not selected	not selected	not selected	not selected	not selected	not selected
1635	I really want to help a fellow person	By donating an organ, you are saving a life, which is something that agrees with my religious beliefs	not selected	not selected	not selected	not selected	not selected	not selected	not selected
1636	I really want to help a fellow person	By donating an organ, you are saving a life, which is something that agrees with my religious beliefs	not selected	not selected	not selected	The mass media has had a positive effect on me about becoming a donor	not selected	not selected	not selected
1637	I really want to help a fellow person	By donating an organ, you are saving a life, which is something that agrees with my religious beliefs	not selected	not selected	I would only become a donor for someone dear to me	The mass media has had a positive effect on me about becoming a donor	not selected	I need the money	not selected
1638	I really want to help a fellow person	By donating an organ, you are saving a life, which is something that agrees with my religious beliefs	not selected	not selected	not selected	not selected	not selected	not selected	not selected
1639	I really want to help a fellow person	not selected	not selected	not selected	not selected	not selected	not selected	not selected	not selected
1640	I really want to help a fellow person	By donating an organ, you are saving a life, which is something that agrees with my religious beliefs	I have been affected by a family member or a friend that is a donor	I have been sensitised by a family member or friend that needed a transplant	I would only become a donor for someone dear to me	The mass media has had a positive effect on me about becoming a donor	Islamic religion allows me to do so	not selected	not selected
1641	I really want to help a fellow person	not selected	not selected	not selected	not selected	not selected	Islamic religion allows me to do so	not selected	not selected
1642	not selected	not selected	not selected	not selected	I would only become a donor for someone dear to me	not selected	not selected	not selected	not selected
1643	I really want to help a fellow person	By donating an organ, you are saving a life, which is something that agrees with my religious beliefs	I have been affected by a family member or a friend that is a donor	I have been sensitised by a family member or friend that needed a transplant	I would only become a donor for someone dear to me	The mass media has had a positive effect on me about becoming a donor	Islamic religion allows me to do so	I need the money	not selected
1644	I really want to help a fellow person	By donating an organ, you are saving a life, which is something that agrees with my religious beliefs	not selected	not selected	not selected	not selected	not selected	not selected	not selected
1645	not selected	By donating an organ, you are saving a life, which is something that agrees with my religious beliefs	not selected	not selected	not selected	not selected	not selected	not selected	not selected
1646	I really want to help a fellow person	By donating an organ, you are saving a life, which is something that agrees with my religious beliefs	not selected	not selected	not selected	not selected	Islamic religion allows me to do so	not selected	not selected
[truncated: 479 more rows]
