# Supplementary material for: Knowledge and attitude about organ donation and transplantation among Omani university students
Source: Front Public Health. 2023 May 25;11:1115531. doi: 10.3389/fpubh.2023.1115531 (PMC10248022; doi:10.3389/fpubh.2023.1115531)
Supplement: Supplementary file 6 [file Table_6.XLSX]

## Sheet: Sheet1
	10) What are the reasons that makes you refuse organ donation?
#N
1	I’m afraid	I do not trust doctors and the way that I would be treated during hospitalisation as a registered donor	not selected	not selected	not selected	not selected	not selected
2	not selected	not selected	I do not believe that the transplant would be used correctly	not selected	Against Islamic religion	not selected	not selected
3	I’m afraid	not selected	not selected	not selected	not selected	not selected	not selected
4	not selected	not selected	not selected	not selected	not selected	I’m still not aware or decided regarding organ donation	not selected
5	not selected	I do not trust doctors and the way that I would be treated during hospitalisation as a registered donor	not selected	not selected	not selected	I’m still not aware or decided regarding organ donation	not selected
6	I’m afraid	not selected	not selected	not selected	not selected	I’m still not aware or decided regarding organ donation	not selected
7	not selected	not selected	not selected	not selected	not selected	I’m still not aware or decided regarding organ donation	not selected
8	not selected	not selected	not selected	not selected	not selected	not selected	Other
9	I’m afraid	I do not trust doctors and the way that I would be treated during hospitalisation as a registered donor	I do not believe that the transplant would be used correctly	I find it irrelevant and am not really concerned about the matter	not selected	I’m still not aware or decided regarding organ donation	not selected
10	I’m afraid	not selected	not selected	not selected	not selected	not selected	not selected
11	I’m afraid	I do not trust doctors and the way that I would be treated during hospitalisation as a registered donor	not selected	not selected	not selected	I’m still not aware or decided regarding organ donation	not selected
12	not selected	I do not trust doctors and the way that I would be treated during hospitalisation as a registered donor	not selected	not selected	Against Islamic religion	not selected	not selected
13	I’m afraid	not selected	not selected	not selected	not selected	not selected	not selected
14	not selected	not selected	not selected	not selected	not selected	not selected	Other
15	not selected	not selected	not selected	not selected	not selected	not selected	Other
16	not selected	not selected	not selected	not selected	Against Islamic religion	not selected	not selected
17	I’m afraid	I do not trust doctors and the way that I would be treated during hospitalisation as a registered donor	not selected	I find it irrelevant and am not really concerned about the matter	not selected	I’m still not aware or decided regarding organ donation	not selected
18	not selected	not selected	not selected	not selected	Against Islamic religion	not selected	not selected
19	not selected	not selected	not selected	not selected	not selected	I’m still not aware or decided regarding organ donation	not selected
20	not selected	not selected	not selected	not selected	not selected	I’m still not aware or decided regarding organ donation	not selected
21	not selected	not selected	not selected	not selected	not selected	I’m still not aware or decided regarding organ donation	not selected
22	not selected	I do not trust doctors and the way that I would be treated during hospitalisation as a registered donor	not selected	not selected	not selected	I’m still not aware or decided regarding organ donation	not selected
23	not selected	not selected	not selected	not selected	not selected	not selected	Other
24	not selected	not selected	not selected	not selected	not selected	I’m still not aware or decided regarding organ donation	not selected
25	I’m afraid	not selected	not selected	not selected	not selected	not selected	not selected
26	not selected	not selected	not selected	not selected	not selected	I’m still not aware or decided regarding organ donation	not selected
27	not selected	not selected	not selected	not selected	not selected	I’m still not aware or decided regarding organ donation	not selected
28	not selected	not selected	not selected	not selected	not selected	I’m still not aware or decided regarding organ donation	not selected
29	not selected	not selected	not selected	not selected	not selected	I’m still not aware or decided regarding organ donation	not selected
30	not selected	not selected	not selected	I find it irrelevant and am not really concerned about the matter	not selected	not selected	not selected
31	I’m afraid	I do not trust doctors and the way that I would be treated during hospitalisation as a registered donor	I do not believe that the transplant would be used correctly	I find it irrelevant and am not really concerned about the matter	Against Islamic religion	I’m still not aware or decided regarding organ donation	not selected
32	I’m afraid	I do not trust doctors and the way that I would be treated during hospitalisation as a registered donor	not selected	not selected	not selected	I’m still not aware or decided regarding organ donation	not selected
33	not selected	I do not trust doctors and the way that I would be treated during hospitalisation as a registered donor	not selected	not selected	not selected	not selected	not selected
34	I’m afraid	I do not trust doctors and the way that I would be treated during hospitalisation as a registered donor	I do not believe that the transplant would be used correctly	not selected	not selected	I’m still not aware or decided regarding organ donation	not selected
35	not selected	I do not trust doctors and the way that I would be treated during hospitalisation as a registered donor	not selected	not selected	not selected	not selected	not selected
36	not selected	not selected	not selected	not selected	not selected	not selected	Other
37	not selected	not selected	not selected	not selected	not selected	I’m still not aware or decided regarding organ donation	not selected
38	not selected	I do not trust doctors and the way that I would be treated during hospitalisation as a registered donor	not selected	not selected	not selected	I’m still not aware or decided regarding organ donation	not selected
39	not selected	I do not trust doctors and the way that I would be treated during hospitalisation as a registered donor	not selected	not selected	Against Islamic religion	not selected	not selected
40	I’m afraid	not selected	not selected	not selected	not selected	not selected	not selected
41	not selected	I do not trust doctors and the way that I would be treated during hospitalisation as a registered donor	not selected	I find it irrelevant and am not really concerned about the matter	not selected	not selected	not selected
42	not selected	not selected	not selected	not selected	Against Islamic religion	not selected	not selected
43	I’m afraid	I do not trust doctors and the way that I would be treated during hospitalisation as a registered donor	not selected	not selected	not selected	I’m still not aware or decided regarding organ donation	not selected
44	I’m afraid	not selected	not selected	not selected	Against Islamic religion	not selected	not selected
45	not selected	not selected	I do not believe that the transplant would be used correctly	not selected	Against Islamic religion	not selected	not selected
46	I’m afraid	not selected	not selected	not selected	not selected	not selected	not selected
47	not selected	not selected	not selected	not selected	not selected	I’m still not aware or decided regarding organ donation	not selected
48	not selected	I do not trust doctors and the way that I would be treated during hospitalisation as a registered donor	not selected	not selected	not selected	I’m still not aware or decided regarding organ donation	not selected
49	not selected	not selected	not selected	not selected	not selected	I’m still not aware or decided regarding organ donation	not selected
50	not selected	not selected	not selected	not selected	not selected	I’m still not aware or decided regarding organ donation	not selected
51	not selected	not selected	not selected	not selected	not selected	I’m still not aware or decided regarding organ donation	not selected
52	not selected	not selected	not selected	not selected	not selected	not selected	Other
53	not selected	not selected	not selected	not selected	not selected	I’m still not aware or decided regarding organ donation	not selected
54	not selected	not selected	not selected	not selected	not selected	I’m still not aware or decided regarding organ donation	not selected
55	I’m afraid	I do not trust doctors and the way that I would be treated during hospitalisation as a registered donor	not selected	not selected	not selected	not selected	not selected
56	not selected	not selected	not selected	not selected	not selected	I’m still not aware or decided regarding organ donation	not selected
57	not selected	I do not trust doctors and the way that I would be treated during hospitalisation as a registered donor	not selected	not selected	not selected	not selected	not selected
58	not selected	not selected	I do not believe that the transplant would be used correctly	not selected	not selected	I’m still not aware or decided regarding organ donation	not selected
59	not selected	not selected	not selected	not selected	not selected	I’m still not aware or decided regarding organ donation	not selected
60	not selected	not selected	not selected	not selected	not selected	I’m still not aware or decided regarding organ donation	not selected
61	not selected	not selected	not selected	not selected	not selected	not selected	Other
62	not selected	not selected	not selected	not selected	not selected	I’m still not aware or decided regarding organ donation	not selected
63	not selected	I do not trust doctors and the way that I would be treated during hospitalisation as a registered donor	not selected	not selected	not selected	not selected	not selected
64	not selected	not selected	not selected	I find it irrelevant and am not really concerned about the matter	not selected	not selected	not selected
65	I’m afraid	I do not trust doctors and the way that I would be treated during hospitalisation as a registered donor	not selected	not selected	not selected	not selected	not selected
66	not selected	not selected	I do not believe that the transplant would be used correctly	not selected	not selected	not selected	not selected
67	I’m afraid	not selected	not selected	not selected	not selected	I’m still not aware or decided regarding organ donation	not selected
68	not selected	not selected	not selected	not selected	not selected	I’m still not aware or decided regarding organ donation	not selected
69	not selected	not selected	not selected	not selected	not selected	I’m still not aware or decided regarding organ donation	not selected
70	I’m afraid	I do not trust doctors and the way that I would be treated during hospitalisation as a registered donor	not selected	not selected	not selected	not selected	not selected
71	I’m afraid	not selected	not selected	not selected	not selected	I’m still not aware or decided regarding organ donation	not selected
72	not selected	not selected	not selected	not selected	not selected	I’m still not aware or decided regarding organ donation	not selected
73	not selected	not selected	I do not believe that the transplant would be used correctly	not selected	not selected	not selected	not selected
74	not selected	I do not trust doctors and the way that I would be treated during hospitalisation as a registered donor	I do not believe that the transplant would be used correctly	not selected	not selected	I’m still not aware or decided regarding organ donation	not selected
75	not selected	not selected	not selected	not selected	not selected	I’m still not aware or decided regarding organ donation	not selected
76	not selected	not selected	not selected	not selected	not selected	I’m still not aware or decided regarding organ donation	not selected
77	I’m afraid	not selected	not selected	not selected	not selected	I’m still not aware or decided regarding organ donation	not selected
78	not selected	not selected	not selected	I find it irrelevant and am not really concerned about the matter	not selected	not selected	not selected
79	not selected	not selected	not selected	not selected	not selected	I’m still not aware or decided regarding organ donation	not selected
80	I’m afraid	not selected	not selected	not selected	not selected	I’m still not aware or decided regarding organ donation	not selected
81	I’m afraid	not selected	not selected	I find it irrelevant and am not really concerned about the matter	not selected	not selected	not selected
82	not selected	not selected	not selected	not selected	not selected	I’m still not aware or decided regarding organ donation	not selected
83	I’m afraid	not selected	not selected	not selected	not selected	I’m still not aware or decided regarding organ donation	not selected
84	not selected	I do not trust doctors and the way that I would be treated during hospitalisation as a registered donor	not selected	not selected	not selected	not selected	not selected
85	not selected	not selected	not selected	not selected	not selected	I’m still not aware or decided regarding organ donation	not selected
86	not selected	not selected	not selected	not selected	not selected	I’m still not aware or decided regarding organ donation	not selected
87	I’m afraid	not selected	not selected	not selected	not selected	not selected	not selected
88	not selected	not selected	not selected	not selected	not selected	I’m still not aware or decided regarding organ donation	not selected
89	not selected	not selected	not selected	not selected	not selected	I’m still not aware or decided regarding organ donation	not selected
90	not selected	not selected	not selected	not selected	not selected	I’m still not aware or decided regarding organ donation	not selected
91	I’m afraid	I do not trust doctors and the way that I would be treated during hospitalisation as a registered donor	not selected	not selected	not selected	I’m still not aware or decided regarding organ donation	not selected
92	I’m afraid	I do not trust doctors and the way that I would be treated during hospitalisation as a registered donor	not selected	not selected	not selected	not selected	not selected
93	I’m afraid	I do not trust doctors and the way that I would be treated during hospitalisation as a registered donor	I do not believe that the transplant would be used correctly	not selected	not selected	I’m still not aware or decided regarding organ donation	not selected
94	not selected	not selected	not selected	not selected	not selected	I’m still not aware or decided regarding organ donation	not selected
95	not selected	I do not trust doctors and the way that I would be treated during hospitalisation as a registered donor	I do not believe that the transplant would be used correctly	not selected	not selected	not selected	not selected
96	I’m afraid	not selected	not selected	not selected	not selected	I’m still not aware or decided regarding organ donation	not selected
97	I’m afraid	not selected	not selected	not selected	not selected	not selected	not selected
98	I’m afraid	I do not trust doctors and the way that I would be treated during hospitalisation as a registered donor	I do not believe that the transplant would be used correctly	not selected	not selected	I’m still not aware or decided regarding organ donation	not selected
99	I’m afraid	not selected	not selected	not selected	not selected	I’m still not aware or decided regarding organ donation	not selected
100	not selected	not selected	not selected	not selected	not selected	I’m still not aware or decided regarding organ donation	not selected
101	not selected	not selected	not selected	not selected	not selected	I’m still not aware or decided regarding organ donation	not selected
102	not selected	I do not trust doctors and the way that I would be treated during hospitalisation as a registered donor	not selected	not selected	not selected	I’m still not aware or decided regarding organ donation	not selected
103	not selected	not selected	not selected	not selected	not selected	I’m still not aware or decided regarding organ donation	not selected
104	I’m afraid	not selected	not selected	not selected	not selected	I’m still not aware or decided regarding organ donation	not selected
105	not selected	not selected	not selected	not selected	not selected	I’m still not aware or decided regarding organ donation	not selected
106	not selected	not selected	not selected	not selected	not selected	I’m still not aware or decided regarding organ donation	not selected
107	not selected	not selected	not selected	not selected	Against Islamic religion	not selected	not selected
108	not selected	I do not trust doctors and the way that I would be treated during hospitalisation as a registered donor	I do not believe that the transplant would be used correctly	not selected	not selected	not selected	not selected
109	I’m afraid	not selected	not selected	not selected	not selected	not selected	not selected
110	not selected	not selected	not selected	not selected	not selected	I’m still not aware or decided regarding organ donation	not selected
111	not selected	not selected	not selected	not selected	not selected	I’m still not aware or decided regarding organ donation	not selected
112	I’m afraid	I do not trust doctors and the way that I would be treated during hospitalisation as a registered donor	not selected	not selected	not selected	I’m still not aware or decided regarding organ donation	not selected
113	not selected	not selected	not selected	not selected	not selected	I’m still not aware or decided regarding organ donation	not selected
114	I’m afraid	not selected	not selected	not selected	not selected	not selected	not selected
115	not selected	not selected	I do not believe that the transplant would be used correctly	not selected	not selected	not selected	not selected
116	not selected	not selected	I do not believe that the transplant would be used correctly	not selected	Against Islamic religion	not selected	not selected
117	I’m afraid	I do not trust doctors and the way that I would be treated during hospitalisation as a registered donor	I do not believe that the transplant would be used correctly	not selected	not selected	I’m still not aware or decided regarding organ donation	not selected
118	I’m afraid	I do not trust doctors and the way that I would be treated during hospitalisation as a registered donor	not selected	I find it irrelevant and am not really concerned about the matter	not selected	I’m still not aware or decided regarding organ donation	not selected
119	I’m afraid	I do not trust doctors and the way that I would be treated during hospitalisation as a registered donor	I do not believe that the transplant would be used correctly	not selected	not selected	I’m still not aware or decided regarding organ donation	not selected
120	not selected	I do not trust doctors and the way that I would be treated during hospitalisation as a registered donor	not selected	not selected	not selected	not selected	not selected
121	not selected	I do not trust doctors and the way that I would be treated during hospitalisation as a registered donor	not selected	not selected	not selected	not selected	not selected
122	I’m afraid	I do not trust doctors and the way that I would be treated during hospitalisation as a registered donor	not selected	not selected	not selected	not selected	not selected
123	not selected	not selected	not selected	not selected	not selected	not selected	Other
124	not selected	not selected	I do not believe that the transplant would be used correctly	not selected	not selected	not selected	not selected
125	not selected	I do not trust doctors and the way that I would be treated during hospitalisation as a registered donor	not selected	not selected	not selected	I’m still not aware or decided regarding organ donation	not selected
126	I’m afraid	not selected	I do not believe that the transplant would be used correctly	not selected	not selected	I’m still not aware or decided regarding organ donation	not selected
127	not selected	not selected	not selected	not selected	not selected	I’m still not aware or decided regarding organ donation	Other
128	not selected	not selected	not selected	not selected	not selected	I’m still not aware or decided regarding organ donation	not selected
129	I’m afraid	not selected	not selected	not selected	not selected	I’m still not aware or decided regarding organ donation	not selected
130	I’m afraid	not selected	not selected	not selected	not selected	not selected	not selected
131	I’m afraid	not selected	not selected	not selected	not selected	not selected	not selected
132	I’m afraid	I do not trust doctors and the way that I would be treated during hospitalisation as a registered donor	not selected	not selected	not selected	I’m still not aware or decided regarding organ donation	not selected
133	I’m afraid	I do not trust doctors and the way that I would be treated during hospitalisation as a registered donor	not selected	not selected	not selected	not selected	not selected
134	I’m afraid	I do not trust doctors and the way that I would be treated during hospitalisation as a registered donor	not selected	not selected	not selected	I’m still not aware or decided regarding organ donation	not selected
135	I’m afraid	not selected	not selected	not selected	not selected	not selected	not selected
136	not selected	not selected	not selected	not selected	not selected	I’m still not aware or decided regarding organ donation	not selected
137	I’m afraid	not selected	not selected	not selected	Against Islamic religion	I’m still not aware or decided regarding organ donation	not selected
138	not selected	not selected	not selected	not selected	not selected	I’m still not aware or decided regarding organ donation	Other
139	not selected	I do not trust doctors and the way that I would be treated during hospitalisation as a registered donor	I do not believe that the transplant would be used correctly	not selected	not selected	I’m still not aware or decided regarding organ donation	not selected
140	I’m afraid	not selected	I do not believe that the transplant would be used correctly	not selected	not selected	not selected	not selected
141	I’m afraid	I do not trust doctors and the way that I would be treated during hospitalisation as a registered donor	not selected	not selected	not selected	I’m still not aware or decided regarding organ donation	not selected
142	not selected	not selected	not selected	not selected	not selected	not selected	Other
143	not selected	I do not trust doctors and the way that I would be treated during hospitalisation as a registered donor	I do not believe that the transplant would be used correctly	not selected	not selected	I’m still not aware or decided regarding organ donation	not selected
144	not selected	not selected	not selected	not selected	not selected	I’m still not aware or decided regarding organ donation	not selected
145	I’m afraid	not selected	not selected	not selected	not selected	I’m still not aware or decided regarding organ donation	not selected
146	I’m afraid	not selected	not selected	not selected	not selected	not selected	not selected
147	I’m afraid	not selected	not selected	not selected	not selected	I’m still not aware or decided regarding organ donation	not selected
148	I’m afraid	not selected	not selected	not selected	not selected	not selected	not selected
149	not selected	not selected	not selected	I find it irrelevant and am not really concerned about the matter	not selected	not selected	not selected
150	not selected	not selected	not selected	not selected	not selected	I’m still not aware or decided regarding organ donation	not selected
151	I’m afraid	not selected	I do not believe that the transplant would be used correctly	not selected	not selected	I’m still not aware or decided regarding organ donation	not selected
152	I’m afraid	not selected	not selected	not selected	not selected	not selected	not selected
153	not selected	I do not trust doctors and the way that I would be treated during hospitalisation as a registered donor	I do not believe that the transplant would be used correctly	not selected	not selected	not selected	not selected
154	I’m afraid	I do not trust doctors and the way that I would be treated during hospitalisation as a registered donor	not selected	not selected	not selected	not selected	not selected
155	not selected	not selected	not selected	not selected	not selected	I’m still not aware or decided regarding organ donation	not selected
156	not selected	I do not trust doctors and the way that I would be treated during hospitalisation as a registered donor	I do not believe that the transplant would be used correctly	not selected	Against Islamic religion	not selected	not selected
157	not selected	I do not trust doctors and the way that I would be treated during hospitalisation as a registered donor	not selected	not selected	not selected	I’m still not aware or decided regarding organ donation	not selected
158	not selected	not selected	not selected	not selected	not selected	I’m still not aware or decided regarding organ donation	not selected
159	not selected	not selected	not selected	not selected	not selected	I’m still not aware or decided regarding organ donation	not selected
160	I’m afraid	not selected	not selected	not selected	not selected	I’m still not aware or decided regarding organ donation	not selected
161	not selected	I do not trust doctors and the way that I would be treated during hospitalisation as a registered donor	I do not believe that the transplant would be used correctly	not selected	not selected	not selected	not selected
162	I’m afraid	I do not trust doctors and the way that I would be treated during hospitalisation as a registered donor	I do not believe that the transplant would be used correctly	not selected	not selected	I’m still not aware or decided regarding organ donation	not selected
163	I’m afraid	not selected	I do not believe that the transplant would be used correctly	not selected	not selected	not selected	not selected
164	I’m afraid	I do not trust doctors and the way that I would be treated during hospitalisation as a registered donor	not selected	not selected	not selected	I’m still not aware or decided regarding organ donation	not selected
165	not selected	not selected	not selected	not selected	Against Islamic religion	not selected	not selected
166	not selected	not selected	not selected	not selected	not selected	I’m still not aware or decided regarding organ donation	not selected
167	I’m afraid	I do not trust doctors and the way that I would be treated during hospitalisation as a registered donor	not selected	not selected	not selected	I’m still not aware or decided regarding organ donation	not selected
168	not selected	not selected	not selected	not selected	not selected	I’m still not aware or decided regarding organ donation	not selected
169	I’m afraid	not selected	not selected	not selected	not selected	I’m still not aware or decided regarding organ donation	not selected
170	I’m afraid	not selected	not selected	not selected	not selected	I’m still not aware or decided regarding organ donation	not selected
171	I’m afraid	not selected	not selected	not selected	Against Islamic religion	I’m still not aware or decided regarding organ donation	not selected
172	not selected	I do not trust doctors and the way that I would be treated during hospitalisation as a registered donor	not selected	not selected	not selected	not selected	not selected
173	not selected	not selected	not selected	not selected	not selected	I’m still not aware or decided regarding organ donation	not selected
174	I’m afraid	I do not trust doctors and the way that I would be treated during hospitalisation as a registered donor	not selected	not selected	not selected	not selected	not selected
175	not selected	I do not trust doctors and the way that I would be treated during hospitalisation as a registered donor	not selected	not selected	not selected	I’m still not aware or decided regarding organ donation	not selected
176	not selected	not selected	not selected	not selected	not selected	I’m still not aware or decided regarding organ donation	not selected
177	not selected	not selected	not selected	not selected	not selected	I’m still not aware or decided regarding organ donation	not selected
178	not selected	not selected	not selected	not selected	not selected	not selected	Other
179	not selected	not selected	not selected	not selected	not selected	I’m still not aware or decided regarding organ donation	not selected
180	not selected	not selected	not selected	not selected	not selected	not selected	Other
181	not selected	not selected	not selected	I find it irrelevant and am not really concerned about the matter	not selected	not selected	not selected
182	not selected	not selected	not selected	not selected	not selected	I’m still not aware or decided regarding organ donation	not selected
183	not selected	not selected	not selected	not selected	not selected	I’m still not aware or decided regarding organ donation	not selected
184	not selected	not selected	not selected	not selected	Against Islamic religion	not selected	not selected
185	not selected	not selected	not selected	not selected	not selected	not selected	Other
186	I’m afraid	not selected	not selected	not selected	not selected	I’m still not aware or decided regarding organ donation	not selected
187	not selected	not selected	not selected	I find it irrelevant and am not really concerned about the matter	not selected	I’m still not aware or decided regarding organ donation	not selected
188	I’m afraid	not selected	not selected	not selected	not selected	I’m still not aware or decided regarding organ donation	not selected
189	not selected	I do not trust doctors and the way that I would be treated during hospitalisation as a registered donor	not selected	not selected	not selected	not selected	not selected
190	not selected	not selected	not selected	not selected	not selected	not selected	Other
191	not selected	I do not trust doctors and the way that I would be treated during hospitalisation as a registered donor	not selected	not selected	not selected	I’m still not aware or decided regarding organ donation	Other
192	I’m afraid	not selected	not selected	not selected	not selected	I’m still not aware or decided regarding organ donation	not selected
193	I’m afraid	not selected	not selected	not selected	not selected	not selected	not selected
194	not selected	not selected	not selected	not selected	not selected	not selected	Other
195	I’m afraid	not selected	not selected	not selected	not selected	I’m still not aware or decided regarding organ donation	not selected
196	I’m afraid	I do not trust doctors and the way that I would be treated during hospitalisation as a registered donor	not selected	not selected	not selected	I’m still not aware or decided regarding organ donation	not selected
197	I’m afraid	not selected	not selected	not selected	not selected	I’m still not aware or decided regarding organ donation	not selected
198	I’m afraid	not selected	not selected	not selected	not selected	not selected	not selected
199	not selected	not selected	I do not believe that the transplant would be used correctly	not selected	not selected	not selected	not selected
200	I’m afraid	not selected	not selected	not selected	not selected	I’m still not aware or decided regarding organ donation	not selected
201	not selected	not selected	not selected	not selected	not selected	I’m still not aware or decided regarding organ donation	not selected
202	not selected	not selected	not selected	not selected	not selected	not selected	Other
203	not selected	not selected	not selected	not selected	not selected	I’m still not aware or decided regarding organ donation	Other
204	not selected	not selected	not selected	not selected	Against Islamic religion	not selected	not selected
205	not selected	not selected	not selected	not selected	not selected	I’m still not aware or decided regarding organ donation	not selected
206	not selected	not selected	not selected	I find it irrelevant and am not really concerned about the matter	not selected	not selected	not selected
207	not selected	not selected	not selected	not selected	not selected	I’m still not aware or decided regarding organ donation	not selected
208	not selected	not selected	not selected	not selected	not selected	I’m still not aware or decided regarding organ donation	not selected
209	I’m afraid	not selected	not selected	not selected	not selected	not selected	not selected
210	not selected	not selected	not selected	not selected	not selected	I’m still not aware or decided regarding organ donation	not selected
211	not selected	not selected	I do not believe that the transplant would be used correctly	I find it irrelevant and am not really concerned about the matter	not selected	I’m still not aware or decided regarding organ donation	not selected
212	not selected	not selected	not selected	not selected	not selected	not selected	Other
213	I’m afraid	not selected	not selected	not selected	not selected	I’m still not aware or decided regarding organ donation	not selected
214	I’m afraid	I do not trust doctors and the way that I would be treated during hospitalisation as a registered donor	not selected	not selected	not selected	I’m still not aware or decided regarding organ donation	not selected
215	I’m afraid	not selected	not selected	not selected	not selected	not selected	not selected
216	I’m afraid	I do not trust doctors and the way that I would be treated during hospitalisation as a registered donor	I do not believe that the transplant would be used correctly	I find it irrelevant and am not really concerned about the matter	not selected	I’m still not aware or decided regarding organ donation	not selected
217	not selected	not selected	not selected	not selected	not selected	I’m still not aware or decided regarding organ donation	not selected
218	not selected	not selected	not selected	not selected	not selected	I’m still not aware or decided regarding organ donation	not selected
219	I’m afraid	not selected	not selected	I find it irrelevant and am not really concerned about the matter	Against Islamic religion	I’m still not aware or decided regarding organ donation	not selected
220	not selected	not selected	not selected	not selected	not selected	I’m still not aware or decided regarding organ donation	not selected
221	I’m afraid	I do not trust doctors and the way that I would be treated during hospitalisation as a registered donor	not selected	not selected	not selected	not selected	not selected
222	not selected	not selected	not selected	I find it irrelevant and am not really concerned about the matter	not selected	I’m still not aware or decided regarding organ donation	not selected
223	I’m afraid	not selected	not selected	not selected	not selected	not selected	not selected
224	I’m afraid	not selected	not selected	not selected	not selected	not selected	not selected
225	I’m afraid	not selected	not selected	not selected	not selected	I’m still not aware or decided regarding organ donation	not selected
226	I’m afraid	I do not trust doctors and the way that I would be treated during hospitalisation as a registered donor	not selected	I find it irrelevant and am not really concerned about the matter	not selected	I’m still not aware or decided regarding organ donation	not selected
227	not selected	not selected	not selected	not selected	not selected	I’m still not aware or decided regarding organ donation	not selected
228	I’m afraid	I do not trust doctors and the way that I would be treated during hospitalisation as a registered donor	not selected	I find it irrelevant and am not really concerned about the matter	not selected	I’m still not aware or decided regarding organ donation	not selected
229	not selected	not selected	not selected	I find it irrelevant and am not really concerned about the matter	not selected	not selected	not selected
230	I’m afraid	not selected	I do not believe that the transplant would be used correctly	not selected	not selected	I’m still not aware or decided regarding organ donation	not selected
231	I’m afraid	not selected	I do not believe that the transplant would be used correctly	not selected	not selected	not selected	not selected
232	I’m afraid	not selected	not selected	not selected	not selected	not selected	not selected
233	I’m afraid	not selected	not selected	not selected	not selected	not selected	not selected
234	I’m afraid	not selected	not selected	not selected	Against Islamic religion	I’m still not aware or decided regarding organ donation	not selected
235	I’m afraid	I do not trust doctors and the way that I would be treated during hospitalisation as a registered donor	not selected	not selected	not selected	I’m still not aware or decided regarding organ donation	not selected
236	not selected	not selected	not selected	not selected	not selected	I’m still not aware or decided regarding organ donation	not selected
237	I’m afraid	I do not trust doctors and the way that I would be treated during hospitalisation as a registered donor	I do not believe that the transplant would be used correctly	not selected	not selected	I’m still not aware or decided regarding organ donation	not selected
238	not selected	not selected	not selected	not selected	not selected	I’m still not aware or decided regarding organ donation	not selected
239	I’m afraid	not selected	not selected	not selected	not selected	I’m still not aware or decided regarding organ donation	not selected
240	not selected	not selected	not selected	not selected	not selected	I’m still not aware or decided regarding organ donation	not selected
241	not selected	not selected	not selected	not selected	not selected	not selected	Other
242	I’m afraid	not selected	not selected	not selected	not selected	I’m still not aware or decided regarding organ donation	Other
243	not selected	not selected	not selected	not selected	not selected	not selected	Other
244	I’m afraid	I do not trust doctors and the way that I would be treated during hospitalisation as a registered donor	I do not believe that the transplant would be used correctly	not selected	not selected	not selected	not selected
245	not selected	I do not trust doctors and the way that I would be treated during hospitalisation as a registered donor	not selected	not selected	Against Islamic religion	I’m still not aware or decided regarding organ donation	not selected
246	not selected	I do not trust doctors and the way that I would be treated during hospitalisation as a registered donor	not selected	not selected	not selected	not selected	not selected
247	not selected	not selected	not selected	not selected	not selected	I’m still not aware or decided regarding organ donation	not selected
248	I’m afraid	not selected	not selected	not selected	not selected	not selected	not selected
249	not selected	not selected	not selected	not selected	not selected	I’m still not aware or decided regarding organ donation	not selected
250	not selected	I do not trust doctors and the way that I would be treated during hospitalisation as a registered donor	not selected	not selected	not selected	not selected	not selected
251	I’m afraid	not selected	not selected	not selected	not selected	I’m still not aware or decided regarding organ donation	not selected
252	not selected	not selected	not selected	I find it irrelevant and am not really concerned about the matter	not selected	not selected	not selected
253	not selected	not selected	I do not believe that the transplant would be used correctly	not selected	not selected	I’m still not aware or decided regarding organ donation	not selected
254	not selected	not selected	not selected	not selected	not selected	I’m still not aware or decided regarding organ donation	not selected
255	not selected	not selected	I do not believe that the transplant would be used correctly	not selected	not selected	I’m still not aware or decided regarding organ donation	not selected
256	not selected	not selected	not selected	not selected	Against Islamic religion	not selected	not selected
257	I’m afraid	not selected	not selected	not selected	not selected	I’m still not aware or decided regarding organ donation	not selected
258	not selected	not selected	not selected	not selected	not selected	I’m still not aware or decided regarding organ donation	not selected
259	I’m afraid	not selected	not selected	not selected	not selected	I’m still not aware or decided regarding organ donation	not selected
260	I’m afraid	not selected	not selected	not selected	not selected	I’m still not aware or decided regarding organ donation	not selected
261	not selected	I do not trust doctors and the way that I would be treated during hospitalisation as a registered donor	I do not believe that the transplant would be used correctly	not selected	not selected	not selected	not selected
262	I’m afraid	I do not trust doctors and the way that I would be treated during hospitalisation as a registered donor	I do not believe that the transplant would be used correctly	not selected	not selected	not selected	not selected
263	not selected	not selected	not selected	not selected	Against Islamic religion	I’m still not aware or decided regarding organ donation	not selected
264	I’m afraid	I do not trust doctors and the way that I would be treated during hospitalisation as a registered donor	not selected	not selected	not selected	not selected	not selected
265	I’m afraid	I do not trust doctors and the way that I would be treated during hospitalisation as a registered donor	not selected	not selected	not selected	I’m still not aware or decided regarding organ donation	not selected
266	I’m afraid	I do not trust doctors and the way that I would be treated during hospitalisation as a registered donor	not selected	not selected	not selected	I’m still not aware or decided regarding organ donation	not selected
267	I’m afraid	I do not trust doctors and the way that I would be treated during hospitalisation as a registered donor	not selected	not selected	not selected	I’m still not aware or decided regarding organ donation	not selected
268	not selected	not selected	not selected	not selected	Against Islamic religion	I’m still not aware or decided regarding organ donation	not selected
269	I’m afraid	I do not trust doctors and the way that I would be treated during hospitalisation as a registered donor	not selected	not selected	not selected	I’m still not aware or decided regarding organ donation	not selected
270	not selected	I do not trust doctors and the way that I would be treated during hospitalisation as a registered donor	not selected	not selected	not selected	I’m still not aware or decided regarding organ donation	not selected
271	not selected	not selected	not selected	I find it irrelevant and am not really concerned about the matter	Against Islamic religion	I’m still not aware or decided regarding organ donation	not selected
272	I’m afraid	not selected	not selected	not selected	not selected	not selected	not selected
273	I’m afraid	not selected	not selected	not selected	not selected	I’m still not aware or decided regarding organ donation	not selected
274	I’m afraid	I do not trust doctors and the way that I would be treated during hospitalisation as a registered donor	not selected	not selected	not selected	I’m still not aware or decided regarding organ donation	not selected
275	not selected	not selected	not selected	not selected	not selected	I’m still not aware or decided regarding organ donation	not selected
276	not selected	not selected	not selected	not selected	not selected	I’m still not aware or decided regarding organ donation	not selected
277	I’m afraid	not selected	not selected	not selected	not selected	I’m still not aware or decided regarding organ donation	not selected
278	not selected	not selected	not selected	not selected	not selected	I’m still not aware or decided regarding organ donation	not selected
279	not selected	I do not trust doctors and the way that I would be treated during hospitalisation as a registered donor	not selected	not selected	Against Islamic religion	not selected	not selected
280	not selected	not selected	not selected	not selected	not selected	not selected	Other
281	I’m afraid	not selected	not selected	not selected	not selected	I’m still not aware or decided regarding organ donation	not selected
282	not selected	not selected	not selected	not selected	not selected	not selected	Other
283	not selected	I do not trust doctors and the way that I would be treated during hospitalisation as a registered donor	not selected	not selected	not selected	not selected	not selected
284	not selected	not selected	not selected	not selected	not selected	I’m still not aware or decided regarding organ donation	not selected
285	I’m afraid	I do not trust doctors and the way that I would be treated during hospitalisation as a registered donor	not selected	not selected	not selected	I’m still not aware or decided regarding organ donation	not selected
286	I’m afraid	not selected	not selected	not selected	not selected	I’m still not aware or decided regarding organ donation	not selected
287	not selected	not selected	not selected	not selected	not selected	I’m still not aware or decided regarding organ donation	not selected
288	not selected	not selected	I do not believe that the transplant would be used correctly	not selected	not selected	not selected	not selected
289	not selected	not selected	not selected	not selected	not selected	not selected	Other
290	I’m afraid	not selected	not selected	not selected	not selected	I’m still not aware or decided regarding organ donation	not selected
291	not selected	not selected	not selected	not selected	not selected	I’m still not aware or decided regarding organ donation	not selected
292	not selected	not selected	not selected	not selected	not selected	I’m still not aware or decided regarding organ donation	not selected
293	I’m afraid	I do not trust doctors and the way that I would be treated during hospitalisation as a registered donor	not selected	not selected	not selected	I’m still not aware or decided regarding organ donation	not selected
294	I’m afraid	not selected	not selected	not selected	not selected	not selected	not selected
295	not selected	not selected	not selected	not selected	not selected	I’m still not aware or decided regarding organ donation	not selected
296	I’m afraid	not selected	not selected	not selected	Against Islamic religion	not selected	not selected
297	not selected	not selected	not selected	not selected	not selected	I’m still not aware or decided regarding organ donation	not selected
298	not selected	not selected	not selected	not selected	not selected	I’m still not aware or decided regarding organ donation	not selected
299	I’m afraid	not selected	not selected	not selected	not selected	not selected	not selected
300	not selected	not selected	not selected	not selected	Against Islamic religion	not selected	not selected
301	not selected	not selected	I do not believe that the transplant would be used correctly	not selected	not selected	I’m still not aware or decided regarding organ donation	not selected
302	not selected	not selected	not selected	not selected	not selected	I’m still not aware or decided regarding organ donation	not selected
303	I’m afraid	not selected	not selected	I find it irrelevant and am not really concerned about the matter	Against Islamic religion	not selected	not selected
304	not selected	I do not trust doctors and the way that I would be treated during hospitalisation as a registered donor	not selected	not selected	not selected	not selected	not selected
305	not selected	not selected	not selected	not selected	not selected	not selected	Other
306	not selected	not selected	not selected	not selected	not selected	not selected	Other
307	not selected	not selected	not selected	not selected	not selected	not selected	Other
308
309	not selected	I do not trust doctors and the way that I would be treated during hospitalisation as a registered donor	not selected	not selected	not selected	I’m still not aware or decided regarding organ donation	not selected
310
311	not selected	I do not trust doctors and the way that I would be treated during hospitalisation as a registered donor	I do not believe that the transplant would be used correctly	I find it irrelevant and am not really concerned about the matter	not selected	I’m still not aware or decided regarding organ donation	not selected
312	not selected	not selected	not selected	not selected	not selected	I’m still not aware or decided regarding organ donation	not selected
313	not selected	not selected	not selected	not selected	not selected	not selected	Other
314	not selected	not selected	not selected	not selected	not selected	not selected	Other
315	I’m afraid	I do not trust doctors and the way that I would be treated during hospitalisation as a registered donor	I do not believe that the transplant would be used correctly	not selected	not selected	I’m still not aware or decided regarding organ donation	not selected
316	not selected	I do not trust doctors and the way that I would be treated during hospitalisation as a registered donor	I do not believe that the transplant would be used correctly	not selected	not selected	I’m still not aware or decided regarding organ donation	not selected
317	I’m afraid	not selected	not selected	not selected	not selected	not selected	not selected
318	not selected	not selected	not selected	not selected	not selected	not selected	Other
319	not selected	I do not trust doctors and the way that I would be treated during hospitalisation as a registered donor	I do not believe that the transplant would be used correctly	not selected	not selected	not selected	not selected
320	not selected	not selected	I do not believe that the transplant would be used correctly	not selected	not selected	not selected	not selected
321	not selected	not selected	not selected	not selected	not selected	not selected	Other
322	I’m afraid	not selected	not selected	not selected	not selected	not selected	not selected
323	I’m afraid	not selected	not selected	not selected	not selected	I’m still not aware or decided regarding organ donation	not selected
324	not selected	I do not trust doctors and the way that I would be treated during hospitalisation as a registered donor	not selected	not selected	not selected	not selected	not selected
325	I’m afraid	I do not trust doctors and the way that I would be treated during hospitalisation as a registered donor	not selected	not selected	not selected	I’m still not aware or decided regarding organ donation	not selected
326	I’m afraid	not selected	not selected	not selected	not selected	not selected	not selected
327	not selected	I do not trust doctors and the way that I would be treated during hospitalisation as a registered donor	not selected	not selected	not selected	not selected	not selected
328	not selected	not selected	not selected	not selected	not selected	I’m still not aware or decided regarding organ donation	not selected
329	not selected	I do not trust doctors and the way that I would be treated during hospitalisation as a registered donor	not selected	not selected	not selected	not selected	not selected
330	not selected	not selected	not selected	not selected	not selected	I’m still not aware or decided regarding organ donation	not selected
331	not selected	I do not trust doctors and the way that I would be treated during hospitalisation as a registered donor	not selected	not selected	not selected	not selected	not selected
332	I’m afraid	I do not trust doctors and the way that I would be treated during hospitalisation as a registered donor	not selected	not selected	not selected	not selected	not selected
333	not selected	not selected	not selected	not selected	not selected	not selected	Other
334	not selected	not selected	not selected	not selected	not selected	I’m still not aware or decided regarding organ donation	not selected
335	not selected	not selected	not selected	I find it irrelevant and am not really concerned about the matter	not selected	not selected	not selected
336	not selected	I do not trust doctors and the way that I would be treated during hospitalisation as a registered donor	not selected	not selected	not selected	not selected	not selected
337	not selected	not selected	not selected	not selected	not selected	I’m still not aware or decided regarding organ donation	not selected
338	not selected	not selected		not selected	not selected	I’m still not aware or decided regarding organ donation	not selected
339	not selected	not selected	not selected	not selected	not selected	I’m still not aware or decided regarding organ donation	not selected
340	not selected	not selected	not selected	not selected	not selected	I’m still not aware or decided regarding organ donation	not selected
341	not selected	not selected	not selected	not selected	not selected	I’m still not aware or decided regarding organ donation	not selected
342	I’m afraid	not selected	not selected	not selected	not selected	not selected	not selected
343	not selected	not selected	not selected	not selected	not selected	I’m still not aware or decided regarding organ donation	not selected
344	not selected	not selected	I do not believe that the transplant would be used correctly	not selected	not selected	I’m still not aware or decided regarding organ donation	not selected
345	I’m afraid	not selected	not selected	not selected	not selected	not selected	not selected
346	I’m afraid	not selected	not selected	not selected	not selected	not selected	not selected
347	not selected	not selected	not selected	not selected	not selected	I’m still not aware or decided regarding organ donation	not selected
348	not selected	not selected	not selected	not selected	not selected	I’m still not aware or decided regarding organ donation	not selected
349	I’m afraid	I do not trust doctors and the way that I would be treated during hospitalisation as a registered donor	not selected	not selected	not selected	I’m still not aware or decided regarding organ donation	not selected
350	not selected	not selected	not selected	not selected	not selected	I’m still not aware or decided regarding organ donation	not selected
351	I’m afraid	not selected	not selected	not selected	not selected	I’m still not aware or decided regarding organ donation	not selected
352	I’m afraid	not selected	not selected	not selected	not selected	not selected	not selected
353	I’m afraid	I do not trust doctors and the way that I would be treated during hospitalisation as a registered donor	I do not believe that the transplant would be used correctly	not selected	not selected	I’m still not aware or decided regarding organ donation	not selected
354	I’m afraid	I do not trust doctors and the way that I would be treated during hospitalisation as a registered donor	I do not believe that the transplant would be used correctly	not selected	not selected	not selected	not selected
355	I’m afraid	not selected	not selected	not selected	not selected	not selected	not selected
356	not selected	not selected	not selected	not selected	not selected	not selected	Other
357	not selected	not selected	not selected	not selected	not selected	I’m still not aware or decided regarding organ donation	not selected
358	not selected	not selected	not selected	not selected	not selected	I’m still not aware or decided regarding organ donation	not selected
359	not selected	not selected	not selected	not selected	not selected	I’m still not aware or decided regarding organ donation	not selected
360	not selected	not selected	not selected	not selected	not selected	not selected	Other
361	I’m afraid	not selected	not selected	not selected	not selected	not selected	not selected
362	I’m afraid	I do not trust doctors and the way that I would be treated during hospitalisation as a registered donor	not selected	not selected	not selected	not selected	not selected
363	not selected	not selected	not selected	not selected	not selected	I’m still not aware or decided regarding organ donation	not selected
364	not selected	I do not trust doctors and the way that I would be treated during hospitalisation as a registered donor	I do not believe that the transplant would be used correctly	I find it irrelevant and am not really concerned about the matter	not selected	not selected	not selected
365	not selected	not selected	not selected	not selected	not selected	I’m still not aware or decided regarding organ donation	not selected
366	I’m afraid	I do not trust doctors and the way that I would be treated during hospitalisation as a registered donor	not selected	not selected	not selected	not selected	not selected
367	not selected	not selected	not selected	not selected	not selected	I’m still not aware or decided regarding organ donation	not selected
368	not selected	not selected	I do not believe that the transplant would be used correctly	not selected	not selected	not selected	not selected
369	I’m afraid	not selected	not selected	not selected	not selected	not selected	not selected
370	not selected	not selected	I do not believe that the transplant would be used correctly	not selected	not selected	not selected	not selected
371	not selected	I do not trust doctors and the way that I would be treated during hospitalisation as a registered donor	I do not believe that the transplant would be used correctly	not selected	not selected	not selected	not selected
372	not selected	not selected	not selected	not selected	not selected	I’m still not aware or decided regarding organ donation	not selected
373	not selected	not selected	not selected	not selected	not selected	not selected	Other
374	not selected	not selected	not selected	not selected	not selected	I’m still not aware or decided regarding organ donation	not selected
375	I’m afraid	not selected	not selected	not selected	not selected	not selected	not selected
376	not selected	not selected	not selected	not selected	not selected	not selected	Other
377	not selected	not selected	not selected	not selected	not selected	I’m still not aware or decided regarding organ donation	not selected
378	I’m afraid	not selected	I do not believe that the transplant would be used correctly	not selected	not selected	I’m still not aware or decided regarding organ donation	not selected
379	I’m afraid	I do not trust doctors and the way that I would be treated during hospitalisation as a registered donor	I do not believe that the transplant would be used correctly	I find it irrelevant and am not really concerned about the matter	not selected	I’m still not aware or decided regarding organ donation	not selected
380	I’m afraid	I do not trust doctors and the way that I would be treated during hospitalisation as a registered donor	not selected	I find it irrelevant and am not really concerned about the matter	not selected	not selected	not selected
381	I’m afraid	not selected	not selected	not selected	not selected	not selected	not selected
382	not selected	I do not trust doctors and the way that I would be treated during hospitalisation as a registered donor	not selected	not selected	not selected	not selected	not selected
383	I’m afraid	not selected	not selected	not selected	not selected	not selected	not selected
384	not selected	I do not trust doctors and the way that I would be treated during hospitalisation as a registered donor	not selected	not selected	not selected	I’m still not aware or decided regarding organ donation	not selected
385	I’m afraid	not selected	not selected	not selected	not selected	I’m still not aware or decided regarding organ donation	not selected
386	not selected	I do not trust doctors and the way that I would be treated during hospitalisation as a registered donor	I do not believe that the transplant would be used correctly	not selected	not selected	not selected	not selected
387	not selected	not selected	not selected	not selected	not selected	not selected	Other
388	not selected	not selected	not selected	not selected	not selected	I’m still not aware or decided regarding organ donation	not selected
389	not selected	I do not trust doctors and the way that I would be treated during hospitalisation as a registered donor	not selected	not selected	not selected	not selected	not selected
390	I’m afraid	I do not trust doctors and the way that I would be treated during hospitalisation as a registered donor	I do not believe that the transplant would be used correctly	not selected	not selected	not selected	not selected
391	not selected	not selected	not selected	not selected	not selected	I’m still not aware or decided regarding organ donation	not selected
392	I’m afraid	I do not trust doctors and the way that I would be treated during hospitalisation as a registered donor	not selected	not selected	not selected	not selected	not selected
393	not selected	not selected	not selected	not selected	Against Islamic religion	I’m still not aware or decided regarding organ donation	not selected
394	not selected	not selected	not selected	not selected	not selected	I’m still not aware or decided regarding organ donation	not selected
395	not selected	not selected	not selected	not selected	not selected	I’m still not aware or decided regarding organ donation	Other
396	I’m afraid	I do not trust doctors and the way that I would be treated during hospitalisation as a registered donor	I do not believe that the transplant would be used correctly	not selected	not selected	not selected	not selected
397	not selected	I do not trust doctors and the way that I would be treated during hospitalisation as a registered donor	not selected	not selected	Against Islamic religion	I’m still not aware or decided regarding organ donation	not selected
398	I’m afraid	not selected	not selected	not selected	not selected	not selected	not selected
399	not selected	I do not trust doctors and the way that I would be treated during hospitalisation as a registered donor	I do not believe that the transplant would be used correctly	not selected	not selected	not selected	not selected
400	I’m afraid	I do not trust doctors and the way that I would be treated during hospitalisation as a registered donor	not selected	not selected	Against Islamic religion	I’m still not aware or decided regarding organ donation	not selected
401	not selected	I do not trust doctors and the way that I would be treated during hospitalisation as a registered donor	I do not believe that the transplant would be used correctly	not selected	not selected	not selected	not selected
402	I’m afraid	not selected	not selected	not selected	not selected	not selected	not selected
403	I’m afraid	I do not trust doctors and the way that I would be treated during hospitalisation as a registered donor	not selected	not selected	not selected	I’m still not aware or decided regarding organ donation	not selected
404	I’m afraid	not selected	not selected	not selected	not selected	not selected	not selected
405	I’m afraid	not selected	not selected	not selected	not selected	not selected	not selected
406	I’m afraid	I do not trust doctors and the way that I would be treated during hospitalisation as a registered donor	I do not believe that the transplant would be used correctly	not selected	not selected	I’m still not aware or decided regarding organ donation	not selected
407	I’m afraid	I do not trust doctors and the way that I would be treated during hospitalisation as a registered donor	not selected	I find it irrelevant and am not really concerned about the matter	not selected	I’m still not aware or decided regarding organ donation	not selected
408	not selected	not selected	not selected	not selected	not selected	I’m still not aware or decided regarding organ donation	not selected
409	not selected	not selected	not selected	not selected	not selected	not selected	Other
410	not selected	not selected	not selected	not selected	not selected	I’m still not aware or decided regarding organ donation	not selected
411	not selected	not selected	not selected	not selected	not selected	I’m still not aware or decided regarding organ donation	not selected
412	not selected	not selected	not selected	not selected	not selected	I’m still not aware or decided regarding organ donation	not selected
413	I’m afraid	not selected	not selected	not selected	not selected	not selected	not selected
414	not selected	I do not trust doctors and the way that I would be treated during hospitalisation as a registered donor	not selected	not selected	not selected	not selected	not selected
415	not selected	not selected	not selected	not selected	not selected	I’m still not aware or decided regarding organ donation	not selected
416	not selected	I do not trust doctors and the way that I would be treated during hospitalisation as a registered donor	I do not believe that the transplant would be used correctly	not selected	not selected	not selected	not selected
417	I’m afraid	I do not trust doctors and the way that I would be treated during hospitalisation as a registered donor	not selected	not selected	not selected	not selected	not selected
418	I’m afraid	I do not trust doctors and the way that I would be treated during hospitalisation as a registered donor	I do not believe that the transplant would be used correctly	I find it irrelevant and am not really concerned about the matter	not selected	I’m still not aware or decided regarding organ donation	not selected
419	I’m afraid	not selected	not selected	not selected	not selected	I’m still not aware or decided regarding organ donation	not selected
420	not selected	not selected	not selected	not selected	not selected	not selected	Other
421	I’m afraid	not selected	not selected	not selected	not selected	not selected	not selected
422	I’m afraid	not selected	not selected	not selected	not selected	not selected	not selected
423	not selected	not selected	not selected	not selected	not selected	I’m still not aware or decided regarding organ donation	not selected
424	not selected	not selected	not selected	not selected	not selected	I’m still not aware or decided regarding organ donation	not selected
425	I’m afraid	not selected	not selected	not selected	not selected	I’m still not aware or decided regarding organ donation	not selected
426	not selected	not selected	not selected	not selected	not selected	I’m still not aware or decided regarding organ donation	not selected
427	I’m afraid	I do not trust doctors and the way that I would be treated during hospitalisation as a registered donor	not selected	not selected	not selected	not selected	not selected
428	not selected	not selected	not selected	not selected	not selected	not selected	Other
429	not selected	not selected	not selected	not selected	not selected	I’m still not aware or decided regarding organ donation	not selected
430	not selected	not selected	not selected	not selected	not selected	I’m still not aware or decided regarding organ donation	not selected
431	I’m afraid	not selected	not selected	not selected	not selected	I’m still not aware or decided regarding organ donation	not selected
432	I’m afraid	I do not trust doctors and the way that I would be treated during hospitalisation as a registered donor	not selected	not selected	not selected	I’m still not aware or decided regarding organ donation	not selected
433	not selected	I do not trust doctors and the way that I would be treated during hospitalisation as a registered donor	not selected	not selected	not selected	not selected	not selected
434	not selected	not selected	not selected	not selected	not selected	I’m still not aware or decided regarding organ donation	not selected
435	not selected	not selected	not selected	not selected	not selected	I’m still not aware or decided regarding organ donation	not selected
436	I’m afraid	I do not trust doctors and the way that I would be treated during hospitalisation as a registered donor	not selected	not selected	not selected	I’m still not aware or decided regarding organ donation	not selected
437	I’m afraid	not selected	not selected	not selected	not selected	not selected	not selected
438	I’m afraid	not selected	not selected	not selected	not selected	not selected	not selected
439	not selected	not selected	not selected	not selected	not selected	I’m still not aware or decided regarding organ donation	not selected
440	not selected	not selected	not selected	not selected	not selected	I’m still not aware or decided regarding organ donation	not selected
441	not selected	not selected	I do not believe that the transplant would be used correctly	not selected	not selected	not selected	not selected
442	I’m afraid	I do not trust doctors and the way that I would be treated during hospitalisation as a registered donor	I do not believe that the transplant would be used correctly	not selected	not selected	not selected	not selected
443	I’m afraid	not selected	not selected	not selected	Against Islamic religion	not selected	not selected
444	not selected	not selected	not selected	not selected	not selected	I’m still not aware or decided regarding organ donation	not selected
445	not selected	not selected	not selected	not selected	not selected	not selected	Other
446	I’m afraid	I do not trust doctors and the way that I would be treated during hospitalisation as a registered donor	not selected	not selected	not selected	I’m still not aware or decided regarding organ donation	not selected
447	not selected	not selected	not selected	not selected	not selected	I’m still not aware or decided regarding organ donation	not selected
448	not selected	not selected	not selected	not selected	not selected	I’m still not aware or decided regarding organ donation	not selected
449	not selected	not selected	not selected	not selected	not selected	I’m still not aware or decided regarding organ donation	not selected
450	I’m afraid	not selected	not selected	not selected	not selected	I’m still not aware or decided regarding organ donation	not selected
451	I’m afraid	not selected	not selected	not selected	not selected	I’m still not aware or decided regarding organ donation	not selected
452	I’m afraid	not selected	not selected	not selected	not selected	I’m still not aware or decided regarding organ donation	not selected
453	I’m afraid	not selected	not selected	not selected	not selected	I’m still not aware or decided regarding organ donation	not selected
454	I’m afraid	I do not trust doctors and the way that I would be treated during hospitalisation as a registered donor	not selected	not selected	not selected	I’m still not aware or decided regarding organ donation	not selected
455	I’m afraid	not selected	not selected	not selected	not selected	not selected	not selected
456	not selected	not selected	not selected	not selected	not selected	I’m still not aware or decided regarding organ donation	not selected
457	not selected	not selected	not selected	not selected	not selected	I’m still not aware or decided regarding organ donation	not selected
458	I’m afraid	I do not trust doctors and the way that I would be treated during hospitalisation as a registered donor	not selected	not selected	not selected	not selected	not selected
459	not selected	not selected	not selected	not selected	not selected	not selected	Other
460	I’m afraid	I do not trust doctors and the way that I would be treated during hospitalisation as a registered donor	not selected	not selected	not selected	I’m still not aware or decided regarding organ donation	not selected
461	I’m afraid	not selected	not selected	not selected	not selected	I’m still not aware or decided regarding organ donation	not selected
462	not selected	I do not trust doctors and the way that I would be treated during hospitalisation as a registered donor	I do not believe that the transplant would be used correctly	not selected	not selected	not selected	not selected
463	I’m afraid	not selected	not selected	not selected	not selected	I’m still not aware or decided regarding organ donation	not selected
464	not selected	not selected	not selected	not selected	not selected	I’m still not aware or decided regarding organ donation	not selected
465	not selected	I do not trust doctors and the way that I would be treated during hospitalisation as a registered donor	I do not believe that the transplant would be used correctly	not selected	not selected	not selected	not selected
466	I’m afraid	I do not trust doctors and the way that I would be treated during hospitalisation as a registered donor	not selected	not selected	not selected	I’m still not aware or decided regarding organ donation	not selected
467	I’m afraid	I do not trust doctors and the way that I would be treated during hospitalisation as a registered donor	I do not believe that the transplant would be used correctly	not selected	not selected	not selected	not selected
468	I’m afraid	not selected	not selected	not selected	not selected	I’m still not aware or decided regarding organ donation	not selected
469	I’m afraid	not selected	not selected	not selected	not selected	I’m still not aware or decided regarding organ donation	not selected
470	not selected	I do not trust doctors and the way that I would be treated during hospitalisation as a registered donor	not selected	not selected	not selected	I’m still not aware or decided regarding organ donation	not selected
471	not selected	not selected	not selected	not selected	not selected	I’m still not aware or decided regarding organ donation	not selected
472	not selected	not selected	not selected	not selected	not selected	not selected	Other
473	I’m afraid	not selected	not selected	not selected	not selected	I’m still not aware or decided regarding organ donation	not selected
474	I’m afraid	I do not trust doctors and the way that I would be treated during hospitalisation as a registered donor	not selected	not selected	not selected	I’m still not aware or decided regarding organ donation	not selected
475	not selected	I do not trust doctors and the way that I would be treated during hospitalisation as a registered donor	not selected	not selected	not selected	not selected	not selected
476	not selected	I do not trust doctors and the way that I would be treated during hospitalisation as a registered donor	not selected	not selected	not selected	not selected	not selected
477	not selected	not selected	I do not believe that the transplant would be used correctly	not selected	not selected	not selected	not selected
478	not selected	I do not trust doctors and the way that I would be treated during hospitalisation as a registered donor	I do not believe that the transplant would be used correctly	not selected	not selected	not selected	not selected
479	not selected	not selected	not selected	not selected	Against Islamic religion	not selected	not selected
480	not selected	not selected	not selected	not selected	not selected	I’m still not aware or decided regarding organ donation	not selected
481	I’m afraid	not selected	not selected	I find it irrelevant and am not really concerned about the matter	not selected	not selected	not selected
482	not selected	not selected	not selected	not selected	not selected	I’m still not aware or decided regarding organ donation	not selected
483	not selected	not selected	not selected	not selected	not selected	I’m still not aware or decided regarding organ donation	not selected
484	I’m afraid	not selected	not selected	not selected	not selected	not selected	not selected
485	I’m afraid	not selected	not selected	not selected	not selected	not selected	not selected
486	I’m afraid	not selected	not selected	not selected	not selected	not selected	not selected
487	not selected	not selected	not selected	I find it irrelevant and am not really concerned about the matter	not selected	not selected	not selected
488	not selected	not selected	not selected	not selected	not selected	I’m still not aware or decided regarding organ donation	not selected
489	I’m afraid	not selected	not selected	I find it irrelevant and am not really concerned about the matter	not selected	not selected	not selected
490	not selected	not selected	not selected	I find it irrelevant and am not really concerned about the matter	not selected	I’m still not aware or decided regarding organ donation	not selected
491	I’m afraid	not selected	not selected	not selected	not selected	not selected	not selected
492	not selected	not selected	not selected	not selected	not selected	I’m still not aware or decided regarding organ donation	not selected
493	I’m afraid	I do not trust doctors and the way that I would be treated during hospitalisation as a registered donor	not selected	not selected	not selected	not selected	not selected
494	not selected	not selected	I do not believe that the transplant would be used correctly	not selected	not selected	not selected	not selected
495	I’m afraid	I do not trust doctors and the way that I would be treated during hospitalisation as a registered donor	I do not believe that the transplant would be used correctly	not selected	not selected	not selected	not selected
496	I’m afraid	I do not trust doctors and the way that I would be treated during hospitalisation as a registered donor	not selected	not selected	not selected	I’m still not aware or decided regarding organ donation	not selected
497	I’m afraid	not selected	not selected	I find it irrelevant and am not really concerned about the matter	not selected	I’m still not aware or decided regarding organ donation	not selected
498	not selected	not selected	not selected	not selected	not selected	I’m still not aware or decided regarding organ donation	not selected
499	not selected	not selected	not selected	not selected	not selected	not selected	Other
500	I’m afraid	I do not trust doctors and the way that I would be treated during hospitalisation as a registered donor	not selected	not selected	not selected	not selected	not selected
501	not selected	I do not trust doctors and the way that I would be treated during hospitalisation as a registered donor	not selected	not selected	not selected	not selected	not selected
502	not selected	not selected	not selected	not selected	not selected	I’m still not aware or decided regarding organ donation	not selected
503	not selected	not selected	not selected	not selected	not selected	not selected	Other
504	not selected	not selected	I do not believe that the transplant would be used correctly	not selected	not selected	not selected	not selected
505	not selected	not selected	not selected	not selected	not selected	not selected	Other
506	not selected	not selected	not selected	not selected		I’m still not aware or decided regarding organ donation	not selected
507	I’m afraid	not selected	not selected	not selected	not selected	not selected	not selected
508	I’m afraid	not selected	not selected	not selected	not selected	not selected	not selected
509	I’m afraid	I do not trust doctors and the way that I would be treated during hospitalisation as a registered donor	I do not believe that the transplant would be used correctly	not selected	not selected	not selected	not selected
510	I’m afraid	not selected	not selected	not selected	not selected	not selected	not selected
511	not selected	I do not trust doctors and the way that I would be treated during hospitalisation as a registered donor	not selected	not selected	not selected	I’m still not aware or decided regarding organ donation	not selected
512	not selected	not selected	not selected	not selected	not selected	not selected	Other
513	not selected	not selected	not selected	I find it irrelevant and am not really concerned about the matter	not selected	not selected	not selected
514	I’m afraid	not selected	not selected	not selected	not selected	not selected	not selected
515	I’m afraid	not selected	not selected	not selected	not selected	not selected	not selected
516	not selected	not selected	not selected	not selected	not selected	I’m still not aware or decided regarding organ donation	not selected
517	I’m afraid	not selected	not selected	not selected	not selected	not selected	not selected
518	I’m afraid	not selected	not selected	not selected	not selected	not selected	not selected
519	I’m afraid	I do not trust doctors and the way that I would be treated during hospitalisation as a registered donor	I do not believe that the transplant would be used correctly	not selected	not selected	not selected	not selected
520	I’m afraid	not selected	not selected	not selected	not selected	I’m still not aware or decided regarding organ donation	not selected
521	I’m afraid	not selected	not selected	not selected	not selected	not selected	not selected
522	not selected	not selected	not selected	not selected	not selected	I’m still not aware or decided regarding organ donation	not selected
523	I’m afraid	not selected	not selected	not selected	not selected	not selected	not selected
524	not selected	not selected	not selected	not selected	not selected	I’m still not aware or decided regarding organ donation	not selected
525	not selected	I do not trust doctors and the way that I would be treated during hospitalisation as a registered donor	not selected	I find it irrelevant and am not really concerned about the matter	not selected	I’m still not aware or decided regarding organ donation	not selected
526	I’m afraid	not selected	I do not believe that the transplant would be used correctly	not selected	not selected	not selected	not selected
527	not selected	not selected	not selected	not selected	not selected	I’m still not aware or decided regarding organ donation	not selected
528	not selected	not selected	not selected	not selected	not selected	I’m still not aware or decided regarding organ donation	not selected
529	I’m afraid	I do not trust doctors and the way that I would be treated during hospitalisation as a registered donor	not selected	I find it irrelevant and am not really concerned about the matter	not selected	I’m still not aware or decided regarding organ donation	not selected
530	I’m afraid	not selected	not selected	not selected	not selected	I’m still not aware or decided regarding organ donation	not selected
531	I’m afraid	not selected	not selected	not selected	not selected	I’m still not aware or decided regarding organ donation	not selected
532	I’m afraid	I do not trust doctors and the way that I would be treated during hospitalisation as a registered donor	I do not believe that the transplant would be used correctly	not selected	not selected	I’m still not aware or decided regarding organ donation	not selected
533	not selected	not selected	not selected	not selected	not selected	I’m still not aware or decided regarding organ donation	not selected
534	not selected	I do not trust doctors and the way that I would be treated during hospitalisation as a registered donor	I do not believe that the transplant would be used correctly	not selected	not selected	not selected	not selected
535	not selected	not selected	not selected	not selected	Against Islamic religion	not selected	Other
536	I’m afraid	I do not trust doctors and the way that I would be treated during hospitalisation as a registered donor	I do not believe that the transplant would be used correctly	not selected	not selected	I’m still not aware or decided regarding organ donation	not selected
537	I’m afraid	I do not trust doctors and the way that I would be treated during hospitalisation as a registered donor	not selected	not selected	not selected	I’m still not aware or decided regarding organ donation	not selected
538	I’m afraid	I do not trust doctors and the way that I would be treated during hospitalisation as a registered donor	not selected	not selected	not selected	I’m still not aware or decided regarding organ donation	not selected
539	I’m afraid	I do not trust doctors and the way that I would be treated during hospitalisation as a registered donor	not selected	not selected	not selected	not selected	not selected
540	not selected	not selected	not selected	not selected	not selected	I’m still not aware or decided regarding organ donation	not selected
541	I’m afraid	I do not trust doctors and the way that I would be treated during hospitalisation as a registered donor	I do not believe that the transplant would be used correctly	not selected	not selected	not selected	not selected
542	I’m afraid	not selected	not selected	not selected	not selected	not selected	not selected
543	I’m afraid	I do not trust doctors and the way that I would be treated during hospitalisation as a registered donor	not selected	not selected	Against Islamic religion	I’m still not aware or decided regarding organ donation	not selected
544	I’m afraid	not selected	not selected	not selected	not selected	not selected	not selected
545	not selected	not selected	not selected	not selected	Against Islamic religion	not selected	not selected
546	I’m afraid	I do not trust doctors and the way that I would be treated during hospitalisation as a registered donor	not selected	not selected	not selected	not selected	not selected
547	I’m afraid	I do not trust doctors and the way that I would be treated during hospitalisation as a registered donor	not selected	not selected	not selected	I’m still not aware or decided regarding organ donation	not selected
548	not selected	not selected	not selected	not selected	not selected	I’m still not aware or decided regarding organ donation	not selected
549	not selected	not selected	not selected	not selected	not selected	I’m still not aware or decided regarding organ donation	not selected
550	not selected	I do not trust doctors and the way that I would be treated during hospitalisation as a registered donor	I do not believe that the transplant would be used correctly	not selected	not selected	I’m still not aware or decided regarding organ donation	not selected
551	not selected	not selected	not selected	not selected	not selected	I’m still not aware or decided regarding organ donation	not selected
552	I’m afraid	not selected	I do not believe that the transplant would be used correctly	not selected	Against Islamic religion	not selected	not selected
553	not selected	I do not trust doctors and the way that I would be treated during hospitalisation as a registered donor	not selected	not selected	not selected	not selected	not selected
554	not selected	I do not trust doctors and the way that I would be treated during hospitalisation as a registered donor	not selected	not selected	not selected	not selected	not selected
555	not selected	not selected	I do not believe that the transplant would be used correctly	not selected	not selected	I’m still not aware or decided regarding organ donation	not selected
556	I’m afraid	not selected	not selected	not selected	Against Islamic religion	not selected	not selected
557	not selected	I do not trust doctors and the way that I would be treated during hospitalisation as a registered donor	not selected	not selected	not selected	I’m still not aware or decided regarding organ donation	not selected
558	not selected	not selected	not selected	not selected	not selected	I’m still not aware or decided regarding organ donation	not selected
559	I’m afraid	not selected	not selected	not selected	not selected	I’m still not aware or decided regarding organ donation	not selected
560	not selected	not selected	not selected	not selected	not selected	I’m still not aware or decided regarding organ donation	Other
561	I’m afraid	not selected	not selected	not selected	Against Islamic religion	not selected	not selected
562	not selected	not selected	I do not believe that the transplant would be used correctly	not selected	not selected	not selected	not selected
563	I’m afraid	I do not trust doctors and the way that I would be treated during hospitalisation as a registered donor	I do not believe that the transplant would be used correctly	not selected	not selected	I’m still not aware or decided regarding organ donation	not selected
564	I’m afraid	I do not trust doctors and the way that I would be treated during hospitalisation as a registered donor	not selected	not selected	not selected	not selected	not selected
565	not selected	not selected	not selected	not selected	not selected	I’m still not aware or decided regarding organ donation	not selected
566	I’m afraid	I do not trust doctors and the way that I would be treated during hospitalisation as a registered donor	not selected	not selected	not selected	not selected	not selected
567	not selected	not selected	not selected	not selected	not selected	I’m still not aware or decided regarding organ donation	not selected
568	I’m afraid	not selected	not selected	not selected	not selected	I’m still not aware or decided regarding organ donation	not selected
569	not selected	not selected	not selected	not selected	not selected	I’m still not aware or decided regarding organ donation	not selected
570	not selected	not selected	not selected	not selected	not selected	I’m still not aware or decided regarding organ donation	not selected
571	not selected	not selected	not selected	not selected	not selected	not selected	Other
572	I’m afraid	not selected	not selected	not selected	not selected	not selected	not selected
573	I’m afraid	I do not trust doctors and the way that I would be treated during hospitalisation as a registered donor	I do not believe that the transplant would be used correctly	not selected	not selected	I’m still not aware or decided regarding organ donation	not selected
574	I’m afraid	I do not trust doctors and the way that I would be treated during hospitalisation as a registered donor	not selected	not selected	not selected	not selected	not selected
575	not selected	not selected	not selected	not selected	not selected	not selected	Other
576	not selected	I do not trust doctors and the way that I would be treated during hospitalisation as a registered donor	not selected	not selected	not selected	I’m still not aware or decided regarding organ donation	not selected
577	I’m afraid	not selected	not selected	not selected	not selected	not selected	not selected
578	not selected	not selected	not selected	not selected	not selected	I’m still not aware or decided regarding organ donation	not selected
579	I’m afraid	I do not trust doctors and the way that I would be treated during hospitalisation as a registered donor	not selected	not selected	not selected	I’m still not aware or decided regarding organ donation	not selected
580	not selected	not selected	not selected	not selected	not selected	I’m still not aware or decided regarding organ donation	not selected
581	not selected	not selected	not selected	not selected	Against Islamic religion	not selected	not selected
582	I’m afraid	not selected	not selected	not selected	Against Islamic religion	not selected	not selected
583	I’m afraid	I do not trust doctors and the way that I would be treated during hospitalisation as a registered donor	not selected	not selected	not selected	I’m still not aware or decided regarding organ donation	not selected
584	I’m afraid	not selected	not selected	not selected	not selected	not selected	not selected
585	I’m afraid	not selected	not selected	not selected	not selected	not selected	not selected
586	not selected	not selected	not selected	not selected	not selected	I’m still not aware or decided regarding organ donation	not selected
587	I’m afraid	not selected	not selected	not selected	not selected	not selected	not selected
588	not selected	not selected	I do not believe that the transplant would be used correctly	not selected	Against Islamic religion	I’m still not aware or decided regarding organ donation	not selected
589	I’m afraid	not selected	not selected	not selected	not selected	not selected	not selected
590	I’m afraid	not selected	not selected	not selected	not selected	not selected	not selected
591	not selected	I do not trust doctors and the way that I would be treated during hospitalisation as a registered donor	not selected	not selected	not selected	I’m still not aware or decided regarding organ donation	not selected
592	I’m afraid	not selected	not selected	not selected	not selected	not selected	not selected
593	I’m afraid	not selected	not selected	not selected	not selected	not selected	not selected
594	I’m afraid	not selected	not selected	not selected	not selected	I’m still not aware or decided regarding organ donation	not selected
595	not selected	not selected	not selected	not selected	not selected	not selected	Other
596	I’m afraid	I do not trust doctors and the way that I would be treated during hospitalisation as a registered donor	not selected	not selected	not selected	not selected	not selected
597	I’m afraid	not selected	I do not believe that the transplant would be used correctly	not selected	not selected	not selected	not selected
598	not selected	not selected	not selected	not selected	not selected	I’m still not aware or decided regarding organ donation	not selected
599	not selected	not selected	not selected	not selected	not selected	I’m still not aware or decided regarding organ donation	not selected
600	I’m afraid	not selected	not selected	not selected	not selected	I’m still not aware or decided regarding organ donation	not selected
601	not selected	not selected	not selected	not selected	not selected	I’m still not aware or decided regarding organ donation	not selected
602	not selected	I do not trust doctors and the way that I would be treated during hospitalisation as a registered donor	not selected	not selected	not selected	not selected	not selected
603	not selected	not selected	not selected	not selected	not selected	I’m still not aware or decided regarding organ donation	not selected
604	I’m afraid	I do not trust doctors and the way that I would be treated during hospitalisation as a registered donor	not selected	not selected	not selected	I’m still not aware or decided regarding organ donation	not selected
605	I’m afraid	not selected	not selected	not selected	not selected	not selected	not selected
606	not selected	I do not trust doctors and the way that I would be treated during hospitalisation as a registered donor	I do not believe that the transplant would be used correctly	not selected	not selected	not selected	not selected
607	not selected	I do not trust doctors and the way that I would be treated during hospitalisation as a registered donor	not selected	not selected	not selected	I’m still not aware or decided regarding organ donation	not selected
608	I’m afraid	not selected	not selected	not selected	not selected	I’m still not aware or decided regarding organ donation	not selected
609	I’m afraid	I do not trust doctors and the way that I would be treated during hospitalisation as a registered donor	not selected	not selected	not selected	I’m still not aware or decided regarding organ donation	not selected
610	I’m afraid	not selected	not selected	not selected	not selected	I’m still not aware or decided regarding organ donation	not selected
611	I’m afraid	not selected	not selected	not selected	not selected	not selected	Other
612	I’m afraid	not selected	not selected	not selected	not selected	I’m still not aware or decided regarding organ donation	not selected
613	not selected	not selected	not selected	not selected	not selected	I’m still not aware or decided regarding organ donation	not selected
614	I’m afraid	not selected	not selected	not selected	not selected	I’m still not aware or decided regarding organ donation	not selected
615	I’m afraid	not selected	not selected	not selected	not selected	not selected	not selected
616	I’m afraid	I do not trust doctors and the way that I would be treated during hospitalisation as a registered donor	I do not believe that the transplant would be used correctly	not selected	not selected	I’m still not aware or decided regarding organ donation	Other
617	not selected	not selected	not selected	not selected	not selected	I’m still not aware or decided regarding organ donation	not selected
618	I’m afraid	not selected	not selected	not selected	not selected	not selected	not selected
619	not selected	not selected	not selected	not selected	not selected	I’m still not aware or decided regarding organ donation	not selected
620	not selected	not selected	not selected	not selected	not selected	I’m still not aware or decided regarding organ donation	not selected
621	not selected	I do not trust doctors and the way that I would be treated during hospitalisation as a registered donor	not selected	not selected	not selected	I’m still not aware or decided regarding organ donation	not selected
622	I’m afraid	not selected	not selected	not selected	not selected	I’m still not aware or decided regarding organ donation	not selected
623	not selected	not selected	not selected	not selected	not selected	not selected	Other
624	not selected	not selected	not selected	not selected	not selected	I’m still not aware or decided regarding organ donation	not selected
625	I’m afraid	not selected	not selected	not selected	not selected	not selected	not selected
626	I’m afraid	not selected	not selected	not selected	not selected	not selected	not selected
627	not selected	not selected	not selected	not selected	not selected	I’m still not aware or decided regarding organ donation	not selected
628	I’m afraid	I do not trust doctors and the way that I would be treated during hospitalisation as a registered donor	not selected	not selected	not selected	I’m still not aware or decided regarding organ donation	not selected
629	not selected	not selected	not selected	not selected	not selected	I’m still not aware or decided regarding organ donation	not selected
630	not selected	not selected	not selected	not selected	not selected	I’m still not aware or decided regarding organ donation	not selected
631	not selected	not selected	not selected	not selected	not selected	I’m still not aware or decided regarding organ donation	not selected
632	I’m afraid	I do not trust doctors and the way that I would be treated during hospitalisation as a registered donor	not selected	not selected	not selected	not selected	not selected
633	I’m afraid	I do not trust doctors and the way that I would be treated during hospitalisation as a registered donor	not selected	not selected	not selected	not selected	not selected
634	I’m afraid	not selected	not selected	not selected	not selected	I’m still not aware or decided regarding organ donation	not selected
635	I’m afraid	not selected	not selected	not selected	not selected	I’m still not aware or decided regarding organ donation	not selected
636	not selected	not selected	not selected	not selected	not selected	I’m still not aware or decided regarding organ donation	not selected
637	I’m afraid	I do not trust doctors and the way that I would be treated during hospitalisation as a registered donor	I do not believe that the transplant would be used correctly	I find it irrelevant and am not really concerned about the matter	not selected	I’m still not aware or decided regarding organ donation	not selected
638	not selected	I do not trust doctors and the way that I would be treated during hospitalisation as a registered donor	not selected	not selected	not selected	not selected	not selected
639	I’m afraid	not selected	not selected	not selected	not selected	not selected	not selected
640
641	not selected	not selected	not selected	not selected	Against Islamic religion	not selected	not selected
642	I’m afraid	not selected	not selected	not selected	not selected	I’m still not aware or decided regarding organ donation	not selected
643	not selected	not selected	I do not believe that the transplant would be used correctly	not selected	not selected	not selected	not selected
644	not selected	not selected	not selected	not selected	not selected	I’m still not aware or decided regarding organ donation	not selected
645	not selected	I do not trust doctors and the way that I would be treated during hospitalisation as a registered donor	I do not believe that the transplant would be used correctly	not selected	not selected	I’m still not aware or decided regarding organ donation	not selected
646	not selected	not selected	not selected	not selected	not selected	I’m still not aware or decided regarding organ donation	not selected
647	I’m afraid	not selected	not selected	not selected	not selected	not selected	not selected
648	I’m afraid	not selected	not selected	not selected	not selected	not selected	not selected
649	I’m afraid	not selected	not selected	not selected	not selected	I’m still not aware or decided regarding organ donation	not selected
650	not selected	I do not trust doctors and the way that I would be treated during hospitalisation as a registered donor	not selected	not selected	not selected	I’m still not aware or decided regarding organ donation	not selected
651	I’m afraid	I do not trust doctors and the way that I would be treated during hospitalisation as a registered donor	not selected	not selected	not selected	not selected	not selected
652	I’m afraid	not selected	not selected	not selected	not selected	not selected	not selected
653	not selected	not selected	not selected	not selected	not selected	I’m still not aware or decided regarding organ donation	not selected
654	I’m afraid	I do not trust doctors and the way that I would be treated during hospitalisation as a registered donor	not selected	not selected	not selected	I’m still not aware or decided regarding organ donation	not selected
655	I’m afraid	not selected	not selected	not selected	not selected	not selected	not selected
656	I’m afraid	I do not trust doctors and the way that I would be treated during hospitalisation as a registered donor	not selected	not selected	not selected	I’m still not aware or decided regarding organ donation	not selected
657	I’m afraid	not selected	not selected	not selected	not selected	not selected	not selected
658	I’m afraid	not selected	not selected	not selected	not selected	not selected	not selected
659	I’m afraid	I do not trust doctors and the way that I would be treated during hospitalisation as a registered donor	not selected	not selected	not selected	not selected	not selected
660	not selected	not selected	not selected	not selected	not selected	I’m still not aware or decided regarding organ donation	not selected
661	not selected	not selected	not selected	not selected	not selected	not selected	Other
662	not selected	I do not trust doctors and the way that I would be treated during hospitalisation as a registered donor	not selected	not selected	not selected	I’m still not aware or decided regarding organ donation	not selected
663	not selected	not selected	I do not believe that the transplant would be used correctly	not selected	not selected	not selected	not selected
664	I’m afraid	not selected	not selected	not selected	not selected	I’m still not aware or decided regarding organ donation	not selected
665	not selected	I do not trust doctors and the way that I would be treated during hospitalisation as a registered donor	I do not believe that the transplant would be used correctly	not selected	not selected	not selected	not selected
666	I’m afraid	not selected	not selected	not selected	not selected	not selected	not selected
667	I’m afraid	I do not trust doctors and the way that I would be treated during hospitalisation as a registered donor	not selected	not selected	not selected	not selected	not selected
668	not selected	I do not trust doctors and the way that I would be treated during hospitalisation as a registered donor	I do not believe that the transplant would be used correctly	not selected	not selected	not selected	not selected
669	not selected	not selected	not selected	not selected	not selected	I’m still not aware or decided regarding organ donation	not selected
670	not selected	not selected	not selected	not selected	not selected	I’m still not aware or decided regarding organ donation	not selected
671	I’m afraid	not selected	not selected	not selected	not selected	I’m still not aware or decided regarding organ donation	not selected
672	I’m afraid	I do not trust doctors and the way that I would be treated during hospitalisation as a registered donor	I do not believe that the transplant would be used correctly	not selected	not selected	not selected	not selected
673	not selected	not selected	not selected	not selected	not selected	I’m still not aware or decided regarding organ donation	not selected
674	not selected	not selected	not selected	not selected	not selected	I’m still not aware or decided regarding organ donation	not selected
675	not selected	I do not trust doctors and the way that I would be treated during hospitalisation as a registered donor	not selected	not selected	not selected	not selected	not selected
676	not selected	I do not trust doctors and the way that I would be treated during hospitalisation as a registered donor	not selected	not selected	not selected	not selected	not selected
677	not selected	not selected	not selected	not selected	not selected	I’m still not aware or decided regarding organ donation	not selected
678	not selected	I do not trust doctors and the way that I would be treated during hospitalisation as a registered donor	not selected	not selected	not selected	not selected	not selected
679	not selected	I do not trust doctors and the way that I would be treated during hospitalisation as a registered donor	I do not believe that the transplant would be used correctly	not selected	not selected	I’m still not aware or decided regarding organ donation	not selected
680	not selected	not selected	not selected	I find it irrelevant and am not really concerned about the matter	not selected	not selected	not selected
681	not selected	not selected	not selected	not selected	not selected	not selected	Other
682	not selected	not selected	not selected	not selected	not selected	not selected	Other
683	not selected	I do not trust doctors and the way that I would be treated during hospitalisation as a registered donor	not selected	not selected	Against Islamic religion	I’m still not aware or decided regarding organ donation	not selected
684	not selected	I do not trust doctors and the way that I would be treated during hospitalisation as a registered donor	not selected	not selected	not selected	I’m still not aware or decided regarding organ donation	not selected
685	I’m afraid	not selected	not selected	not selected	not selected	I’m still not aware or decided regarding organ donation	not selected
686	I’m afraid	I do not trust doctors and the way that I would be treated during hospitalisation as a registered donor	I do not believe that the transplant would be used correctly	not selected	not selected	I’m still not aware or decided regarding organ donation	not selected
687	not selected	not selected	not selected	not selected	not selected	I’m still not aware or decided regarding organ donation	not selected
688	I’m afraid	not selected	not selected	not selected	not selected	not selected	not selected
689	I’m afraid	not selected	not selected	not selected	not selected	I’m still not aware or decided regarding organ donation	not selected
690	not selected	not selected	not selected	not selected	not selected	I’m still not aware or decided regarding organ donation	not selected
691	I’m afraid	not selected	not selected	not selected	not selected	I’m still not aware or decided regarding organ donation	not selected
692	I’m afraid	not selected	not selected	I find it irrelevant and am not really concerned about the matter	not selected	I’m still not aware or decided regarding organ donation	not selected
693	I’m afraid	not selected	not selected	not selected	Against Islamic religion	I’m still not aware or decided regarding organ donation	not selected
694	not selected	not selected	not selected	not selected	not selected	I’m still not aware or decided regarding organ donation	not selected
695	I’m afraid	not selected	not selected	not selected	not selected	not selected	not selected
696	not selected	I do not trust doctors and the way that I would be treated during hospitalisation as a registered donor	I do not believe that the transplant would be used correctly	not selected	not selected	not selected	not selected
697	not selected	not selected	not selected	not selected	not selected	I’m still not aware or decided regarding organ donation	not selected
698	I’m afraid	I do not trust doctors and the way that I would be treated during hospitalisation as a registered donor	not selected	not selected	not selected	I’m still not aware or decided regarding organ donation	not selected
699	not selected	not selected	not selected	not selected	not selected	I’m still not aware or decided regarding organ donation	not selected
700	not selected	not selected	not selected	not selected	not selected	not selected	Other
701	not selected	not selected	not selected	not selected	not selected	I’m still not aware or decided regarding organ donation	not selected
702	I’m afraid	I do not trust doctors and the way that I would be treated during hospitalisation as a registered donor	not selected	not selected	not selected	I’m still not aware or decided regarding organ donation	not selected
703	not selected	I do not trust doctors and the way that I would be treated during hospitalisation as a registered donor	not selected	not selected	not selected	I’m still not aware or decided regarding organ donation	not selected
704	not selected	not selected	not selected	not selected	not selected	not selected	Other
705	not selected	I do not trust doctors and the way that I would be treated during hospitalisation as a registered donor	not selected	not selected	not selected	not selected	not selected
706	I’m afraid	not selected	not selected	not selected	not selected	not selected	not selected
707	not selected	not selected	not selected	not selected	not selected	I’m still not aware or decided regarding organ donation	not selected
708	I’m afraid	I do not trust doctors and the way that I would be treated during hospitalisation as a registered donor	not selected	not selected	not selected	I’m still not aware or decided regarding organ donation	not selected
709	not selected	not selected	not selected	not selected	not selected	not selected	Other
710	I’m afraid	I do not trust doctors and the way that I would be treated during hospitalisation as a registered donor	I do not believe that the transplant would be used correctly	not selected	not selected	not selected	not selected
711	not selected	not selected	not selected	not selected	not selected	I’m still not aware or decided regarding organ donation	not selected
712	not selected	not selected	not selected	not selected	not selected	I’m still not aware or decided regarding organ donation	not selected
713	not selected	not selected	not selected	not selected	not selected	I’m still not aware or decided regarding organ donation	not selected
714	I’m afraid	not selected	not selected	not selected	not selected	I’m still not aware or decided regarding organ donation	not selected
715	I’m afraid	I do not trust doctors and the way that I would be treated during hospitalisation as a registered donor	not selected	not selected	not selected	I’m still not aware or decided regarding organ donation	not selected
716	not selected	not selected	not selected	not selected	not selected	not selected	Other
717	not selected	not selected	not selected	not selected	not selected	not selected	Other
718	I’m afraid	not selected	not selected	not selected	not selected	not selected	not selected
719	not selected	not selected	not selected	not selected	not selected	I’m still not aware or decided regarding organ donation	not selected
720	I’m afraid	not selected	not selected	not selected	not selected	I’m still not aware or decided regarding organ donation	not selected
721	I’m afraid	I do not trust doctors and the way that I would be treated during hospitalisation as a registered donor	not selected	not selected	not selected	not selected	not selected
722	I’m afraid	not selected	not selected	not selected	not selected	not selected	not selected
723	I’m afraid	I do not trust doctors and the way that I would be treated during hospitalisation as a registered donor	not selected	not selected	not selected	not selected	not selected
724	not selected	not selected	not selected	not selected	Against Islamic religion	not selected	not selected
725	not selected	not selected	not selected	not selected	not selected	I’m still not aware or decided regarding organ donation	not selected
726	I’m afraid	not selected	not selected	not selected	not selected	I’m still not aware or decided regarding organ donation	not selected
727	not selected	not selected	not selected	not selected	not selected	I’m still not aware or decided regarding organ donation	not selected
728	not selected	not selected	not selected	not selected	not selected	I’m still not aware or decided regarding organ donation	not selected
729	I’m afraid	not selected	not selected	not selected	not selected	I’m still not aware or decided regarding organ donation	not selected
730	I’m afraid	not selected	not selected	not selected	not selected	I’m still not aware or decided regarding organ donation	not selected
731	not selected	I do not trust doctors and the way that I would be treated during hospitalisation as a registered donor	not selected	not selected	not selected	I’m still not aware or decided regarding organ donation	not selected
732	not selected	not selected	not selected	not selected	not selected	I’m still not aware or decided regarding organ donation	not selected
733	not selected	not selected	not selected	not selected	not selected	not selected	Other
734	not selected	not selected	not selected	not selected	not selected	I’m still not aware or decided regarding organ donation	not selected
735	not selected	not selected	not selected	not selected	not selected	not selected	Other
736	not selected	not selected	not selected	not selected	not selected	I’m still not aware or decided regarding organ donation	not selected
737	not selected	not selected	not selected	not selected	not selected	I’m still not aware or decided regarding organ donation	not selected
738	I’m afraid	I do not trust doctors and the way that I would be treated during hospitalisation as a registered donor	not selected	not selected	not selected	I’m still not aware or decided regarding organ donation	not selected
739	not selected	not selected	I do not believe that the transplant would be used correctly	I find it irrelevant and am not really concerned about the matter	not selected	I’m still not aware or decided regarding organ donation	not selected
740	not selected	not selected	not selected	not selected	not selected	I’m still not aware or decided regarding organ donation	not selected
741	not selected	not selected	not selected	not selected	not selected	I’m still not aware or decided regarding organ donation	not selected
742	not selected	not selected	not selected	not selected	not selected	not selected	Other
743	I’m afraid	I do not trust doctors and the way that I would be treated during hospitalisation as a registered donor	not selected	not selected	not selected	I’m still not aware or decided regarding organ donation	not selected
744	I’m afraid	not selected	not selected	not selected	not selected	not selected	not selected
745	not selected	not selected	not selected	not selected	not selected	not selected	Other
746	not selected	not selected	not selected	not selected	not selected	I’m still not aware or decided regarding organ donation	not selected
747	not selected	not selected	not selected	not selected	not selected	I’m still not aware or decided regarding organ donation	not selected
748	not selected	I do not trust doctors and the way that I would be treated during hospitalisation as a registered donor	not selected	not selected	not selected	I’m still not aware or decided regarding organ donation	not selected
749	I’m afraid	not selected	I do not believe that the transplant would be used correctly	not selected	not selected	I’m still not aware or decided regarding organ donation	not selected
750	I’m afraid	not selected	not selected	not selected	not selected	not selected	not selected
751	not selected	not selected	not selected	not selected	not selected	not selected	Other
752	I’m afraid	not selected	not selected	not selected	not selected	I’m still not aware or decided regarding organ donation	not selected
753	not selected	I do not trust doctors and the way that I would be treated during hospitalisation as a registered donor	not selected	I find it irrelevant and am not really concerned about the matter	not selected	I’m still not aware or decided regarding organ donation	not selected
754	I’m afraid	I do not trust doctors and the way that I would be treated during hospitalisation as a registered donor	not selected	not selected	not selected	I’m still not aware or decided regarding organ donation	not selected
755	I’m afraid	not selected	not selected	not selected	not selected	not selected	not selected
756	I’m afraid	not selected	not selected	not selected	not selected	I’m still not aware or decided regarding organ donation	not selected
757	not selected	not selected	not selected	not selected	not selected	not selected	Other
758	I’m afraid	I do not trust doctors and the way that I would be treated during hospitalisation as a registered donor	not selected	not selected	not selected	not selected	not selected
759	not selected	not selected	not selected	not selected	not selected	I’m still not aware or decided regarding organ donation	Other
760	not selected	I do not trust doctors and the way that I would be treated during hospitalisation as a registered donor	not selected	not selected	not selected	not selected	Other
761	I’m afraid	I do not trust doctors and the way that I would be treated during hospitalisation as a registered donor	not selected	not selected	not selected	not selected	not selected
762	not selected	not selected	not selected	not selected	not selected	not selected	Other
763	I’m afraid	I do not trust doctors and the way that I would be treated during hospitalisation as a registered donor	not selected	not selected	not selected	not selected	Other
764	I’m afraid	not selected	not selected	not selected	not selected	I’m still not aware or decided regarding organ donation	not selected
765	not selected	not selected	not selected	not selected	not selected	I’m still not aware or decided regarding organ donation	not selected
766	not selected	not selected	not selected	not selected	not selected	I’m still not aware or decided regarding organ donation	not selected
767	not selected	I do not trust doctors and the way that I would be treated during hospitalisation as a registered donor	I do not believe that the transplant would be used correctly	not selected	not selected	I’m still not aware or decided regarding organ donation	not selected
768	not selected	not selected	not selected	not selected	not selected	I’m still not aware or decided regarding organ donation	not selected
769	not selected	I do not trust doctors and the way that I would be treated during hospitalisation as a registered donor	not selected	not selected	not selected	I’m still not aware or decided regarding organ donation	not selected
770	I’m afraid	not selected	not selected	not selected	not selected	I’m still not aware or decided regarding organ donation	not selected
771	not selected	I do not trust doctors and the way that I would be treated during hospitalisation as a registered donor	not selected	I find it irrelevant and am not really concerned about the matter	not selected	not selected	not selected
772	I’m afraid	not selected	not selected	not selected	not selected	not selected	not selected
773	not selected	not selected	not selected	not selected	not selected	I’m still not aware or decided regarding organ donation	not selected
774	not selected	not selected	not selected	not selected	not selected	I’m still not aware or decided regarding organ donation	not selected
775	not selected	I do not trust doctors and the way that I would be treated during hospitalisation as a registered donor	not selected	I find it irrelevant and am not really concerned about the matter	not selected	not selected	not selected
776	not selected	not selected	not selected	not selected	not selected	not selected	Other
777	I’m afraid	not selected	not selected	not selected	not selected	not selected	not selected
778	not selected	not selected	not selected	not selected	not selected	I’m still not aware or decided regarding organ donation	not selected
779	not selected	I do not trust doctors and the way that I would be treated during hospitalisation as a registered donor	not selected	not selected	not selected	not selected	not selected
780	not selected	I do not trust doctors and the way that I would be treated during hospitalisation as a registered donor	not selected	not selected	not selected	I’m still not aware or decided regarding organ donation	not selected
781	not selected	not selected	not selected	not selected	not selected	not selected	Other
782	not selected	not selected	not selected	not selected	not selected	I’m still not aware or decided regarding organ donation	not selected
783	I’m afraid	I do not trust doctors and the way that I would be treated during hospitalisation as a registered donor	not selected	not selected	not selected	I’m still not aware or decided regarding organ donation	not selected
784	I’m afraid	not selected	not selected	not selected	not selected	I’m still not aware or decided regarding organ donation	not selected
785	I’m afraid	I do not trust doctors and the way that I would be treated during hospitalisation as a registered donor	not selected	not selected	not selected	not selected	not selected
786	I’m afraid	not selected	not selected	not selected	Against Islamic religion	I’m still not aware or decided regarding organ donation	not selected
787	I’m afraid	I do not trust doctors and the way that I would be treated during hospitalisation as a registered donor	not selected	not selected	not selected	I’m still not aware or decided regarding organ donation	not selected
788	not selected	not selected	not selected	not selected	not selected	not selected	Other
789	not selected	not selected		not selected	not selected	I’m still not aware or decided regarding organ donation	not selected
790	not selected	not selected	not selected	not selected	Against Islamic religion	I’m still not aware or decided regarding organ donation	not selected
791	not selected	not selected	not selected	not selected	not selected	not selected	Other
792	I’m afraid	not selected	not selected	not selected	not selected	I’m still not aware or decided regarding organ donation	not selected
793	I’m afraid	not selected	not selected	not selected	not selected	not selected	not selected
794	not selected	not selected	not selected	not selected	not selected	I’m still not aware or decided regarding organ donation	not selected
795	not selected	not selected	not selected	not selected	not selected	I’m still not aware or decided regarding organ donation	not selected
796	I’m afraid	not selected	not selected	not selected	not selected	not selected	not selected
797	I’m afraid	not selected	not selected	not selected	not selected	I’m still not aware or decided regarding organ donation	not selected
798	I’m afraid	not selected	I do not believe that the transplant would be used correctly	not selected	not selected	I’m still not aware or decided regarding organ donation	not selected
799	I’m afraid	not selected	not selected	not selected	not selected	I’m still not aware or decided regarding organ donation	not selected
800	not selected	not selected	not selected	not selected	not selected	I’m still not aware or decided regarding organ donation	not selected
801	not selected	not selected	not selected	not selected	Against Islamic religion	not selected	not selected
802	not selected	not selected	not selected	not selected	not selected	I’m still not aware or decided regarding organ donation	not selected
803	not selected	not selected	not selected	not selected	not selected	I’m still not aware or decided regarding organ donation	not selected
804	I’m afraid	I do not trust doctors and the way that I would be treated during hospitalisation as a registered donor	I do not believe that the transplant would be used correctly	I find it irrelevant and am not really concerned about the matter	not selected	not selected	not selected
805	not selected	I do not trust doctors and the way that I would be treated during hospitalisation as a registered donor	not selected	not selected	not selected	not selected	not selected
806	not selected	not selected	not selected	not selected	not selected	I’m still not aware or decided regarding organ donation	not selected
807	I’m afraid	not selected	not selected	not selected	not selected	I’m still not aware or decided regarding organ donation	not selected
808	not selected	not selected	not selected	not selected	not selected	I’m still not aware or decided regarding organ donation	not selected
809	not selected	not selected	not selected	not selected	not selected	I’m still not aware or decided regarding organ donation	not selected
810	I’m afraid	not selected	I do not believe that the transplant would be used correctly	not selected	not selected	not selected	not selected
811	not selected	I do not trust doctors and the way that I would be treated during hospitalisation as a registered donor	I do not believe that the transplant would be used correctly	not selected	not selected	not selected	not selected
812	I’m afraid	I do not trust doctors and the way that I would be treated during hospitalisation as a registered donor	not selected	I find it irrelevant and am not really concerned about the matter	not selected	I’m still not aware or decided regarding organ donation	not selected
813	I’m afraid	I do not trust doctors and the way that I would be treated during hospitalisation as a registered donor	I do not believe that the transplant would be used correctly	not selected	not selected	I’m still not aware or decided regarding organ donation	not selected
814	I’m afraid	not selected	not selected	not selected	not selected	I’m still not aware or decided regarding organ donation	not selected
815	I’m afraid	not selected	not selected	not selected	not selected	I’m still not aware or decided regarding organ donation	not selected
816	I’m afraid	I do not trust doctors and the way that I would be treated during hospitalisation as a registered donor	not selected	not selected	not selected	not selected	not selected
817	not selected	not selected	not selected	not selected	not selected	not selected	Other
818	not selected	I do not trust doctors and the way that I would be treated during hospitalisation as a registered donor	not selected	not selected	not selected	not selected	Other
819	not selected	not selected	not selected	not selected	not selected	not selected	Other
820	I’m afraid	not selected	not selected	not selected	not selected	I’m still not aware or decided regarding organ donation	not selected
821	not selected	not selected	not selected	not selected	not selected	I’m still not aware or decided regarding organ donation	not selected
822	not selected	I do not trust doctors and the way that I would be treated during hospitalisation as a registered donor	not selected	not selected	not selected	not selected	not selected
823	not selected	not selected	not selected	not selected	not selected	I’m still not aware or decided regarding organ donation	not selected
824	not selected	I do not trust doctors and the way that I would be treated during hospitalisation as a registered donor	I do not believe that the transplant would be used correctly	not selected	not selected	not selected	not selected
825	I’m afraid	not selected	I do not believe that the transplant would be used correctly	not selected	not selected	not selected	not selected
826	not selected	I do not trust doctors and the way that I would be treated during hospitalisation as a registered donor	not selected	not selected	not selected	not selected	not selected
827	not selected	not selected	not selected	not selected	not selected	I’m still not aware or decided regarding organ donation	not selected
828	not selected	not selected	not selected	not selected	not selected	I’m still not aware or decided regarding organ donation	not selected
829	not selected	not selected	not selected	not selected	not selected	I’m still not aware or decided regarding organ donation	not selected
830	not selected	not selected	not selected	not selected	not selected	I’m still not aware or decided regarding organ donation	not selected
831	I’m afraid	not selected	not selected	not selected	not selected	I’m still not aware or decided regarding organ donation	not selected
832	I’m afraid	not selected	not selected	not selected	not selected	not selected	not selected
833	not selected	not selected	not selected	not selected	not selected	not selected	Other
834	not selected	I do not trust doctors and the way that I would be treated during hospitalisation as a registered donor	not selected	not selected	not selected	not selected	not selected
835	I’m afraid	not selected	not selected	not selected	not selected	not selected	not selected
836	not selected	not selected	not selected	not selected	not selected	I’m still not aware or decided regarding organ donation	not selected
837	not selected	I do not trust doctors and the way that I would be treated during hospitalisation as a registered donor	not selected	not selected	not selected	not selected	not selected
838	I’m afraid	not selected	not selected	not selected	not selected	not selected	not selected
839	not selected	not selected	not selected	not selected	not selected	I’m still not aware or decided regarding organ donation	not selected
840	not selected	not selected	I do not believe that the transplant would be used correctly	not selected	not selected	I’m still not aware or decided regarding organ donation	not selected
841	I’m afraid	I do not trust doctors and the way that I would be treated during hospitalisation as a registered donor	not selected	not selected	not selected	I’m still not aware or decided regarding organ donation	not selected
842	not selected	not selected	not selected	I find it irrelevant and am not really concerned about the matter	not selected	not selected	not selected
843	not selected	I do not trust doctors and the way that I would be treated during hospitalisation as a registered donor	not selected	not selected	not selected	not selected	not selected
844	not selected	not selected	not selected	not selected	not selected	I’m still not aware or decided regarding organ donation	not selected
845	not selected	not selected	not selected	not selected	not selected	I’m still not aware or decided regarding organ donation	not selected
846	I’m afraid	I do not trust doctors and the way that I would be treated during hospitalisation as a registered donor	not selected	not selected	not selected	I’m still not aware or decided regarding organ donation	not selected
847	I’m afraid	I do not trust doctors and the way that I would be treated during hospitalisation as a registered donor	not selected	not selected	not selected	I’m still not aware or decided regarding organ donation	not selected
848	I’m afraid	I do not trust doctors and the way that I would be treated during hospitalisation as a registered donor	not selected	not selected	not selected	not selected	not selected
849	not selected	not selected	I do not believe that the transplant would be used correctly	not selected	not selected	not selected	not selected
850	I’m afraid	I do not trust doctors and the way that I would be treated during hospitalisation as a registered donor	not selected	not selected	not selected	I’m still not aware or decided regarding organ donation	not selected
851	I’m afraid	not selected	not selected	not selected	not selected	not selected	not selected
852	not selected	not selected	I do not believe that the transplant would be used correctly	not selected	not selected	not selected	not selected
853	not selected	I do not trust doctors and the way that I would be treated during hospitalisation as a registered donor	not selected	not selected	Against Islamic religion	not selected	not selected
854	I’m afraid	not selected	not selected	not selected	not selected	not selected	not selected
855	I’m afraid	not selected	not selected	not selected	not selected	I’m still not aware or decided regarding organ donation	not selected
856	I’m afraid	not selected	not selected	not selected	not selected	I’m still not aware or decided regarding organ donation	not selected
857	I’m afraid	I do not trust doctors and the way that I would be treated during hospitalisation as a registered donor	not selected	not selected	not selected	not selected	not selected
858	I’m afraid	not selected	not selected	not selected	not selected	I’m still not aware or decided regarding organ donation	not selected
859	not selected	not selected	I do not believe that the transplant would be used correctly	not selected	not selected	I’m still not aware or decided regarding organ donation	not selected
860	not selected	not selected	not selected	not selected	not selected	I’m still not aware or decided regarding organ donation	not selected
861	not selected	not selected	not selected	not selected	not selected	I’m still not aware or decided regarding organ donation	not selected
862	I’m afraid	not selected	not selected	not selected	not selected	not selected	not selected
863	not selected	not selected	not selected	not selected	not selected	I’m still not aware or decided regarding organ donation	not selected
864	not selected	not selected	not selected	not selected	not selected	I’m still not aware or decided regarding organ donation	not selected
865	not selected	not selected	not selected	not selected	not selected	I’m still not aware or decided regarding organ donation	not selected
866	I’m afraid	I do not trust doctors and the way that I would be treated during hospitalisation as a registered donor	not selected	not selected	not selected	I’m still not aware or decided regarding organ donation	not selected
867	I’m afraid	I do not trust doctors and the way that I would be treated during hospitalisation as a registered donor	not selected	not selected	not selected	I’m still not aware or decided regarding organ donation	not selected
868	I’m afraid	not selected	not selected	not selected	not selected	not selected	not selected
869	I’m afraid	not selected	not selected	not selected	not selected	not selected	not selected
870	not selected	not selected	not selected	not selected	not selected	I’m still not aware or decided regarding organ donation	not selected
871	not selected	not selected	I do not believe that the transplant would be used correctly	not selected	not selected	not selected	not selected
872	I’m afraid	not selected	not selected	not selected	not selected	not selected	not selected
873	not selected	not selected	not selected	not selected	not selected	I’m still not aware or decided regarding organ donation	not selected
874	not selected	I do not trust doctors and the way that I would be treated during hospitalisation as a registered donor	not selected	not selected	not selected	not selected	not selected
875	I’m afraid	I do not trust doctors and the way that I would be treated during hospitalisation as a registered donor	not selected	not selected	not selected	not selected	not selected
876	not selected	I do not trust doctors and the way that I would be treated during hospitalisation as a registered donor	not selected	not selected	not selected	not selected	not selected
877	not selected	not selected	not selected	not selected	Against Islamic religion	I’m still not aware or decided regarding organ donation	not selected
878	I’m afraid	not selected	not selected	not selected	not selected	not selected	not selected
879	not selected	not selected	not selected	not selected	not selected	I’m still not aware or decided regarding organ donation	not selected
880	not selected	not selected	I do not believe that the transplant would be used correctly	not selected	not selected	not selected	not selected
881	I’m afraid	I do not trust doctors and the way that I would be treated during hospitalisation as a registered donor	I do not believe that the transplant would be used correctly	not selected	not selected	I’m still not aware or decided regarding organ donation	not selected
882	not selected	not selected	I do not believe that the transplant would be used correctly	not selected	not selected	I’m still not aware or decided regarding organ donation	not selected
883	not selected	I do not trust doctors and the way that I would be treated during hospitalisation as a registered donor	not selected	not selected	not selected	not selected	not selected
884	not selected	not selected	not selected	not selected	not selected	not selected	Other
885	I’m afraid	I do not trust doctors and the way that I would be treated during hospitalisation as a registered donor	not selected	not selected	not selected	not selected	not selected
886	I’m afraid	I do not trust doctors and the way that I would be treated during hospitalisation as a registered donor	not selected	not selected	not selected	I’m still not aware or decided regarding organ donation	not selected
887	I’m afraid	not selected	I do not believe that the transplant would be used correctly	I find it irrelevant and am not really concerned about the matter	not selected	not selected	not selected
888	I’m afraid	I do not trust doctors and the way that I would be treated during hospitalisation as a registered donor	I do not believe that the transplant would be used correctly	not selected	not selected	I’m still not aware or decided regarding organ donation	not selected
889	not selected	I do not trust doctors and the way that I would be treated during hospitalisation as a registered donor	not selected	not selected	not selected	I’m still not aware or decided regarding organ donation	not selected
890	not selected	not selected	I do not believe that the transplant would be used correctly	not selected	not selected	not selected	not selected
891	I’m afraid	not selected	not selected	not selected	not selected	not selected	not selected
892	not selected	not selected	not selected	not selected	not selected	I’m still not aware or decided regarding organ donation	not selected
893	I’m afraid	I do not trust doctors and the way that I would be treated during hospitalisation as a registered donor	not selected	not selected	not selected	I’m still not aware or decided regarding organ donation	not selected
894	I’m afraid	I do not trust doctors and the way that I would be treated during hospitalisation as a registered donor	not selected	not selected	not selected	I’m still not aware or decided regarding organ donation	not selected
895	not selected	not selected	not selected	not selected	not selected	I’m still not aware or decided regarding organ donation	not selected
896	not selected	not selected	not selected	not selected	not selected	not selected	Other
897	not selected	not selected	not selected	not selected	not selected	I’m still not aware or decided regarding organ donation	not selected
898	I’m afraid	I do not trust doctors and the way that I would be treated during hospitalisation as a registered donor	not selected	not selected	not selected	not selected	not selected
899	I’m afraid	not selected	not selected	not selected	not selected	I’m still not aware or decided regarding organ donation	not selected
900	not selected	not selected	not selected	not selected	not selected	I’m still not aware or decided regarding organ donation	not selected
901	I’m afraid	I do not trust doctors and the way that I would be treated during hospitalisation as a registered donor	not selected	not selected	not selected	I’m still not aware or decided regarding organ donation	not selected
902	I’m afraid	I do not trust doctors and the way that I would be treated during hospitalisation as a registered donor	I do not believe that the transplant would be used correctly	not selected	not selected	I’m still not aware or decided regarding organ donation	not selected
903	I’m afraid	not selected	not selected	not selected	Against Islamic religion	I’m still not aware or decided regarding organ donation	not selected
904	not selected	I do not trust doctors and the way that I would be treated during hospitalisation as a registered donor	not selected	not selected	not selected	I’m still not aware or decided regarding organ donation	not selected
905	I’m afraid	not selected	not selected	not selected	not selected	I’m still not aware or decided regarding organ donation	not selected
906	I’m afraid	not selected	not selected	not selected	not selected	not selected	not selected
907	I’m afraid	not selected	not selected	not selected	not selected	not selected	not selected
908	I’m afraid	I do not trust doctors and the way that I would be treated during hospitalisation as a registered donor	not selected	not selected	not selected	I’m still not aware or decided regarding organ donation	not selected
909	I’m afraid	not selected	not selected	not selected	Against Islamic religion	I’m still not aware or decided regarding organ donation	not selected
910	I’m afraid	not selected	not selected	not selected	not selected	I’m still not aware or decided regarding organ donation	not selected
911	not selected	I do not trust doctors and the way that I would be treated during hospitalisation as a registered donor	not selected	not selected	not selected	not selected	not selected
912	I’m afraid	not selected	not selected	not selected	not selected	I’m still not aware or decided regarding organ donation	not selected
913	not selected	not selected	not selected	not selected	not selected	I’m still not aware or decided regarding organ donation	not selected
914	not selected	I do not trust doctors and the way that I would be treated during hospitalisation as a registered donor	I do not believe that the transplant would be used correctly	not selected	not selected	not selected	not selected
915	not selected	not selected	not selected	not selected	not selected	I’m still not aware or decided regarding organ donation	not selected
916	I’m afraid	I do not trust doctors and the way that I would be treated during hospitalisation as a registered donor	I do not believe that the transplant would be used correctly	not selected	not selected	not selected	not selected
917	I’m afraid	not selected	not selected	not selected	not selected	I’m still not aware or decided regarding organ donation	not selected
918	not selected	I do not trust doctors and the way that I would be treated during hospitalisation as a registered donor	I do not believe that the transplant would be used correctly	not selected	not selected	I’m still not aware or decided regarding organ donation	not selected
919	I’m afraid	not selected	not selected	I find it irrelevant and am not really concerned about the matter	Against Islamic religion	I’m still not aware or decided regarding organ donation	not selected
920	I’m afraid	I do not trust doctors and the way that I would be treated during hospitalisation as a registered donor	I do not believe that the transplant would be used correctly	not selected	not selected	not selected	not selected
921	I’m afraid	not selected	not selected	not selected	not selected	I’m still not aware or decided regarding organ donation	not selected
922	not selected	I do not trust doctors and the way that I would be treated during hospitalisation as a registered donor	not selected	not selected	not selected	I’m still not aware or decided regarding organ donation	not selected
923	not selected	not selected	not selected	not selected	not selected	I’m still not aware or decided regarding organ donation	not selected
924	not selected	not selected	not selected	not selected	not selected	not selected	Other
925	I’m afraid	not selected	not selected	not selected	not selected	I’m still not aware or decided regarding organ donation	not selected
926	not selected	not selected	I do not believe that the transplant would be used correctly	not selected	not selected	I’m still not aware or decided regarding organ donation	not selected
927	I’m afraid	not selected	not selected	not selected	not selected	I’m still not aware or decided regarding organ donation	not selected
928	not selected	I do not trust doctors and the way that I would be treated during hospitalisation as a registered donor	I do not believe that the transplant would be used correctly	not selected	Against Islamic religion	not selected	not selected
929	not selected	not selected	not selected	not selected	not selected	I’m still not aware or decided regarding organ donation	not selected
930	not selected	not selected	not selected	not selected	not selected	I’m still not aware or decided regarding organ donation	not selected
931	not selected	I do not trust doctors and the way that I would be treated during hospitalisation as a registered donor	not selected	not selected	Against Islamic religion	I’m still not aware or decided regarding organ donation	not selected
932	not selected	not selected	not selected	not selected	not selected	I’m still not aware or decided regarding organ donation	not selected
933	not selected	not selected	not selected	not selected	not selected	not selected	Other
934	I’m afraid	not selected	not selected	not selected	not selected	I’m still not aware or decided regarding organ donation	not selected
935	I’m afraid	not selected	not selected	not selected	not selected	not selected	not selected
936	not selected	not selected	I do not believe that the transplant would be used correctly	not selected	not selected	not selected	not selected
937	not selected	not selected	not selected	not selected	not selected	I’m still not aware or decided regarding organ donation	not selected
938	I’m afraid	I do not trust doctors and the way that I would be treated during hospitalisation as a registered donor	I do not believe that the transplant would be used correctly	not selected	not selected	I’m still not aware or decided regarding organ donation	not selected
939	not selected	not selected	not selected	not selected	not selected	I’m still not aware or decided regarding organ donation	not selected
940	not selected	I do not trust doctors and the way that I would be treated during hospitalisation as a registered donor	not selected	not selected	not selected	I’m still not aware or decided regarding organ donation	not selected
941	not selected	not selected	not selected	not selected	not selected	I’m still not aware or decided regarding organ donation	not selected
942	I’m afraid	not selected	not selected	I find it irrelevant and am not really concerned about the matter	not selected	I’m still not aware or decided regarding organ donation	not selected
943	not selected	I do not trust doctors and the way that I would be treated during hospitalisation as a registered donor	not selected	not selected	not selected	not selected	not selected
944	I’m afraid	I do not trust doctors and the way that I would be treated during hospitalisation as a registered donor	I do not believe that the transplant would be used correctly	not selected	not selected	not selected	not selected
945	not selected	not selected	not selected	I find it irrelevant and am not really concerned about the matter	not selected	I’m still not aware or decided regarding organ donation	not selected
946	not selected	not selected	not selected	not selected	not selected	I’m still not aware or decided regarding organ donation	not selected
947	I’m afraid	not selected	not selected	not selected	Against Islamic religion	I’m still not aware or decided regarding organ donation	not selected
948	not selected	not selected	not selected	not selected	Against Islamic religion	I’m still not aware or decided regarding organ donation	Other
949	not selected	not selected	not selected	not selected	not selected	I’m still not aware or decided regarding organ donation	not selected
950	not selected	not selected	not selected	not selected	not selected	I’m still not aware or decided regarding organ donation	not selected
951	I’m afraid	I do not trust doctors and the way that I would be treated during hospitalisation as a registered donor	I do not believe that the transplant would be used correctly	not selected	not selected	I’m still not aware or decided regarding organ donation	not selected
952	not selected	not selected	not selected	not selected	not selected	I’m still not aware or decided regarding organ donation	not selected
953	I’m afraid	not selected	not selected	not selected	not selected	not selected	not selected
954	not selected	not selected	not selected	not selected	Against Islamic religion	not selected	not selected
955	not selected	not selected	not selected	not selected	not selected	I’m still not aware or decided regarding organ donation	not selected
956	not selected	I do not trust doctors and the way that I would be treated during hospitalisation as a registered donor	not selected	not selected	not selected	not selected	not selected
957	I’m afraid	not selected	not selected	not selected	not selected	I’m still not aware or decided regarding organ donation	not selected
958	I’m afraid	not selected	not selected	not selected	not selected	I’m still not aware or decided regarding organ donation	not selected
959	not selected	I do not trust doctors and the way that I would be treated during hospitalisation as a registered donor	I do not believe that the transplant would be used correctly	not selected	not selected	not selected	not selected
960	not selected	not selected	not selected	not selected	not selected	I’m still not aware or decided regarding organ donation	not selected
961	I’m afraid	not selected	not selected	not selected	not selected	I’m still not aware or decided regarding organ donation	not selected
962	not selected	not selected	not selected	not selected	not selected	I’m still not aware or decided regarding organ donation	not selected
963	not selected	not selected	not selected	not selected	not selected	not selected	Other
964	I’m afraid	not selected	not selected	not selected	not selected	not selected	not selected
965	I’m afraid	not selected	not selected	not selected	not selected	not selected	not selected
966	not selected	not selected	not selected	I find it irrelevant and am not really concerned about the matter	not selected	not selected	not selected
967	not selected	I do not trust doctors and the way that I would be treated during hospitalisation as a registered donor	not selected	not selected	not selected	not selected	not selected
968	not selected	not selected	not selected	not selected	not selected	I’m still not aware or decided regarding organ donation	not selected
969	not selected	not selected	not selected	not selected	not selected	not selected	Other
970	not selected	not selected	not selected	not selected	not selected	I’m still not aware or decided regarding organ donation	not selected
971	I’m afraid	not selected	I do not believe that the transplant would be used correctly	I find it irrelevant and am not really concerned about the matter	not selected	I’m still not aware or decided regarding organ donation	not selected
972	not selected	not selected	not selected	not selected	not selected	I’m still not aware or decided regarding organ donation	not selected
973	not selected	not selected	not selected	not selected	not selected	I’m still not aware or decided regarding organ donation	not selected
974	not selected	not selected	not selected	not selected	not selected	I’m still not aware or decided regarding organ donation	not selected
975	not selected	not selected	not selected	not selected	not selected	I’m still not aware or decided regarding organ donation	not selected
976	I’m afraid	I do not trust doctors and the way that I would be treated during hospitalisation as a registered donor	not selected	not selected	not selected	I’m still not aware or decided regarding organ donation	not selected
977	not selected	not selected	not selected	not selected	not selected	I’m still not aware or decided regarding organ donation	not selected
978	I’m afraid	I do not trust doctors and the way that I would be treated during hospitalisation as a registered donor	I do not believe that the transplant would be used correctly	not selected	not selected	not selected	not selected
979	not selected	not selected	not selected	not selected	not selected	I’m still not aware or decided regarding organ donation	not selected
980	not selected	not selected	not selected	not selected	not selected	I’m still not aware or decided regarding organ donation	not selected
981	not selected	not selected	not selected	not selected	not selected	I’m still not aware or decided regarding organ donation	not selected
982	not selected	not selected	not selected	not selected	not selected	I’m still not aware or decided regarding organ donation	not selected
983	not selected	not selected	not selected	not selected	not selected	I’m still not aware or decided regarding organ donation	not selected
984	I’m afraid	I do not trust doctors and the way that I would be treated during hospitalisation as a registered donor	I do not believe that the transplant would be used correctly	not selected	not selected	not selected	not selected
985	I’m afraid	I do not trust doctors and the way that I would be treated during hospitalisation as a registered donor	I do not believe that the transplant would be used correctly	not selected	not selected	I’m still not aware or decided regarding organ donation	not selected
986	I’m afraid	not selected	I do not believe that the transplant would be used correctly	not selected	not selected	I’m still not aware or decided regarding organ donation	not selected
987	not selected	not selected	I do not believe that the transplant would be used correctly	not selected	not selected	not selected	not selected
988	not selected	I do not trust doctors and the way that I would be treated during hospitalisation as a registered donor	not selected	not selected	not selected	not selected	not selected
989	I’m afraid	I do not trust doctors and the way that I would be treated during hospitalisation as a registered donor	I do not believe that the transplant would be used correctly	not selected	not selected	I’m still not aware or decided regarding organ donation	not selected
990	not selected	not selected	I do not believe that the transplant would be used correctly	not selected	not selected	not selected	not selected
991	not selected	not selected	not selected	I find it irrelevant and am not really concerned about the matter	not selected	not selected	not selected
992	not selected	I do not trust doctors and the way that I would be treated during hospitalisation as a registered donor	not selected	not selected	not selected	I’m still not aware or decided regarding organ donation	not selected
993	not selected	I do not trust doctors and the way that I would be treated during hospitalisation as a registered donor	not selected	not selected	not selected	not selected	not selected
994	I’m afraid	not selected	not selected	not selected	not selected	I’m still not aware or decided regarding organ donation	not selected
995	not selected	not selected	not selected	not selected	not selected	not selected	Other
996	I’m afraid	not selected	not selected	not selected	not selected	I’m still not aware or decided regarding organ donation	not selected
997	not selected	not selected	not selected	not selected	not selected	I’m still not aware or decided regarding organ donation	not selected
998	I’m afraid	not selected	not selected	not selected	not selected	I’m still not aware or decided regarding organ donation	not selected
999	not selected	I do not trust doctors and the way that I would be treated during hospitalisation as a registered donor	not selected	not selected	not selected	I’m still not aware or decided regarding organ donation	not selected
1000	not selected	not selected	not selected	I find it irrelevant and am not really concerned about the matter	not selected	not selected	not selected
1001	I’m afraid	not selected	not selected	not selected	not selected	not selected	not selected
1002	I’m afraid	not selected	not selected	not selected	not selected	I’m still not aware or decided regarding organ donation	not selected
1003	I’m afraid	I do not trust doctors and the way that I would be treated during hospitalisation as a registered donor	not selected	not selected	not selected	I’m still not aware or decided regarding organ donation	not selected
1004	not selected	not selected	not selected	not selected	not selected	I’m still not aware or decided regarding organ donation	not selected
1005	I’m afraid	I do not trust doctors and the way that I would be treated during hospitalisation as a registered donor	not selected	not selected	not selected	not selected	not selected
1006	not selected	not selected	not selected	not selected	not selected	I’m still not aware or decided regarding organ donation	not selected
1007	not selected	I do not trust doctors and the way that I would be treated during hospitalisation as a registered donor	not selected	not selected	Against Islamic religion	not selected	not selected
1008	I’m afraid	I do not trust doctors and the way that I would be treated during hospitalisation as a registered donor	not selected	I find it irrelevant and am not really concerned about the matter	not selected	not selected	not selected
1009	not selected	not selected	not selected	not selected	not selected	not selected	Other
1010	I’m afraid	not selected	not selected	not selected	not selected	not selected	not selected
1011	not selected	not selected	not selected	not selected	not selected	I’m still not aware or decided regarding organ donation	not selected
1012	I’m afraid	I do not trust doctors and the way that I would be treated during hospitalisation as a registered donor	not selected	not selected	not selected	not selected	not selected
1013	not selected	not selected	I do not believe that the transplant would be used correctly	I find it irrelevant and am not really concerned about the matter	not selected	I’m still not aware or decided regarding organ donation	not selected
1014	not selected	I do not trust doctors and the way that I would be treated during hospitalisation as a registered donor	not selected	not selected	not selected	not selected	not selected
1015	I’m afraid	I do not trust doctors and the way that I would be treated during hospitalisation as a registered donor	not selected	not selected	not selected	not selected	not selected
1016	I’m afraid	not selected	not selected	not selected	not selected	not selected	not selected
1017	not selected	not selected	not selected	not selected	not selected	I’m still not aware or decided regarding organ donation	not selected
1018	I’m afraid	not selected	not selected	not selected	not selected	not selected	not selected
1019	not selected	I do not trust doctors and the way that I would be treated during hospitalisation as a registered donor	not selected	not selected	not selected	not selected	not selected
1020	not selected	not selected		not selected	not selected	not selected	Other
1021	I’m afraid	not selected	I do not believe that the transplant would be used correctly	not selected	not selected	not selected	not selected
1022	I’m afraid	not selected	not selected	not selected	not selected	I’m still not aware or decided regarding organ donation	not selected
1023	not selected	not selected	not selected	not selected	not selected	I’m still not aware or decided regarding organ donation	not selected
1024	not selected	not selected	not selected	not selected	not selected	I’m still not aware or decided regarding organ donation	not selected
1025	not selected	not selected	not selected	not selected	not selected	not selected	Other
1026	not selected	not selected	not selected	not selected	not selected	I’m still not aware or decided regarding organ donation	not selected
1027	not selected	not selected	not selected	not selected	not selected	not selected	Other
1028	I’m afraid	not selected	not selected	I find it irrelevant and am not really concerned about the matter	not selected	I’m still not aware or decided regarding organ donation	not selected
1029	I’m afraid	not selected	not selected	not selected	not selected	not selected	not selected
1030	not selected	not selected	not selected	not selected	not selected	I’m still not aware or decided regarding organ donation	not selected
1031	I’m afraid	I do not trust doctors and the way that I would be treated during hospitalisation as a registered donor	not selected	not selected	not selected	not selected	not selected
1032	I’m afraid	not selected	not selected	not selected	not selected	not selected	not selected
1033	not selected	not selected	not selected	not selected	not selected	not selected	Other
1034	not selected	not selected	not selected	not selected	not selected	I’m still not aware or decided regarding organ donation	not selected
1035	not selected	not selected	not selected	not selected	not selected	not selected	Other
1036	not selected	I do not trust doctors and the way that I would be treated during hospitalisation as a registered donor	not selected	not selected	not selected	not selected	not selected
1037	not selected	not selected	not selected	not selected	not selected	I’m still not aware or decided regarding organ donation	not selected
1038	I’m afraid	I do not trust doctors and the way that I would be treated during hospitalisation as a registered donor	not selected	not selected	not selected	I’m still not aware or decided regarding organ donation	not selected
1039	I’m afraid	I do not trust doctors and the way that I would be treated during hospitalisation as a registered donor	I do not believe that the transplant would be used correctly	not selected	not selected	I’m still not aware or decided regarding organ donation	not selected
1040	I’m afraid	not selected	not selected	not selected	not selected	not selected	not selected
1041	I’m afraid	not selected	not selected	not selected	not selected	not selected	not selected
1042	not selected	I do not trust doctors and the way that I would be treated during hospitalisation as a registered donor	not selected	not selected	not selected	not selected	not selected
1043	not selected	not selected	not selected	not selected	not selected	I’m still not aware or decided regarding organ donation	not selected
1044	I’m afraid	I do not trust doctors and the way that I would be treated during hospitalisation as a registered donor	not selected	not selected	not selected	I’m still not aware or decided regarding organ donation	not selected
1045	I’m afraid	not selected	not selected	not selected	not selected	I’m still not aware or decided regarding organ donation	not selected
1046	I’m afraid	not selected	not selected	not selected	not selected	I’m still not aware or decided regarding organ donation	not selected
1047	not selected	not selected	not selected	not selected	not selected	not selected	Other
1048	I’m afraid	I do not trust doctors and the way that I would be treated during hospitalisation as a registered donor	not selected	not selected	not selected	not selected	not selected
1049	I’m afraid	not selected	not selected	not selected	not selected	I’m still not aware or decided regarding organ donation	not selected
1050	not selected	not selected	not selected	not selected	not selected	I’m still not aware or decided regarding organ donation	not selected
1051	I’m afraid	I do not trust doctors and the way that I would be treated during hospitalisation as a registered donor	not selected	not selected	not selected	not selected	not selected
1052	not selected	I do not trust doctors and the way that I would be treated during hospitalisation as a registered donor	I do not believe that the transplant would be used correctly	I find it irrelevant and am not really concerned about the matter	not selected	I’m still not aware or decided regarding organ donation	not selected
1053	not selected	not selected	not selected	not selected	not selected	I’m still not aware or decided regarding organ donation	not selected
1054	I’m afraid	not selected	not selected	not selected	not selected	I’m still not aware or decided regarding organ donation	not selected
1055	not selected	I do not trust doctors and the way that I would be treated during hospitalisation as a registered donor	not selected	not selected	not selected	not selected	not selected
1056	not selected	not selected	not selected	not selected	not selected	I’m still not aware or decided regarding organ donation	not selected
1057	not selected	not selected	not selected	not selected	not selected	not selected	Other
1058	I’m afraid	not selected	not selected	not selected	not selected	I’m still not aware or decided regarding organ donation	not selected
1059	I’m afraid	not selected	not selected	not selected	not selected	not selected	not selected
1060	not selected	not selected	not selected	not selected	not selected	I’m still not aware or decided regarding organ donation	not selected
1061	not selected	I do not trust doctors and the way that I would be treated during hospitalisation as a registered donor	not selected	not selected	not selected	I’m still not aware or decided regarding organ donation	not selected
1062	I’m afraid	not selected	not selected	not selected	not selected	not selected	not selected
1063	not selected	I do not trust doctors and the way that I would be treated during hospitalisation as a registered donor	not selected	not selected	not selected	I’m still not aware or decided regarding organ donation	not selected
1064	not selected	not selected	not selected	not selected	not selected	I’m still not aware or decided regarding organ donation	not selected
1065	not selected	not selected	not selected	not selected	not selected	I’m still not aware or decided regarding organ donation	not selected
1066	I’m afraid	not selected	not selected	not selected	not selected	I’m still not aware or decided regarding organ donation	not selected
1067	I’m afraid	not selected	not selected	not selected	not selected	not selected	not selected
1068	not selected	not selected	not selected	not selected	not selected	not selected	Other
1069	I’m afraid	not selected	not selected	not selected	not selected	I’m still not aware or decided regarding organ donation	not selected
1070	I’m afraid	I do not trust doctors and the way that I would be treated during hospitalisation as a registered donor	not selected	not selected	not selected	I’m still not aware or decided regarding organ donation	not selected
1071	not selected	not selected	not selected	not selected	not selected	I’m still not aware or decided regarding organ donation	not selected
1072	I’m afraid	not selected	not selected	not selected	not selected	not selected	not selected
1073	not selected	not selected	not selected	not selected	not selected	I’m still not aware or decided regarding organ donation	not selected
1074	not selected	not selected	not selected	not selected	not selected	I’m still not aware or decided regarding organ donation	not selected
1075	not selected	not selected	not selected	not selected	not selected	I’m still not aware or decided regarding organ donation	not selected
1076	I’m afraid	not selected	not selected	not selected	not selected	I’m still not aware or decided regarding organ donation	not selected
1077	I’m afraid	not selected	not selected	not selected	not selected	not selected	not selected
1078	not selected	not selected	not selected	not selected	not selected	I’m still not aware or decided regarding organ donation	not selected
1079	not selected	not selected	not selected	not selected	not selected	I’m still not aware or decided regarding organ donation	not selected
1080	not selected	not selected	not selected	not selected	not selected	I’m still not aware or decided regarding organ donation	not selected
1081	not selected	not selected	not selected	I find it irrelevant and am not really concerned about the matter	not selected	not selected	not selected
1082	not selected	not selected	not selected	not selected	not selected	I’m still not aware or decided regarding organ donation	not selected
1083	I’m afraid	not selected	not selected	not selected	not selected	I’m still not aware or decided regarding organ donation	not selected
1084	I’m afraid	I do not trust doctors and the way that I would be treated during hospitalisation as a registered donor	not selected	not selected	not selected	I’m still not aware or decided regarding organ donation	not selected
1085	not selected	not selected	not selected	not selected	not selected	not selected	Other
1086	not selected	not selected	not selected	not selected	not selected	I’m still not aware or decided regarding organ donation	not selected
1087	not selected	not selected	not selected	not selected	not selected	I’m still not aware or decided regarding organ donation	not selected
1088	I’m afraid	not selected	not selected	not selected	not selected	not selected	not selected
1089	I’m afraid	I do not trust doctors and the way that I would be treated during hospitalisation as a registered donor	not selected	not selected	not selected	I’m still not aware or decided regarding organ donation	not selected
1090	not selected	not selected	not selected	not selected	not selected	I’m still not aware or decided regarding organ donation	not selected
1091	not selected	not selected	not selected	not selected	not selected	I’m still not aware or decided regarding organ donation	not selected
1092	I’m afraid	not selected	not selected	not selected	not selected	I’m still not aware or decided regarding organ donation	not selected
1093	I’m afraid	not selected	not selected	not selected	not selected	I’m still not aware or decided regarding organ donation	not selected
1094	not selected	not selected	not selected	not selected	not selected	I’m still not aware or decided regarding organ donation	not selected
1095	not selected	I do not trust doctors and the way that I would be treated during hospitalisation as a registered donor	not selected	not selected	not selected	I’m still not aware or decided regarding organ donation	not selected
1096	not selected	I do not trust doctors and the way that I would be treated during hospitalisation as a registered donor	not selected	not selected	not selected	not selected	not selected
1097	I’m afraid	I do not trust doctors and the way that I would be treated during hospitalisation as a registered donor	not selected	not selected	not selected	not selected	not selected
1098	not selected	not selected	not selected	I find it irrelevant and am not really concerned about the matter	not selected	I’m still not aware or decided regarding organ donation	not selected
1099	not selected	not selected	not selected	not selected	not selected	not selected	Other
1100	I’m afraid	not selected	not selected	not selected	not selected	not selected	not selected
1101	I’m afraid	not selected	not selected	not selected	not selected	not selected	not selected
1102	not selected	not selected	not selected	not selected	not selected	I’m still not aware or decided regarding organ donation	not selected
1103	not selected	I do not trust doctors and the way that I would be treated during hospitalisation as a registered donor	not selected	not selected	not selected	not selected	not selected
1104	I’m afraid	not selected	not selected	not selected	not selected	not selected	not selected
1105	not selected	not selected	not selected	not selected	not selected	I’m still not aware or decided regarding organ donation	not selected
1106	I’m afraid	I do not trust doctors and the way that I would be treated during hospitalisation as a registered donor	I do not believe that the transplant would be used correctly	not selected	not selected	not selected	not selected
1107	not selected	I do not trust doctors and the way that I would be treated during hospitalisation as a registered donor	not selected	not selected	not selected	I’m still not aware or decided regarding organ donation	not selected
1108	not selected	not selected	not selected	not selected	not selected	I’m still not aware or decided regarding organ donation	not selected
1109	not selected	not selected	not selected	not selected	not selected	I’m still not aware or decided regarding organ donation	not selected
1110	I’m afraid	not selected	not selected	not selected	not selected	not selected	not selected
1111	I’m afraid	not selected	not selected	not selected	not selected	I’m still not aware or decided regarding organ donation	not selected
1112	I’m afraid	not selected	not selected	not selected	not selected	not selected	not selected
1113	I’m afraid	not selected	not selected	not selected	not selected	I’m still not aware or decided regarding organ donation	not selected
1114	I’m afraid	not selected	not selected	not selected	not selected	I’m still not aware or decided regarding organ donation	not selected
1115	I’m afraid	I do not trust doctors and the way that I would be treated during hospitalisation as a registered donor	not selected	not selected	not selected	I’m still not aware or decided regarding organ donation	not selected
1116	I’m afraid	I do not trust doctors and the way that I would be treated during hospitalisation as a registered donor	not selected	not selected	not selected	not selected	not selected
1117	I’m afraid	not selected	not selected	not selected	not selected	I’m still not aware or decided regarding organ donation	not selected
1118	I’m afraid	not selected	not selected	not selected	not selected	I’m still not aware or decided regarding organ donation	not selected
1119	I’m afraid	not selected	not selected	not selected	not selected	I’m still not aware or decided regarding organ donation	not selected
1120	I’m afraid	not selected	I do not believe that the transplant would be used correctly	not selected	not selected	I’m still not aware or decided regarding organ donation	not selected
1121	not selected	not selected	not selected	not selected	not selected	I’m still not aware or decided regarding organ donation	not selected
1122	not selected	not selected	not selected	not selected	not selected	I’m still not aware or decided regarding organ donation	not selected
1123	not selected	not selected	not selected	not selected	not selected	I’m still not aware or decided regarding organ donation	not selected
1124	not selected	I do not trust doctors and the way that I would be treated during hospitalisation as a registered donor	not selected	not selected	not selected	I’m still not aware or decided regarding organ donation	not selected
1125	not selected	not selected	not selected	not selected	Against Islamic religion	not selected	not selected
1126	not selected	not selected	not selected	not selected	Against Islamic religion	I’m still not aware or decided regarding organ donation	not selected
1127	I’m afraid	not selected	not selected	not selected	not selected	I’m still not aware or decided regarding organ donation	not selected
1128	I’m afraid	I do not trust doctors and the way that I would be treated during hospitalisation as a registered donor	not selected	not selected	not selected	I’m still not aware or decided regarding organ donation	not selected
1129	I’m afraid	not selected	not selected	not selected	not selected	I’m still not aware or decided regarding organ donation	not selected
1130	not selected	not selected	not selected	not selected	not selected	I’m still not aware or decided regarding organ donation	not selected
1131	not selected	not selected	not selected	not selected	not selected	I’m still not aware or decided regarding organ donation	not selected
1132	not selected	not selected	not selected	not selected	not selected	not selected	Other
1133	not selected	not selected	not selected	not selected	not selected	I’m still not aware or decided regarding organ donation	not selected
1134	not selected	not selected	not selected	not selected	not selected	I’m still not aware or decided regarding organ donation	not selected
1135	I’m afraid	not selected	not selected	not selected	not selected	I’m still not aware or decided regarding organ donation	not selected
1136	not selected	not selected	not selected	not selected	Against Islamic religion	I’m still not aware or decided regarding organ donation	not selected
1137	not selected	not selected	not selected	not selected	not selected	I’m still not aware or decided regarding organ donation	not selected
1138	not selected	not selected	not selected	not selected	not selected	not selected	Other
1139	I’m afraid	not selected	I do not believe that the transplant would be used correctly	not selected	not selected	I’m still not aware or decided regarding organ donation	not selected
1140	not selected	not selected	not selected	I find it irrelevant and am not really concerned about the matter	not selected	I’m still not aware or decided regarding organ donation	not selected
1141	not selected	I do not trust doctors and the way that I would be treated during hospitalisation as a registered donor	I do not believe that the transplant would be used correctly	not selected	not selected	I’m still not aware or decided regarding organ donation	not selected
1142	not selected	not selected	not selected	not selected	not selected	I’m still not aware or decided regarding organ donation	not selected
1143	I’m afraid	I do not trust doctors and the way that I would be treated during hospitalisation as a registered donor	not selected	not selected	not selected	I’m still not aware or decided regarding organ donation	not selected
1144	not selected	not selected	not selected	not selected	not selected	I’m still not aware or decided regarding organ donation	not selected
1145	not selected	not selected	not selected	not selected	not selected	I’m still not aware or decided regarding organ donation	not selected
1146	I’m afraid	I do not trust doctors and the way that I would be treated during hospitalisation as a registered donor	not selected	not selected	Against Islamic religion	not selected	not selected
1147	not selected	not selected	not selected	not selected	not selected	I’m still not aware or decided regarding organ donation	not selected
1148	I’m afraid	I do not trust doctors and the way that I would be treated during hospitalisation as a registered donor	not selected	not selected	not selected	I’m still not aware or decided regarding organ donation	not selected
1149	I’m afraid	not selected	not selected	not selected	not selected	not selected	not selected
1150	I’m afraid	not selected	not selected	not selected	not selected	not selected	not selected
1151	not selected	not selected	not selected	I find it irrelevant and am not really concerned about the matter	not selected	not selected	not selected
1152	not selected	I do not trust doctors and the way that I would be treated during hospitalisation as a registered donor	not selected	not selected	not selected	I’m still not aware or decided regarding organ donation	not selected
1153	not selected	not selected	not selected	not selected	not selected	I’m still not aware or decided regarding organ donation	not selected
1154	not selected	not selected	not selected	not selected	not selected	I’m still not aware or decided regarding organ donation	not selected
1155	I’m afraid	I do not trust doctors and the way that I would be treated during hospitalisation as a registered donor	I do not believe that the transplant would be used correctly	not selected	not selected	I’m still not aware or decided regarding organ donation	not selected
1156	I’m afraid	not selected	not selected	not selected	not selected	not selected	not selected
1157	I’m afraid	not selected	not selected	not selected	not selected	not selected	not selected
1158	not selected	not selected	not selected	not selected	not selected	I’m still not aware or decided regarding organ donation	not selected
1159	not selected	not selected	I do not believe that the transplant would be used correctly	not selected	not selected	not selected	not selected
1160	I’m afraid	I do not trust doctors and the way that I would be treated during hospitalisation as a registered donor	I do not believe that the transplant would be used correctly	not selected	not selected	not selected	not selected
1161	I’m afraid	I do not trust doctors and the way that I would be treated during hospitalisation as a registered donor	I do not believe that the transplant would be used correctly	not selected	not selected	not selected	not selected
1162	not selected	not selected	not selected	not selected	not selected	not selected	Other
1163	I’m afraid	not selected	not selected	not selected	not selected	not selected	not selected
1164	not selected	not selected	not selected	not selected	Against Islamic religion	not selected	not selected
1165	I’m afraid	not selected	not selected	not selected	not selected	I’m still not aware or decided regarding organ donation	not selected
1166	I’m afraid	not selected	not selected	not selected	not selected	I’m still not aware or decided regarding organ donation	not selected
1167	not selected	I do not trust doctors and the way that I would be treated during hospitalisation as a registered donor	not selected	not selected	not selected	I’m still not aware or decided regarding organ donation	not selected
1168	I’m afraid	I do not trust doctors and the way that I would be treated during hospitalisation as a registered donor	not selected	not selected	not selected	not selected	not selected
1169	not selected	I do not trust doctors and the way that I would be treated during hospitalisation as a registered donor	not selected	not selected	not selected	not selected	not selected
1170	I’m afraid	I do not trust doctors and the way that I would be treated during hospitalisation as a registered donor	not selected	not selected	not selected	not selected	not selected
1171	not selected	not selected	not selected	not selected	Against Islamic religion	not selected	not selected
1172	not selected	I do not trust doctors and the way that I would be treated during hospitalisation as a registered donor	not selected	not selected	not selected	not selected	not selected
1173	I’m afraid	I do not trust doctors and the way that I would be treated during hospitalisation as a registered donor	not selected	not selected	not selected	not selected	not selected
1174	I’m afraid	not selected	not selected	not selected	not selected	I’m still not aware or decided regarding organ donation	not selected
1175	not selected	I do not trust doctors and the way that I would be treated during hospitalisation as a registered donor	not selected	not selected	not selected	I’m still not aware or decided regarding organ donation	not selected
1176	I’m afraid	not selected	not selected	not selected	not selected	not selected	not selected
1177	I’m afraid	I do not trust doctors and the way that I would be treated during hospitalisation as a registered donor	not selected	not selected	not selected	I’m still not aware or decided regarding organ donation	not selected
1178	I’m afraid	I do not trust doctors and the way that I would be treated during hospitalisation as a registered donor	I do not believe that the transplant would be used correctly	I find it irrelevant and am not really concerned about the matter	not selected	I’m still not aware or decided regarding organ donation	not selected
1179	I’m afraid	I do not trust doctors and the way that I would be treated during hospitalisation as a registered donor	not selected	not selected	not selected	I’m still not aware or decided regarding organ donation	not selected
1180	I’m afraid	not selected	not selected	not selected	not selected	I’m still not aware or decided regarding organ donation	not selected
1181	not selected	not selected	not selected	not selected	not selected	I’m still not aware or decided regarding organ donation	not selected
1182	I’m afraid	not selected	not selected	not selected	not selected	I’m still not aware or decided regarding organ donation	not selected
1183	not selected	not selected	not selected	not selected	not selected	I’m still not aware or decided regarding organ donation	not selected
1184	I’m afraid	not selected	not selected	not selected	not selected	not selected	not selected
1185	I’m afraid	not selected	not selected	I find it irrelevant and am not really concerned about the matter	not selected	I’m still not aware or decided regarding organ donation	not selected
1186	not selected	not selected	not selected	not selected	not selected	I’m still not aware or decided regarding organ donation	not selected
1187	not selected	not selected	not selected	not selected	not selected	I’m still not aware or decided regarding organ donation	not selected
1188	not selected	I do not trust doctors and the way that I would be treated during hospitalisation as a registered donor	not selected	I find it irrelevant and am not really concerned about the matter	Against Islamic religion	I’m still not aware or decided regarding organ donation	not selected
1189	I’m afraid	not selected	not selected	not selected	not selected	I’m still not aware or decided regarding organ donation	not selected
1190	not selected	not selected	not selected	not selected	not selected	I’m still not aware or decided regarding organ donation	not selected
1191	not selected	not selected	not selected	not selected	not selected	I’m still not aware or decided regarding organ donation	not selected
1192	not selected	not selected	not selected	not selected	not selected	I’m still not aware or decided regarding organ donation	not selected
1193	not selected	not selected	not selected	not selected	not selected	I’m still not aware or decided regarding organ donation	not selected
1194	not selected	not selected	not selected	not selected	not selected	I’m still not aware or decided regarding organ donation	not selected
1195	not selected	not selected	not selected	not selected	not selected	I’m still not aware or decided regarding organ donation	not selected
1196	I’m afraid	not selected	not selected	not selected	not selected	I’m still not aware or decided regarding organ donation	not selected
1197	not selected	not selected	not selected	not selected	Against Islamic religion	not selected	not selected
1198	I’m afraid	not selected	not selected	not selected	not selected	I’m still not aware or decided regarding organ donation	not selected
1199	not selected	not selected	not selected	not selected	not selected	I’m still not aware or decided regarding organ donation	not selected
1200	not selected	not selected	not selected	not selected	not selected	I’m still not aware or decided regarding organ donation	not selected
1201	not selected	not selected	not selected	not selected	not selected	not selected	Other
1202	not selected	not selected	not selected	not selected	not selected	not selected	Other
1203	not selected	I do not trust doctors and the way that I would be treated during hospitalisation as a registered donor	not selected	not selected	not selected	not selected	not selected
1204	I’m afraid	not selected	not selected	not selected	not selected	not selected	not selected
1205	I’m afraid	I do not trust doctors and the way that I would be treated during hospitalisation as a registered donor	not selected	not selected	Against Islamic religion	I’m still not aware or decided regarding organ donation	not selected
1206	I’m afraid	I do not trust doctors and the way that I would be treated during hospitalisation as a registered donor	I do not believe that the transplant would be used correctly	not selected	not selected	not selected	not selected
1207	not selected	I do not trust doctors and the way that I would be treated during hospitalisation as a registered donor	I do not believe that the transplant would be used correctly	not selected	not selected	I’m still not aware or decided regarding organ donation	not selected
1208	not selected	I do not trust doctors and the way that I would be treated during hospitalisation as a registered donor	not selected	not selected	not selected	I’m still not aware or decided regarding organ donation	not selected
1209	I’m afraid	not selected	not selected	I find it irrelevant and am not really concerned about the matter	not selected	I’m still not aware or decided regarding organ donation	not selected
1210	not selected	not selected	not selected	not selected	not selected	I’m still not aware or decided regarding organ donation	not selected
1211	I’m afraid	I do not trust doctors and the way that I would be treated during hospitalisation as a registered donor	not selected	I find it irrelevant and am not really concerned about the matter	not selected	I’m still not aware or decided regarding organ donation	not selected
1212	I’m afraid	not selected	not selected	not selected	not selected	I’m still not aware or decided regarding organ donation	not selected
1213	not selected	not selected	not selected	not selected	not selected	I’m still not aware or decided regarding organ donation	not selected
1214	not selected	I do not trust doctors and the way that I would be treated during hospitalisation as a registered donor	not selected	not selected	not selected	I’m still not aware or decided regarding organ donation	not selected
1215	I’m afraid	not selected	not selected	not selected	not selected	not selected	not selected
1216	not selected	not selected	not selected	not selected	not selected	I’m still not aware or decided regarding organ donation	not selected
1217	not selected	not selected	not selected	not selected	not selected	I’m still not aware or decided regarding organ donation	not selected
1218	I’m afraid	not selected	not selected	not selected	not selected	I’m still not aware or decided regarding organ donation	not selected
1219	not selected	not selected	not selected	not selected	not selected	I’m still not aware or decided regarding organ donation	not selected
1220	not selected	not selected	not selected	not selected	Against Islamic religion	not selected	not selected
1221	I’m afraid	not selected	I do not believe that the transplant would be used correctly	not selected	not selected	not selected	not selected
1222	not selected	not selected	not selected	not selected	not selected	I’m still not aware or decided regarding organ donation	not selected
1223	not selected	not selected	not selected	not selected	not selected	I’m still not aware or decided regarding organ donation	not selected
1224	not selected	not selected	not selected	not selected	not selected	I’m still not aware or decided regarding organ donation	not selected
1225	I’m afraid	not selected	not selected	not selected	not selected	not selected	not selected
1226	I’m afraid	I do not trust doctors and the way that I would be treated during hospitalisation as a registered donor	I do not believe that the transplant would be used correctly	not selected	not selected	I’m still not aware or decided regarding organ donation	not selected
1227	I’m afraid	not selected	not selected	not selected	not selected	I’m still not aware or decided regarding organ donation	not selected
1228	I’m afraid	not selected	not selected	not selected	not selected	not selected	not selected
1229	not selected	not selected	not selected	not selected	not selected	I’m still not aware or decided regarding organ donation	not selected
1230	not selected	not selected	not selected	not selected	Against Islamic religion	not selected	not selected
1231	not selected	not selected	not selected	not selected	not selected	not selected	Other
1232	I’m afraid	not selected	not selected	not selected	not selected	not selected	not selected
1233	not selected	not selected	not selected	not selected	Against Islamic religion	not selected	not selected
1234	I’m afraid	not selected	not selected	not selected	not selected	I’m still not aware or decided regarding organ donation	not selected
1235	not selected	I do not trust doctors and the way that I would be treated during hospitalisation as a registered donor	not selected	not selected	not selected	I’m still not aware or decided regarding organ donation	not selected
1236	I’m afraid	not selected	not selected	not selected	not selected	not selected	not selected
1237	not selected	not selected	I do not believe that the transplant would be used correctly	not selected	not selected	I’m still not aware or decided regarding organ donation	not selected
1238	not selected	not selected	not selected	I find it irrelevant and am not really concerned about the matter	not selected	not selected	not selected
1239	I’m afraid	not selected	not selected	not selected	not selected	not selected	not selected
1240	I’m afraid	I do not trust doctors and the way that I would be treated during hospitalisation as a registered donor	I do not believe that the transplant would be used correctly	not selected	not selected	I’m still not aware or decided regarding organ donation	not selected
1241	I’m afraid	not selected	not selected	not selected	not selected	not selected	not selected
1242	not selected	not selected	not selected	I find it irrelevant and am not really concerned about the matter	not selected		not selected
1243	I’m afraid	not selected	not selected	not selected	not selected	I’m still not aware or decided regarding organ donation	not selected
1244	not selected	not selected	I do not believe that the transplant would be used correctly	not selected	not selected	I’m still not aware or decided regarding organ donation	not selected
1245	I’m afraid	I do not trust doctors and the way that I would be treated during hospitalisation as a registered donor	not selected	not selected	not selected	I’m still not aware or decided regarding organ donation	not selected
1246	not selected	I do not trust doctors and the way that I would be treated during hospitalisation as a registered donor	not selected	not selected	not selected	I’m still not aware or decided regarding organ donation	not selected
1247	I’m afraid	not selected	not selected	not selected	not selected	I’m still not aware or decided regarding organ donation	not selected
1248	I’m afraid	not selected	not selected	not selected	not selected	I’m still not aware or decided regarding organ donation	not selected
1249	not selected	not selected	not selected	not selected	not selected	I’m still not aware or decided regarding organ donation	not selected
1250	not selected	not selected	not selected	not selected	not selected	not selected	Other
1251	not selected	not selected	not selected	not selected	not selected	I’m still not aware or decided regarding organ donation	not selected
1252	not selected	not selected	not selected	not selected	not selected	not selected	Other
1253	not selected	not selected	not selected	not selected	not selected	I’m still not aware or decided regarding organ donation	not selected
1254	I’m afraid	not selected	not selected	not selected	not selected	I’m still not aware or decided regarding organ donation	not selected
1255	not selected	not selected	not selected	not selected	not selected	I’m still not aware or decided regarding organ donation	not selected
1256	not selected	not selected	not selected	not selected	not selected	I’m still not aware or decided regarding organ donation	not selected
1257	not selected	I do not trust doctors and the way that I would be treated during hospitalisation as a registered donor	not selected	not selected	not selected	not selected	not selected
1258	not selected	not selected	I do not believe that the transplant would be used correctly	not selected	not selected	not selected	not selected
1259	I’m afraid	not selected	not selected	not selected	not selected	not selected	not selected
1260	I’m afraid	not selected	not selected	not selected	not selected	not selected	not selected
1261	I’m afraid	I do not trust doctors and the way that I would be treated during hospitalisation as a registered donor	I do not believe that the transplant would be used correctly	not selected	not selected	I’m still not aware or decided regarding organ donation	not selected
1262	not selected	not selected	not selected	I find it irrelevant and am not really concerned about the matter	not selected	not selected	not selected
1263	I’m afraid	I do not trust doctors and the way that I would be treated during hospitalisation as a registered donor	I do not believe that the transplant would be used correctly	not selected	not selected	not selected	not selected
1264	not selected	I do not trust doctors and the way that I would be treated during hospitalisation as a registered donor	I do not believe that the transplant would be used correctly	not selected	not selected	not selected	not selected
1265	I’m afraid	not selected	not selected	not selected	not selected	not selected	not selected
1266	I’m afraid	I do not trust doctors and the way that I would be treated during hospitalisation as a registered donor	I do not believe that the transplant would be used correctly	I find it irrelevant and am not really concerned about the matter	Against Islamic religion	I’m still not aware or decided regarding organ donation	not selected
1267	not selected	not selected	not selected	not selected	not selected	I’m still not aware or decided regarding organ donation	not selected
1268	I’m afraid	not selected	not selected	not selected	not selected	not selected	not selected
1269	I’m afraid	I do not trust doctors and the way that I would be treated during hospitalisation as a registered donor	not selected	not selected	not selected	I’m still not aware or decided regarding organ donation	not selected
1270	I’m afraid	not selected	not selected	not selected	not selected	not selected	not selected
1271	not selected	not selected	not selected	not selected	not selected	not selected	Other
1272	I’m afraid	I do not trust doctors and the way that I would be treated during hospitalisation as a registered donor	not selected	not selected	not selected	not selected	not selected
1273	not selected	not selected	not selected	not selected	not selected	I’m still not aware or decided regarding organ donation	not selected
1274	not selected	not selected	I do not believe that the transplant would be used correctly	not selected	not selected	not selected	not selected
1275	not selected	not selected	not selected	not selected	not selected	I’m still not aware or decided regarding organ donation	Other
1276	not selected	not selected	not selected	not selected	not selected	I’m still not aware or decided regarding organ donation	not selected
1277	not selected	not selected	not selected	I find it irrelevant and am not really concerned about the matter	not selected	I’m still not aware or decided regarding organ donation	not selected
1278	not selected	I do not trust doctors and the way that I would be treated during hospitalisation as a registered donor	I do not believe that the transplant would be used correctly	not selected	not selected	not selected	not selected
1279	not selected	not selected	not selected	not selected	not selected	I’m still not aware or decided regarding organ donation	not selected
1280	I’m afraid	I do not trust doctors and the way that I would be treated during hospitalisation as a registered donor	not selected	not selected	not selected	I’m still not aware or decided regarding organ donation	not selected
1281	I’m afraid	not selected	not selected	not selected	not selected	not selected	not selected
1282	I’m afraid	not selected	not selected	not selected	not selected	not selected	not selected
1283	not selected	I do not trust doctors and the way that I would be treated during hospitalisation as a registered donor	not selected	not selected	not selected	I’m still not aware or decided regarding organ donation	not selected
1284	I’m afraid	not selected	not selected	not selected	not selected	I’m still not aware or decided regarding organ donation	not selected
1285	not selected	not selected	not selected	not selected	not selected	I’m still not aware or decided regarding organ donation	not selected
1286	I’m afraid	I do not trust doctors and the way that I would be treated during hospitalisation as a registered donor	not selected	not selected	not selected	I’m still not aware or decided regarding organ donation	not selected
1287	not selected	not selected	not selected	not selected	not selected	I’m still not aware or decided regarding organ donation	not selected
1288	I’m afraid	I do not trust doctors and the way that I would be treated during hospitalisation as a registered donor	not selected	not selected	not selected	I’m still not aware or decided regarding organ donation	not selected
1289	not selected	not selected	not selected	not selected	not selected	I’m still not aware or decided regarding organ donation	not selected
1290	not selected	not selected	I do not believe that the transplant would be used correctly	not selected	not selected	not selected	not selected
1291	not selected	not selected	not selected	not selected	not selected	I’m still not aware or decided regarding organ donation	not selected
1292	not selected	not selected	not selected	I find it irrelevant and am not really concerned about the matter	not selected	not selected	not selected
1293	I’m afraid	I do not trust doctors and the way that I would be treated during hospitalisation as a registered donor	I do not believe that the transplant would be used correctly	I find it irrelevant and am not really concerned about the matter	Against Islamic religion	not selected	not selected
1294	I’m afraid	not selected	not selected	not selected	not selected	I’m still not aware or decided regarding organ donation	not selected
1295	I’m afraid	I do not trust doctors and the way that I would be treated during hospitalisation as a registered donor	not selected	not selected	not selected	I’m still not aware or decided regarding organ donation	not selected
1296	not selected	I do not trust doctors and the way that I would be treated during hospitalisation as a registered donor	not selected	not selected	not selected	not selected	not selected
1297	not selected	not selected	not selected	not selected	not selected	not selected	Other
1298	I’m afraid	not selected	not selected	not selected	not selected	not selected	not selected
1299	not selected	not selected	not selected	not selected	not selected	I’m still not aware or decided regarding organ donation	not selected
1300	not selected	not selected	not selected	not selected	not selected	I’m still not aware or decided regarding organ donation	not selected
1301	I’m afraid	I do not trust doctors and the way that I would be treated during hospitalisation as a registered donor	not selected	not selected	not selected	I’m still not aware or decided regarding organ donation	not selected
1302	I’m afraid	not selected	not selected	not selected	not selected	I’m still not aware or decided regarding organ donation	not selected
1303	not selected	not selected	not selected	not selected	not selected	not selected	Other
1304	not selected	not selected	not selected	not selected	Against Islamic religion	not selected	not selected
1305	not selected	not selected	not selected	not selected	not selected	not selected	Other
1306	I’m afraid	I do not trust doctors and the way that I would be treated during hospitalisation as a registered donor	I do not believe that the transplant would be used correctly	not selected	not selected	I’m still not aware or decided regarding organ donation	not selected
1307	I’m afraid	not selected	not selected	not selected	not selected	I’m still not aware or decided regarding organ donation	not selected
1308	not selected	not selected	not selected	not selected	not selected	I’m still not aware or decided regarding organ donation	not selected
1309	I’m afraid	not selected	not selected	not selected	not selected	I’m still not aware or decided regarding organ donation	not selected
1310	not selected	not selected	not selected	not selected	not selected	I’m still not aware or decided regarding organ donation	not selected
1311	I’m afraid	not selected	not selected	not selected	not selected	I’m still not aware or decided regarding organ donation	not selected
1312	not selected	I do not trust doctors and the way that I would be treated during hospitalisation as a registered donor	not selected	not selected	not selected	not selected	not selected
1313	I’m afraid	not selected	not selected	not selected	not selected	I’m still not aware or decided regarding organ donation	not selected
1314	not selected	not selected	not selected	not selected	not selected	I’m still not aware or decided regarding organ donation	not selected
1315	I’m afraid	not selected	not selected	not selected	not selected	not selected	not selected
1316	not selected	not selected	not selected	not selected	not selected	I’m still not aware or decided regarding organ donation	not selected
1317	not selected	I do not trust doctors and the way that I would be treated during hospitalisation as a registered donor	not selected	not selected	not selected	I’m still not aware or decided regarding organ donation	not selected
1318	not selected	not selected	not selected	not selected	not selected	I’m still not aware or decided regarding organ donation	not selected
1319	not selected	not selected	not selected	not selected	not selected	I’m still not aware or decided regarding organ donation	not selected
1320	I’m afraid	I do not trust doctors and the way that I would be treated during hospitalisation as a registered donor	not selected	not selected	not selected	I’m still not aware or decided regarding organ donation	not selected
1321	I’m afraid	I do not trust doctors and the way that I would be treated during hospitalisation as a registered donor	not selected	not selected	not selected	not selected	not selected
1322	not selected	I do not trust doctors and the way that I would be treated during hospitalisation as a registered donor	not selected	not selected	not selected	not selected	not selected
1323	not selected	not selected	not selected	not selected	not selected	not selected	Other
1324	not selected	not selected	not selected	I find it irrelevant and am not really concerned about the matter	not selected	not selected	not selected
1325	not selected	not selected	not selected	not selected	not selected	I’m still not aware or decided regarding organ donation	not selected
1326	not selected	I do not trust doctors and the way that I would be treated during hospitalisation as a registered donor	not selected	not selected	not selected	not selected	not selected
1327	not selected	not selected	not selected	not selected	not selected	not selected	Other
1328	not selected	not selected	not selected	not selected	not selected	I’m still not aware or decided regarding organ donation	not selected
1329	not selected	I do not trust doctors and the way that I would be treated during hospitalisation as a registered donor	not selected	not selected	not selected	I’m still not aware or decided regarding organ donation	not selected
1330	not selected	I do not trust doctors and the way that I would be treated during hospitalisation as a registered donor	not selected	not selected	not selected	I’m still not aware or decided regarding organ donation	not selected
1331	not selected	not selected	not selected	not selected	not selected	not selected	Other
1332	not selected	I do not trust doctors and the way that I would be treated during hospitalisation as a registered donor	not selected	not selected	not selected	not selected	not selected
1333	not selected	not selected	not selected	not selected	not selected	I’m still not aware or decided regarding organ donation	not selected
1334	not selected	not selected	not selected	not selected	not selected	not selected	Other
1335	not selected	I do not trust doctors and the way that I would be treated during hospitalisation as a registered donor	not selected	not selected	not selected	I’m still not aware or decided regarding organ donation	not selected
1336	I’m afraid	not selected	not selected	not selected	not selected	not selected	not selected
1337	I’m afraid	not selected	not selected	not selected	not selected	not selected	not selected
1338	not selected	not selected	not selected	not selected	not selected	I’m still not aware or decided regarding organ donation	not selected
1339	not selected	not selected	not selected	not selected	not selected	I’m still not aware or decided regarding organ donation	not selected
1340	not selected	not selected	not selected	I find it irrelevant and am not really concerned about the matter	not selected	I’m still not aware or decided regarding organ donation	not selected
1341	not selected	not selected	not selected	not selected	Against Islamic religion	not selected	not selected
1342	not selected	I do not trust doctors and the way that I would be treated during hospitalisation as a registered donor	not selected	not selected	not selected	I’m still not aware or decided regarding organ donation	not selected
1343	I’m afraid	I do not trust doctors and the way that I would be treated during hospitalisation as a registered donor	I do not believe that the transplant would be used correctly	I find it irrelevant and am not really concerned about the matter	not selected	I’m still not aware or decided regarding organ donation	not selected
1344	I’m afraid	not selected	not selected	not selected	not selected	not selected	not selected
1345	not selected	I do not trust doctors and the way that I would be treated during hospitalisation as a registered donor	not selected	not selected	not selected	not selected	not selected
1346	not selected	I do not trust doctors and the way that I would be treated during hospitalisation as a registered donor	not selected	not selected	not selected	not selected	not selected
1347	I’m afraid	not selected	not selected	I find it irrelevant and am not really concerned about the matter	not selected	I’m still not aware or decided regarding organ donation	not selected
1348	not selected	not selected	not selected	not selected	not selected	I’m still not aware or decided regarding organ donation	not selected
1349	not selected	not selected	not selected	not selected	not selected	I’m still not aware or decided regarding organ donation	not selected
1350	I’m afraid	not selected	I do not believe that the transplant would be used correctly	not selected	not selected	not selected	not selected
1351	not selected	not selected	not selected	not selected	not selected	I’m still not aware or decided regarding organ donation	not selected
1352	not selected	not selected	not selected	not selected	not selected	I’m still not aware or decided regarding organ donation	not selected
1353	not selected	not selected	not selected	not selected	not selected	I’m still not aware or decided regarding organ donation	not selected
1354	not selected	not selected	not selected	not selected	not selected	I’m still not aware or decided regarding organ donation	not selected
1355	not selected	I do not trust doctors and the way that I would be treated during hospitalisation as a registered donor	not selected	I find it irrelevant and am not really concerned about the matter	not selected	I’m still not aware or decided regarding organ donation	not selected
1356	not selected	I do not trust doctors and the way that I would be treated during hospitalisation as a registered donor	I do not believe that the transplant would be used correctly	not selected	not selected	not selected	not selected
1357	not selected	I do not trust doctors and the way that I would be treated during hospitalisation as a registered donor	I do not believe that the transplant would be used correctly	not selected	not selected	I’m still not aware or decided regarding organ donation	not selected
1358	I’m afraid	I do not trust doctors and the way that I would be treated during hospitalisation as a registered donor	I do not believe that the transplant would be used correctly	not selected	not selected	not selected	not selected
1359	I’m afraid	not selected	not selected	not selected	not selected	not selected	not selected
1360	I’m afraid	not selected	not selected	not selected	not selected	I’m still not aware or decided regarding organ donation	not selected
1361	not selected	I do not trust doctors and the way that I would be treated during hospitalisation as a registered donor	I do not believe that the transplant would be used correctly	not selected	not selected	I’m still not aware or decided regarding organ donation	not selected
1362	not selected	not selected	not selected	not selected	not selected	I’m still not aware or decided regarding organ donation	Other
1363	I’m afraid	I do not trust doctors and the way that I would be treated during hospitalisation as a registered donor	I do not believe that the transplant would be used correctly	not selected	not selected	I’m still not aware or decided regarding organ donation	not selected
1364	I’m afraid	not selected	not selected	not selected	not selected	I’m still not aware or decided regarding organ donation	not selected
1365	I’m afraid	not selected	not selected	not selected	Against Islamic religion	I’m still not aware or decided regarding organ donation	not selected
1366	not selected	I do not trust doctors and the way that I would be treated during hospitalisation as a registered donor	I do not believe that the transplant would be used correctly	not selected	not selected	not selected	not selected
1367	I’m afraid	I do not trust doctors and the way that I would be treated during hospitalisation as a registered donor	not selected	not selected	not selected	not selected	not selected
1368	I’m afraid	not selected	not selected	not selected	not selected	not selected	not selected
1369	I’m afraid	not selected	not selected	not selected	not selected	I’m still not aware or decided regarding organ donation	not selected
1370	I’m afraid	not selected	not selected	not selected	not selected	I’m still not aware or decided regarding organ donation	not selected
1371	I’m afraid	not selected	not selected	not selected	not selected	not selected	not selected
1372	I’m afraid	not selected	not selected	not selected	not selected	not selected	not selected
1373	not selected	not selected	not selected	not selected	not selected	I’m still not aware or decided regarding organ donation	not selected
1374	I’m afraid	I do not trust doctors and the way that I would be treated during hospitalisation as a registered donor	not selected	not selected	not selected	not selected	not selected
1375	not selected	not selected	not selected	not selected	not selected	I’m still not aware or decided regarding organ donation	not selected
1376	I’m afraid	I do not trust doctors and the way that I would be treated during hospitalisation as a registered donor	not selected	not selected	not selected	I’m still not aware or decided regarding organ donation	not selected
1377	I’m afraid	I do not trust doctors and the way that I would be treated during hospitalisation as a registered donor	not selected	not selected	not selected	I’m still not aware or decided regarding organ donation	not selected
1378	not selected	not selected	not selected	not selected	not selected	I’m still not aware or decided regarding organ donation	not selected
1379	I’m afraid	I do not trust doctors and the way that I would be treated during hospitalisation as a registered donor	not selected	not selected	not selected	not selected	not selected
1380	I’m afraid	not selected	not selected	not selected	not selected	not selected	not selected
1381	not selected	not selected	not selected	not selected	not selected	I’m still not aware or decided regarding organ donation	not selected
1382	I’m afraid	not selected	not selected	not selected	not selected	not selected	not selected
1383	not selected	not selected	not selected	not selected	not selected	I’m still not aware or decided regarding organ donation	not selected
1384	not selected	not selected	not selected	not selected	not selected	I’m still not aware or decided regarding organ donation	not selected
1385	I’m afraid	not selected	not selected	not selected	not selected	I’m still not aware or decided regarding organ donation	not selected
1386	not selected	not selected	not selected	not selected	not selected	I’m still not aware or decided regarding organ donation	not selected
1387	not selected	not selected	I do not believe that the transplant would be used correctly	not selected	not selected	I’m still not aware or decided regarding organ donation	not selected
1388	not selected	not selected	not selected	not selected	not selected	not selected	Other
1389	not selected	I do not trust doctors and the way that I would be treated during hospitalisation as a registered donor	not selected	not selected	not selected	not selected	not selected
1390	not selected	not selected	not selected	not selected	not selected	I’m still not aware or decided regarding organ donation	not selected
1391	I’m afraid	not selected	not selected	not selected	not selected	I’m still not aware or decided regarding organ donation	not selected
1392	not selected	not selected	not selected	not selected	Against Islamic religion	not selected	not selected
1393	I’m afraid	I do not trust doctors and the way that I would be treated during hospitalisation as a registered donor	not selected	not selected	not selected	I’m still not aware or decided regarding organ donation	not selected
1394	I’m afraid	not selected	not selected	not selected	not selected	not selected	not selected
1395	not selected	I do not trust doctors and the way that I would be treated during hospitalisation as a registered donor	not selected	not selected	not selected	not selected	not selected
1396	I’m afraid	not selected	I do not believe that the transplant would be used correctly	not selected	not selected	I’m still not aware or decided regarding organ donation	not selected
1397	not selected	I do not trust doctors and the way that I would be treated during hospitalisation as a registered donor	not selected	not selected	not selected	not selected	not selected
1398	not selected	not selected	not selected	not selected	not selected	I’m still not aware or decided regarding organ donation	not selected
1399	I’m afraid	I do not trust doctors and the way that I would be treated during hospitalisation as a registered donor	I do not believe that the transplant would be used correctly	not selected	not selected	not selected	not selected
1400	I’m afraid	I do not trust doctors and the way that I would be treated during hospitalisation as a registered donor	I do not believe that the transplant would be used correctly	not selected	not selected	not selected	not selected
1401	I’m afraid	not selected	not selected	not selected	not selected	not selected	not selected
1402	I’m afraid	not selected	not selected	not selected	not selected	I’m still not aware or decided regarding organ donation	not selected
1403	not selected	I do not trust doctors and the way that I would be treated during hospitalisation as a registered donor	not selected	not selected	not selected	I’m still not aware or decided regarding organ donation	not selected
1404	not selected	not selected	not selected	not selected	not selected	I’m still not aware or decided regarding organ donation	not selected
1405	I’m afraid	not selected	not selected	not selected	not selected	I’m still not aware or decided regarding organ donation	not selected
1406	not selected	not selected	not selected	not selected	not selected	I’m still not aware or decided regarding organ donation	not selected
1407	not selected	not selected	not selected	not selected	not selected	I’m still not aware or decided regarding organ donation	not selected
1408	not selected	not selected	not selected	I find it irrelevant and am not really concerned about the matter	not selected	I’m still not aware or decided regarding organ donation	not selected
1409	I’m afraid	not selected	not selected	not selected	not selected	not selected	not selected
1410	I’m afraid	not selected	not selected	not selected	not selected	I’m still not aware or decided regarding organ donation	not selected
1411	not selected	not selected	not selected	not selected	not selected	I’m still not aware or decided regarding organ donation	not selected
1412	I’m afraid	not selected	not selected	not selected	not selected	I’m still not aware or decided regarding organ donation	not selected
1413	I’m afraid	not selected	not selected	not selected	not selected	not selected	not selected
1414	not selected	not selected	not selected	not selected	not selected	not selected	Other
1415	not selected	not selected	not selected	not selected	Against Islamic religion	not selected	not selected
1416	not selected	not selected	not selected	not selected	Against Islamic religion	not selected	not selected
1417	not selected	I do not trust doctors and the way that I would be treated during hospitalisation as a registered donor	I do not believe that the transplant would be used correctly	not selected	not selected	I’m still not aware or decided regarding organ donation	not selected
1418	I’m afraid	I do not trust doctors and the way that I would be treated during hospitalisation as a registered donor	not selected	not selected	not selected	not selected	not selected
1419	not selected	I do not trust doctors and the way that I would be treated during hospitalisation as a registered donor	not selected	not selected	not selected	not selected	not selected
1420	I’m afraid	not selected	not selected	not selected	not selected	I’m still not aware or decided regarding organ donation	not selected
1421	I’m afraid	not selected	not selected	not selected	not selected	I’m still not aware or decided regarding organ donation	not selected
1422	not selected	not selected	not selected	not selected	Against Islamic religion	not selected	not selected
1423	I’m afraid	I do not trust doctors and the way that I would be treated during hospitalisation as a registered donor	I do not believe that the transplant would be used correctly	not selected	not selected	not selected	not selected
1424	not selected	not selected	not selected	not selected	not selected	not selected	Other
1425	I’m afraid	not selected	not selected	not selected	not selected	I’m still not aware or decided regarding organ donation	not selected
1426	I’m afraid	not selected	not selected	not selected	not selected	not selected	not selected
1427	I’m afraid	I do not trust doctors and the way that I would be treated during hospitalisation as a registered donor	not selected	not selected	not selected	I’m still not aware or decided regarding organ donation	not selected
1428	not selected	not selected	not selected	not selected	not selected	I’m still not aware or decided regarding organ donation	not selected
1429	I’m afraid	not selected	not selected	not selected	not selected	not selected	not selected
1430	I’m afraid	not selected	I do not believe that the transplant would be used correctly	not selected	not selected	not selected	not selected
1431	not selected	not selected	not selected	not selected	not selected	I’m still not aware or decided regarding organ donation	not selected
1432	not selected	not selected	not selected	not selected	not selected	not selected	Other
1433	not selected	not selected	not selected	not selected	not selected	I’m still not aware or decided regarding organ donation	not selected
1434	not selected	not selected	not selected	not selected	not selected	I’m still not aware or decided regarding organ donation	not selected
1435	not selected	not selected	not selected	not selected	not selected	I’m still not aware or decided regarding organ donation	not selected
1436	I’m afraid	I do not trust doctors and the way that I would be treated during hospitalisation as a registered donor	not selected	not selected	not selected	not selected	not selected
1437	not selected	I do not trust doctors and the way that I would be treated during hospitalisation as a registered donor	not selected	not selected	not selected	not selected	not selected
1438	not selected	not selected	not selected	not selected	not selected	I’m still not aware or decided regarding organ donation	not selected
1439	I’m afraid	not selected	not selected	not selected	not selected	I’m still not aware or decided regarding organ donation	not selected
1440	not selected	not selected	not selected	not selected	not selected	I’m still not aware or decided regarding organ donation	not selected
1441	I’m afraid	not selected	I do not believe that the transplant would be used correctly	not selected	Against Islamic religion	not selected	not selected
1442	I’m afraid	I do not trust doctors and the way that I would be treated during hospitalisation as a registered donor	not selected	not selected	not selected	I’m still not aware or decided regarding organ donation	not selected
1443	not selected	not selected	not selected	not selected	not selected	I’m still not aware or decided regarding organ donation	not selected
1444	not selected	not selected	not selected	not selected	not selected	not selected	Other
1445	not selected	I do not trust doctors and the way that I would be treated during hospitalisation as a registered donor	not selected	not selected	not selected	not selected	not selected
1446	I’m afraid	I do not trust doctors and the way that I would be treated during hospitalisation as a registered donor	I do not believe that the transplant would be used correctly	I find it irrelevant and am not really concerned about the matter	Against Islamic religion	not selected	not selected
1447	not selected	I do not trust doctors and the way that I would be treated during hospitalisation as a registered donor	not selected	not selected	not selected	not selected	not selected
1448	I’m afraid	not selected	not selected	not selected	not selected	not selected	not selected
1449	not selected	I do not trust doctors and the way that I would be treated during hospitalisation as a registered donor	I do not believe that the transplant would be used correctly	not selected	not selected	not selected	not selected
1450	I’m afraid	not selected	not selected	not selected	not selected	not selected	not selected
1451	I’m afraid	not selected	I do not believe that the transplant would be used correctly	not selected	not selected	I’m still not aware or decided regarding organ donation	not selected
1452	I’m afraid	I do not trust doctors and the way that I would be treated during hospitalisation as a registered donor	I do not believe that the transplant would be used correctly	I find it irrelevant and am not really concerned about the matter	not selected	I’m still not aware or decided regarding organ donation	not selected
1453	not selected	not selected	not selected	not selected	not selected	I’m still not aware or decided regarding organ donation	not selected
1454	not selected	I do not trust doctors and the way that I would be treated during hospitalisation as a registered donor	not selected	not selected	not selected	not selected	not selected
1455	I’m afraid	I do not trust doctors and the way that I would be treated during hospitalisation as a registered donor	not selected	not selected	not selected	I’m still not aware or decided regarding organ donation	not selected
1456	I’m afraid	not selected	not selected	not selected	not selected	not selected	not selected
1457	I’m afraid	not selected	not selected	not selected	not selected	I’m still not aware or decided regarding organ donation	not selected
1458	I’m afraid	not selected	not selected	not selected	not selected	I’m still not aware or decided regarding organ donation	not selected
1459	I’m afraid	not selected	not selected	not selected	not selected	I’m still not aware or decided regarding organ donation	not selected
1460	not selected	not selected	not selected	not selected	not selected	I’m still not aware or decided regarding organ donation	not selected
1461	not selected	not selected	not selected	not selected	not selected	I’m still not aware or decided regarding organ donation	not selected
1462	I’m afraid	not selected	not selected	I find it irrelevant and am not really concerned about the matter	not selected	I’m still not aware or decided regarding organ donation	not selected
1463	not selected	not selected	not selected	not selected	not selected	I’m still not aware or decided regarding organ donation	not selected
1464	not selected	not selected	not selected	not selected	not selected	I’m still not aware or decided regarding organ donation	not selected
1465	not selected	not selected	not selected	not selected	not selected	I’m still not aware or decided regarding organ donation	not selected
1466	I’m afraid	I do not trust doctors and the way that I would be treated during hospitalisation as a registered donor	not selected	not selected	not selected	I’m still not aware or decided regarding organ donation	not selected
1467	I’m afraid	I do not trust doctors and the way that I would be treated during hospitalisation as a registered donor	not selected	not selected	not selected	not selected	not selected
1468	not selected	not selected	not selected	not selected	not selected	I’m still not aware or decided regarding organ donation	not selected
1469	not selected	not selected	not selected	not selected	not selected	I’m still not aware or decided regarding organ donation	not selected
1470	I’m afraid	I do not trust doctors and the way that I would be treated during hospitalisation as a registered donor	I do not believe that the transplant would be used correctly	not selected	not selected	I’m still not aware or decided regarding organ donation	not selected
1471	not selected	not selected	not selected	not selected	not selected	not selected	Other
1472	I’m afraid	not selected	not selected	not selected	Against Islamic religion	not selected	not selected
1473	I’m afraid	not selected	not selected	not selected	Against Islamic religion	not selected	not selected
1474	not selected	I do not trust doctors and the way that I would be treated during hospitalisation as a registered donor	not selected	not selected	not selected	not selected	Other
1475	not selected	not selected	not selected	I find it irrelevant and am not really concerned about the matter	not selected	I’m still not aware or decided regarding organ donation	not selected
1476	I’m afraid	not selected	not selected	not selected	not selected	not selected	not selected
1477	not selected	not selected	not selected	not selected	not selected	I’m still not aware or decided regarding organ donation	not selected
1478	I’m afraid	not selected	not selected	not selected	not selected	not selected	not selected
1479	I’m afraid	I do not trust doctors and the way that I would be treated during hospitalisation as a registered donor	not selected	not selected	not selected	I’m still not aware or decided regarding organ donation	not selected
1480	I’m afraid	not selected	not selected	not selected	not selected	I’m still not aware or decided regarding organ donation	not selected
1481	I’m afraid	not selected	not selected	not selected	not selected	not selected	not selected
1482	not selected	not selected	not selected	not selected	not selected	not selected	Other
1483	not selected	not selected	not selected	not selected	not selected	I’m still not aware or decided regarding organ donation	not selected
1484	not selected	not selected	not selected	not selected	not selected	I’m still not aware or decided regarding organ donation	not selected
1485	not selected	I do not trust doctors and the way that I would be treated during hospitalisation as a registered donor	not selected	not selected	not selected	not selected	not selected
1486	not selected	I do not trust doctors and the way that I would be treated during hospitalisation as a registered donor	not selected	not selected	not selected	I’m still not aware or decided regarding organ donation	not selected
1487	not selected	I do not trust doctors and the way that I would be treated during hospitalisation as a registered donor	not selected	not selected	not selected	not selected	not selected
1488	I’m afraid	not selected	not selected	not selected	not selected	not selected	not selected
1489	not selected	I do not trust doctors and the way that I would be treated during hospitalisation as a registered donor	not selected	not selected	not selected	not selected	not selected
1490	I’m afraid	I do not trust doctors and the way that I would be treated during hospitalisation as a registered donor	not selected	not selected	not selected	I’m still not aware or decided regarding organ donation	not selected
1491	not selected	not selected	not selected	not selected	Against Islamic religion	I’m still not aware or decided regarding organ donation	not selected
1492	I’m afraid	not selected	not selected	not selected	not selected	not selected	not selected
1493	I’m afraid	I do not trust doctors and the way that I would be treated during hospitalisation as a registered donor	I do not believe that the transplant would be used correctly	I find it irrelevant and am not really concerned about the matter	not selected	I’m still not aware or decided regarding organ donation	not selected
1494	I’m afraid	I do not trust doctors and the way that I would be treated during hospitalisation as a registered donor	not selected	I find it irrelevant and am not really concerned about the matter	not selected	not selected	not selected
1495	I’m afraid	I do not trust doctors and the way that I would be treated during hospitalisation as a registered donor	I do not believe that the transplant would be used correctly	not selected	not selected	not selected	not selected
1496	not selected	I do not trust doctors and the way that I would be treated during hospitalisation as a registered donor	I do not believe that the transplant would be used correctly	not selected	not selected	not selected	not selected
1497	I’m afraid	not selected	not selected	not selected	not selected	I’m still not aware or decided regarding organ donation	not selected
1498	I’m afraid	not selected	not selected	not selected	not selected	not selected	not selected
1499	I’m afraid	I do not trust doctors and the way that I would be treated during hospitalisation as a registered donor	I do not believe that the transplant would be used correctly	I find it irrelevant and am not really concerned about the matter	not selected	I’m still not aware or decided regarding organ donation	not selected
1500	not selected	not selected	not selected	not selected	not selected	I’m still not aware or decided regarding organ donation	Other
1501	not selected	I do not trust doctors and the way that I would be treated during hospitalisation as a registered donor	not selected	not selected	not selected	I’m still not aware or decided regarding organ donation	not selected
1502	not selected	I do not trust doctors and the way that I would be treated during hospitalisation as a registered donor	not selected	not selected	not selected	not selected	not selected
1503	I’m afraid	not selected	not selected	not selected	not selected	I’m still not aware or decided regarding organ donation	not selected
1504	I’m afraid	I do not trust doctors and the way that I would be treated during hospitalisation as a registered donor	I do not believe that the transplant would be used correctly	not selected	not selected	I’m still not aware or decided regarding organ donation	not selected
1505	not selected	I do not trust doctors and the way that I would be treated during hospitalisation as a registered donor	not selected	not selected	not selected	not selected	not selected
1506	not selected	not selected	not selected	not selected	not selected	I’m still not aware or decided regarding organ donation	not selected
1507	I’m afraid	not selected	not selected	not selected	not selected	I’m still not aware or decided regarding organ donation	not selected
1508	not selected	I do not trust doctors and the way that I would be treated during hospitalisation as a registered donor	not selected	not selected	not selected	not selected	not selected
1509	not selected	not selected	not selected	not selected	not selected	I’m still not aware or decided regarding organ donation	not selected
1510	not selected	not selected	not selected	not selected	not selected	I’m still not aware or decided regarding organ donation	not selected
1511	not selected	not selected	not selected	not selected	Against Islamic religion	not selected	not selected
1512	not selected	I do not trust doctors and the way that I would be treated during hospitalisation as a registered donor	not selected	not selected	not selected	I’m still not aware or decided regarding organ donation	not selected
1513	I’m afraid	I do not trust doctors and the way that I would be treated during hospitalisation as a registered donor	not selected	not selected	not selected	I’m still not aware or decided regarding organ donation	not selected
1514	not selected	not selected	not selected	not selected	not selected	I’m still not aware or decided regarding organ donation	not selected
1515	I’m afraid	not selected	not selected	not selected	not selected	I’m still not aware or decided regarding organ donation	not selected
1516	I’m afraid	not selected	not selected	not selected	not selected	not selected	not selected
1517	I’m afraid	not selected	not selected	not selected	not selected	not selected	not selected
1518	not selected	not selected	not selected	not selected	not selected	not selected	Other
1519	not selected	not selected	not selected	not selected	not selected	I’m still not aware or decided regarding organ donation	not selected
1520	not selected	not selected	not selected	not selected	not selected	I’m still not aware or decided regarding organ donation	not selected
1521	I’m afraid	I do not trust doctors and the way that I would be treated during hospitalisation as a registered donor	not selected	not selected	not selected	I’m still not aware or decided regarding organ donation	not selected
1522	I’m afraid	I do not trust doctors and the way that I would be treated during hospitalisation as a registered donor	not selected	not selected	not selected	I’m still not aware or decided regarding organ donation	not selected
1523	not selected	not selected	not selected	not selected	not selected	I’m still not aware or decided regarding organ donation	not selected
1524	I’m afraid	I do not trust doctors and the way that I would be treated during hospitalisation as a registered donor	not selected	not selected	not selected	I’m still not aware or decided regarding organ donation	not selected
1525	not selected	not selected	not selected	not selected	not selected	I’m still not aware or decided regarding organ donation	not selected
1526	I’m afraid	not selected	I do not believe that the transplant would be used correctly	not selected	not selected	I’m still not aware or decided regarding organ donation	not selected
1527	I’m afraid	not selected	not selected	not selected	not selected	I’m still not aware or decided regarding organ donation	not selected
1528	I’m afraid	I do not trust doctors and the way that I would be treated during hospitalisation as a registered donor	not selected	not selected	not selected	I’m still not aware or decided regarding organ donation	not selected
1529	not selected	I do not trust doctors and the way that I would be treated during hospitalisation as a registered donor	not selected	not selected	not selected	not selected	not selected
1530	I’m afraid	not selected	not selected	not selected	not selected	I’m still not aware or decided regarding organ donation	not selected
1531	not selected	not selected	not selected	not selected	not selected	I’m still not aware or decided regarding organ donation	not selected
1532	I’m afraid	I do not trust doctors and the way that I would be treated during hospitalisation as a registered donor	not selected	not selected	not selected	I’m still not aware or decided regarding organ donation	Other
1533	not selected	not selected	I do not believe that the transplant would be used correctly	not selected	not selected	I’m still not aware or decided regarding organ donation	not selected
1534	not selected	not selected	not selected	not selected	not selected	I’m still not aware or decided regarding organ donation	not selected
1535	not selected	I do not trust doctors and the way that I would be treated during hospitalisation as a registered donor	not selected	not selected	not selected	I’m still not aware or decided regarding organ donation	not selected
1536	not selected	I do not trust doctors and the way that I would be treated during hospitalisation as a registered donor	not selected	not selected	not selected	not selected	not selected
1537	I’m afraid	not selected	not selected	not selected	not selected	not selected	not selected
1538	not selected	not selected	not selected	not selected	not selected	I’m still not aware or decided regarding organ donation	not selected
1539	not selected	not selected	I do not believe that the transplant would be used correctly	not selected	not selected	not selected	not selected
1540	not selected	not selected	not selected	not selected	not selected	I’m still not aware or decided regarding organ donation	not selected
1541	I’m afraid	not selected	not selected	not selected	not selected	I’m still not aware or decided regarding organ donation	not selected
1542	not selected	not selected	not selected	not selected	not selected	I’m still not aware or decided regarding organ donation	not selected
1543	I’m afraid	not selected	not selected	not selected	not selected	not selected	not selected
1544	not selected	I do not trust doctors and the way that I would be treated during hospitalisation as a registered donor	I do not believe that the transplant would be used correctly	not selected	not selected	I’m still not aware or decided regarding organ donation	not selected
1545	I’m afraid	not selected	not selected	not selected	not selected	not selected	not selected
1546	I’m afraid	not selected	not selected	not selected	not selected	I’m still not aware or decided regarding organ donation	not selected
1547	not selected	not selected	I do not believe that the transplant would be used correctly	not selected	not selected	I’m still not aware or decided regarding organ donation	not selected
1548	not selected	I do not trust doctors and the way that I would be treated during hospitalisation as a registered donor	not selected	not selected	not selected	I’m still not aware or decided regarding organ donation	not selected
1549	I’m afraid	not selected	not selected	not selected	not selected	I’m still not aware or decided regarding organ donation	not selected
1550	not selected	not selected	not selected	not selected	not selected	I’m still not aware or decided regarding organ donation	not selected
1551	not selected	not selected	not selected	I find it irrelevant and am not really concerned about the matter	not selected	I’m still not aware or decided regarding organ donation	not selected
1552	I’m afraid	I do not trust doctors and the way that I would be treated during hospitalisation as a registered donor	I do not believe that the transplant would be used correctly	I find it irrelevant and am not really concerned about the matter	Against Islamic religion	I’m still not aware or decided regarding organ donation	not selected
1553	I’m afraid	not selected	not selected	not selected	not selected	I’m still not aware or decided regarding organ donation	not selected
1554	not selected	I do not trust doctors and the way that I would be treated during hospitalisation as a registered donor	I do not believe that the transplant would be used correctly	not selected	not selected	not selected	not selected
1555	not selected	not selected	not selected	not selected	not selected	I’m still not aware or decided regarding organ donation	not selected
1556	not selected	I do not trust doctors and the way that I would be treated during hospitalisation as a registered donor	not selected	not selected	not selected	I’m still not aware or decided regarding organ donation	not selected
1557	I’m afraid	I do not trust doctors and the way that I would be treated during hospitalisation as a registered donor	not selected	not selected	not selected	not selected	not selected
1558	I’m afraid	not selected	not selected	not selected	not selected	not selected	not selected
1559	I’m afraid	not selected	not selected	not selected	not selected	I’m still not aware or decided regarding organ donation	not selected
1560	not selected	not selected	not selected	not selected	not selected	I’m still not aware or decided regarding organ donation	not selected
1561	not selected	I do not trust doctors and the way that I would be treated during hospitalisation as a registered donor	not selected	not selected	not selected	I’m still not aware or decided regarding organ donation	not selected
1562	I’m afraid	not selected	not selected	not selected	not selected	not selected	not selected
1563	I’m afraid	I do not trust doctors and the way that I would be treated during hospitalisation as a registered donor	not selected	not selected	not selected	I’m still not aware or decided regarding organ donation	not selected
1564	I’m afraid	not selected	not selected	not selected	not selected	I’m still not aware or decided regarding organ donation	not selected
1565	not selected	I do not trust doctors and the way that I would be treated during hospitalisation as a registered donor	I do not believe that the transplant would be used correctly	not selected	not selected	I’m still not aware or decided regarding organ donation	not selected
1566	not selected	not selected	not selected	not selected	not selected	I’m still not aware or decided regarding organ donation	not selected
1567	I’m afraid	I do not trust doctors and the way that I would be treated during hospitalisation as a registered donor	not selected	not selected	not selected	I’m still not aware or decided regarding organ donation	not selected
1568	I’m afraid	not selected	not selected	not selected	not selected	not selected	not selected
1569	not selected	not selected	not selected	not selected	Against Islamic religion	not selected	not selected
1570	I’m afraid	not selected	not selected	not selected	not selected	not selected	Other
1571	not selected	not selected	not selected	not selected	not selected	not selected	Other
1572	not selected	not selected	not selected	not selected	not selected	I’m still not aware or decided regarding organ donation	not selected
1573	I’m afraid	I do not trust doctors and the way that I would be treated during hospitalisation as a registered donor	not selected	not selected	not selected	I’m still not aware or decided regarding organ donation	not selected
1574	not selected	not selected	not selected	not selected	not selected	I’m still not aware or decided regarding organ donation	not selected
1575	I’m afraid	not selected	not selected	not selected	not selected	not selected	not selected
1576	not selected	not selected	not selected	not selected	not selected	not selected	Other
1577	not selected	not selected	not selected	not selected	not selected	I’m still not aware or decided regarding organ donation	not selected
1578	not selected	I do not trust doctors and the way that I would be treated during hospitalisation as a registered donor	not selected	not selected	not selected	I’m still not aware or decided regarding organ donation	not selected
1579	I’m afraid	not selected	not selected	I find it irrelevant and am not really concerned about the matter	Against Islamic religion	not selected	not selected
1580	I’m afraid	not selected	not selected	not selected	not selected	not selected	not selected
1581	not selected	not selected	not selected	not selected	not selected	I’m still not aware or decided regarding organ donation	not selected
1582	I’m afraid	not selected	not selected	not selected	not selected	not selected	not selected
1583	I’m afraid	I do not trust doctors and the way that I would be treated during hospitalisation as a registered donor	not selected	not selected	not selected	I’m still not aware or decided regarding organ donation	not selected
1584	not selected	not selected	not selected	not selected	not selected	I’m still not aware or decided regarding organ donation	not selected
1585	not selected	not selected	not selected	not selected	not selected	I’m still not aware or decided regarding organ donation	not selected
1586	I’m afraid	not selected	not selected	not selected	not selected	I’m still not aware or decided regarding organ donation	not selected
1587	not selected	not selected	not selected	not selected	not selected	I’m still not aware or decided regarding organ donation	not selected
1588	not selected	I do not trust doctors and the way that I would be treated during hospitalisation as a registered donor	not selected	not selected	not selected	not selected	not selected
1589	not selected	not selected	not selected	not selected	not selected	I’m still not aware or decided regarding organ donation	not selected
1590	I’m afraid	not selected	not selected	not selected	not selected	not selected	not selected
1591	not selected	I do not trust doctors and the way that I would be treated during hospitalisation as a registered donor	not selected	not selected	not selected	I’m still not aware or decided regarding organ donation	not selected
1592	not selected	I do not trust doctors and the way that I would be treated during hospitalisation as a registered donor	I do not believe that the transplant would be used correctly	not selected	not selected	not selected	not selected
1593	not selected	not selected	not selected	not selected	not selected	I’m still not aware or decided regarding organ donation	not selected
1594	I’m afraid	not selected	not selected	not selected	not selected	I’m still not aware or decided regarding organ donation	not selected
1595	I’m afraid	I do not trust doctors and the way that I would be treated during hospitalisation as a registered donor	not selected	not selected	not selected	not selected	not selected
1596	not selected	not selected	not selected	not selected	not selected	I’m still not aware or decided regarding organ donation	not selected
1597	not selected	not selected	not selected	not selected	not selected	I’m still not aware or decided regarding organ donation	not selected
1598	I’m afraid	I do not trust doctors and the way that I would be treated during hospitalisation as a registered donor	not selected	not selected	not selected	not selected	not selected
1599	not selected	not selected	I do not believe that the transplant would be used correctly	not selected	not selected	I’m still not aware or decided regarding organ donation	not selected
1600	not selected	not selected	not selected	not selected	not selected	I’m still not aware or decided regarding organ donation	not selected
1601	I’m afraid	I do not trust doctors and the way that I would be treated during hospitalisation as a registered donor	I do not believe that the transplant would be used correctly	not selected	not selected	I’m still not aware or decided regarding organ donation	not selected
1602	I’m afraid	I do not trust doctors and the way that I would be treated during hospitalisation as a registered donor	not selected	not selected	not selected	I’m still not aware or decided regarding organ donation	not selected
1603	not selected	I do not trust doctors and the way that I would be treated during hospitalisation as a registered donor	not selected	not selected	not selected	not selected	not selected
1604	not selected	not selected	not selected	not selected	not selected	I’m still not aware or decided regarding organ donation	not selected
1605	I’m afraid	I do not trust doctors and the way that I would be treated during hospitalisation as a registered donor	not selected	not selected	not selected	I’m still not aware or decided regarding organ donation	not selected
1606	not selected	I do not trust doctors and the way that I would be treated during hospitalisation as a registered donor	not selected	not selected	not selected	I’m still not aware or decided regarding organ donation	not selected
1607	not selected	not selected	not selected	not selected	not selected	not selected	Other
1608	not selected	not selected	not selected	not selected	not selected	I’m still not aware or decided regarding organ donation	not selected
1609	not selected	not selected	not selected	I find it irrelevant and am not really concerned about the matter	not selected	I’m still not aware or decided regarding organ donation	not selected
1610	not selected	I do not trust doctors and the way that I would be treated during hospitalisation as a registered donor	not selected	not selected	not selected	I’m still not aware or decided regarding organ donation	not selected
1611	I’m afraid	I do not trust doctors and the way that I would be treated during hospitalisation as a registered donor	not selected	not selected	not selected	not selected	not selected
1612	I’m afraid	not selected	I do not believe that the transplant would be used correctly	I find it irrelevant and am not really concerned about the matter	not selected	not selected	not selected
1613	not selected	not selected	not selected	not selected	not selected	I’m still not aware or decided regarding organ donation	not selected
1614	not selected	not selected	not selected	not selected	not selected	I’m still not aware or decided regarding organ donation	not selected
1615	not selected	I do not trust doctors and the way that I would be treated during hospitalisation as a registered donor	I do not believe that the transplant would be used correctly	not selected	not selected	I’m still not aware or decided regarding organ donation	not selected
1616	I’m afraid	not selected	I do not believe that the transplant would be used correctly	not selected	not selected	I’m still not aware or decided regarding organ donation	not selected
1617	I’m afraid	I do not trust doctors and the way that I would be treated during hospitalisation as a registered donor	not selected	not selected	not selected	I’m still not aware or decided regarding organ donation	not selected
1618	not selected	not selected	not selected	not selected	not selected	I’m still not aware or decided regarding organ donation	not selected
1619	not selected	not selected	not selected	not selected	not selected	I’m still not aware or decided regarding organ donation	not selected
1620	not selected	I do not trust doctors and the way that I would be treated during hospitalisation as a registered donor	not selected	not selected	not selected	I’m still not aware or decided regarding organ donation	not selected
1621	not selected	not selected	not selected	I find it irrelevant and am not really concerned about the matter	not selected	I’m still not aware or decided regarding organ donation	not selected
1622	I’m afraid	I do not trust doctors and the way that I would be treated during hospitalisation as a registered donor	not selected	not selected	not selected	I’m still not aware or decided regarding organ donation	not selected
1623	not selected	not selected	not selected	not selected	not selected	I’m still not aware or decided regarding organ donation	not selected
1624	not selected	not selected	not selected	not selected	not selected	I’m still not aware or decided regarding organ donation	not selected
1625	I’m afraid	not selected	not selected	not selected	not selected	I’m still not aware or decided regarding organ donation	not selected
1626	not selected	not selected	not selected	not selected	not selected	I’m still not aware or decided regarding organ donation	not selected
1627	not selected	not selected	not selected	not selected	not selected	I’m still not aware or decided regarding organ donation	not selected
1628	I’m afraid	not selected	not selected	not selected	not selected	not selected	not selected
1629	not selected	not selected	not selected	not selected	not selected	I’m still not aware or decided regarding organ donation	not selected
1630	I’m afraid	not selected	not selected	not selected	not selected	not selected	not selected
1631	not selected	not selected	not selected	not selected	not selected	not selected	Other
1632	I’m afraid	not selected	not selected	not selected	not selected	I’m still not aware or decided regarding organ donation	not selected
1633	not selected	not selected	not selected	not selected	not selected	I’m still not aware or decided regarding organ donation	not selected
1634	not selected	not selected	not selected	not selected	Against Islamic religion	not selected	not selected
1635	not selected	not selected	not selected	not selected	not selected	I’m still not aware or decided regarding organ donation	not selected
1636	not selected	not selected	not selected	not selected	Against Islamic religion	not selected	not selected
1637	I’m afraid	I do not trust doctors and the way that I would be treated during hospitalisation as a registered donor	I do not believe that the transplant would be used correctly	not selected	not selected	I’m still not aware or decided regarding organ donation	not selected
1638	I’m afraid	not selected	not selected	not selected	not selected	not selected	not selected
1639	not selected	not selected	not selected	I find it irrelevant and am not really concerned about the matter	not selected	not selected	not selected
1640	not selected	not selected	I do not believe that the transplant would be used correctly	not selected	not selected	not selected	not selected
1641	not selected	I do not trust doctors and the way that I would be treated during hospitalisation as a registered donor	I do not believe that the transplant would be used correctly	not selected	Against Islamic religion	not selected	not selected
1642	not selected	not selected	not selected	not selected	Against Islamic religion	I’m still not aware or decided regarding organ donation	not selected
1643	I’m afraid	not selected	not selected	not selected	not selected	not selected	not selected
1644	not selected	not selected	not selected	not selected	not selected	I’m still not aware or decided regarding organ donation	not selected
1645	not selected	not selected	not selected	not selected	not selected	not selected	Other
1646	not selected	not selected	not selected	I find it irrelevant and am not really concerned about the matter	not selected	not selected	not selected
1647	not selected	not selected	not selected	not selected	not selected	not selected	Other
1648	not selected	not selected	not selected	not selected	not selected	I’m still not aware or decided regarding organ donation	not selected
1649	I’m afraid	I do not trust doctors and the way that I would be treated during hospitalisation as a registered donor	I do not believe that the transplant would be used correctly	not selected	not selected	not selected	not selected
1650	I’m afraid	I do not trust doctors and the way that I would be treated during hospitalisation as a registered donor	not selected	not selected	not selected	not selected	not selected
1651	I’m afraid	not selected	not selected	not selected	not selected	I’m still not aware or decided regarding organ donation	not selected
1652	not selected	I do not trust doctors and the way that I would be treated during hospitalisation as a registered donor	not selected	not selected	not selected	I’m still not aware or decided regarding organ donation	not selected
1653	not selected	not selected	not selected	not selected	not selected	I’m still not aware or decided regarding organ donation	not selected
1654	not selected	not selected	not selected	not selected	not selected	I’m still not aware or decided regarding organ donation	not selected
1655	not selected	not selected	not selected	not selected	not selected	I’m still not aware or decided regarding organ donation	not selected
1656	not selected	not selected	not selected	not selected	not selected	I’m still not aware or decided regarding organ donation	not selected
1657	not selected	not selected	not selected	not selected	not selected	I’m still not aware or decided regarding organ donation	not selected
1658	not selected	not selected	not selected	not selected	not selected	not selected	Other
1659	I’m afraid	not selected	not selected	not selected	not selected	not selected	not selected
1660	not selected	not selected	not selected	not selected	not selected	I’m still not aware or decided regarding organ donation	not selected
1661	not selected	I do not trust doctors and the way that I would be treated during hospitalisation as a registered donor	not selected	not selected	not selected	not selected	not selected
1662	not selected	I do not trust doctors and the way that I would be treated during hospitalisation as a registered donor	not selected	not selected	not selected	I’m still not aware or decided regarding organ donation	not selected
1663	not selected	not selected	I do not believe that the transplant would be used correctly	not selected	not selected	not selected	not selected
1664	not selected	not selected	not selected	not selected	not selected	I’m still not aware or decided regarding organ donation	not selected
1665	not selected	not selected	not selected	not selected	not selected	I’m still not aware or decided regarding organ donation	not selected
1666	not selected	not selected	not selected	I find it irrelevant and am not really concerned about the matter	not selected	not selected	not selected
1667	not selected	I do not trust doctors and the way that I would be treated during hospitalisation as a registered donor	not selected	not selected	not selected	not selected	not selected
1668	not selected	not selected	not selected	not selected	not selected	I’m still not aware or decided regarding organ donation	not selected
1669	not selected	not selected	not selected	not selected	not selected	I’m still not aware or decided regarding organ donation	not selected
1670	I’m afraid	not selected	not selected	not selected	not selected	I’m still not aware or decided regarding organ donation	not selected
1671	I’m afraid	I do not trust doctors and the way that I would be treated during hospitalisation as a registered donor	not selected	not selected	not selected	not selected	not selected
1672	I’m afraid	not selected	not selected	not selected	not selected	I’m still not aware or decided regarding organ donation	not selected
1673	I’m afraid	not selected	not selected	not selected	not selected	not selected	not selected
1674	not selected	not selected	not selected	not selected	not selected	I’m still not aware or decided regarding organ donation	not selected
1675	not selected	not selected	not selected	not selected	not selected	I’m still not aware or decided regarding organ donation	not selected
1676	not selected	not selected	not selected	I find it irrelevant and am not really concerned about the matter	not selected	I’m still not aware or decided regarding organ donation	not selected
1677	not selected	not selected	not selected	not selected	not selected	I’m still not aware or decided regarding organ donation	not selected
1678	not selected	not selected	not selected	not selected	not selected	I’m still not aware or decided regarding organ donation	not selected
1679	not selected	not selected	not selected	not selected	not selected	I’m still not aware or decided regarding organ donation	not selected
1680	I’m afraid	I do not trust doctors and the way that I would be treated during hospitalisation as a registered donor	not selected	not selected	not selected	I’m still not aware or decided regarding organ donation	not selected
1681	I’m afraid	not selected	not selected	not selected	not selected	not selected	not selected
1682	not selected	not selected	not selected	not selected	not selected	I’m still not aware or decided regarding organ donation	not selected
1683	not selected	not selected	not selected	not selected	not selected	I’m still not aware or decided regarding organ donation	not selected
1684	not selected	not selected	not selected	not selected	not selected	I’m still not aware or decided regarding organ donation	not selected
1685	not selected	not selected	not selected	not selected	Against Islamic religion	I’m still not aware or decided regarding organ donation	not selected
1686	not selected	I do not trust doctors and the way that I would be treated during hospitalisation as a registered donor	not selected	not selected	not selected	I’m still not aware or decided regarding organ donation	not selected
1687	not selected	not selected	not selected	not selected	not selected	I’m still not aware or decided regarding organ donation	not selected
1688	I’m afraid	not selected	not selected	not selected	not selected	I’m still not aware or decided regarding organ donation	not selected
1689	not selected	not selected	not selected	not selected	not selected	I’m still not aware or decided regarding organ donation	not selected
1690	not selected	not selected	not selected	not selected	not selected	I’m still not aware or decided regarding organ donation	not selected
1691	not selected	not selected	not selected	I find it irrelevant and am not really concerned about the matter	not selected	not selected	not selected
1692	I’m afraid	I do not trust doctors and the way that I would be treated during hospitalisation as a registered donor	not selected	not selected	not selected	I’m still not aware or decided regarding organ donation	not selected
1693	I’m afraid	not selected	not selected	not selected	not selected	I’m still not aware or decided regarding organ donation	not selected
1694	not selected	I do not trust doctors and the way that I would be treated during hospitalisation as a registered donor	I do not believe that the transplant would be used correctly	not selected	not selected	not selected	not selected
1695	I’m afraid	not selected	I do not believe that the transplant would be used correctly	not selected	not selected	I’m still not aware or decided regarding organ donation	not selected
1696	I’m afraid	not selected	not selected	not selected	not selected	not selected	not selected
1697	not selected	I do not trust doctors and the way that I would be treated during hospitalisation as a registered donor	I do not believe that the transplant would be used correctly	I find it irrelevant and am not really concerned about the matter	not selected	not selected	not selected
1698	I’m afraid	not selected	not selected	not selected	not selected	not selected	not selected
1699	I’m afraid	I do not trust doctors and the way that I would be treated during hospitalisation as a registered donor	not selected	not selected	not selected	not selected	not selected
1700	not selected	I do not trust doctors and the way that I would be treated during hospitalisation as a registered donor	not selected	not selected	not selected	not selected	not selected
1701	not selected	I do not trust doctors and the way that I would be treated during hospitalisation as a registered donor	not selected	not selected	not selected	not selected	not selected
1702	not selected	not selected	not selected	not selected	not selected	I’m still not aware or decided regarding organ donation	not selected
1703	not selected	not selected	not selected	not selected	Against Islamic religion	I’m still not aware or decided regarding organ donation	not selected
1704	I’m afraid	not selected	not selected	not selected	Against Islamic religion	not selected	not selected
1705	I’m afraid	not selected	not selected	not selected	not selected	not selected	not selected
1706	not selected	not selected	not selected	not selected	not selected	I’m still not aware or decided regarding organ donation	not selected
1707	not selected	not selected	not selected	not selected	not selected	I’m still not aware or decided regarding organ donation	not selected
1708	not selected	not selected	not selected	not selected	not selected	I’m still not aware or decided regarding organ donation	not selected
1709	not selected	not selected	not selected	not selected	not selected	I’m still not aware or decided regarding organ donation	not selected
1710	not selected	not selected	I do not believe that the transplant would be used correctly	not selected	not selected	not selected	not selected
1711	not selected	not selected	not selected	I find it irrelevant and am not really concerned about the matter	not selected	not selected	not selected
1712	I’m afraid	not selected	not selected	not selected	not selected	I’m still not aware or decided regarding organ donation	not selected
1713	not selected	not selected	not selected	not selected	not selected	I’m still not aware or decided regarding organ donation	not selected
1714	not selected	not selected	not selected	not selected	Against Islamic religion	not selected	not selected
1715	I’m afraid	I do not trust doctors and the way that I would be treated during hospitalisation as a registered donor	I do not believe that the transplant would be used correctly	not selected	not selected	not selected	not selected
1716	not selected	I do not trust doctors and the way that I would be treated during hospitalisation as a registered donor	not selected	not selected	not selected	not selected	not selected
1717	I’m afraid	not selected	not selected	not selected	not selected	I’m still not aware or decided regarding organ donation	not selected
1718	I’m afraid	not selected	I do not believe that the transplant would be used correctly	not selected	not selected	I’m still not aware or decided regarding organ donation	not selected
1719	I’m afraid	not selected	not selected	not selected	not selected	I’m still not aware or decided regarding organ donation	not selected
1720	I’m afraid	not selected	not selected	not selected	not selected	I’m still not aware or decided regarding organ donation	not selected
1721	not selected	I do not trust doctors and the way that I would be treated during hospitalisation as a registered donor	not selected	not selected	not selected	not selected	not selected
1722	I’m afraid	I do not trust doctors and the way that I would be treated during hospitalisation as a registered donor	not selected	not selected	not selected	I’m still not aware or decided regarding organ donation	not selected
1723	not selected	not selected	not selected	not selected	not selected	I’m still not aware or decided regarding organ donation	not selected
1724	not selected	not selected	I do not believe that the transplant would be used correctly	not selected	not selected	I’m still not aware or decided regarding organ donation	not selected
1725	I’m afraid	I do not trust doctors and the way that I would be treated during hospitalisation as a registered donor	not selected	not selected	not selected	I’m still not aware or decided regarding organ donation	not selected
1726	not selected	not selected	not selected	not selected	not selected	I’m still not aware or decided regarding organ donation	not selected
1727	not selected	not selected	not selected	not selected	not selected	I’m still not aware or decided regarding organ donation	not selected
1728	I’m afraid	not selected	not selected	not selected	not selected	I’m still not aware or decided regarding organ donation	not selected
1729	not selected	not selected	I do not believe that the transplant would be used correctly	not selected	not selected	not selected	not selected
1730	not selected	I do not trust doctors and the way that I would be treated during hospitalisation as a registered donor	not selected	not selected	not selected	I’m still not aware or decided regarding organ donation	not selected
1731	not selected	not selected	not selected	not selected	not selected	I’m still not aware or decided regarding organ donation	not selected
1732	not selected	I do not trust doctors and the way that I would be treated during hospitalisation as a registered donor	not selected	not selected	not selected	not selected	not selected
1733	not selected	not selected	not selected	not selected	not selected	I’m still not aware or decided regarding organ donation	not selected
1734	I’m afraid	not selected	not selected	not selected	not selected	I’m still not aware or decided regarding organ donation	not selected
1735	not selected	I do not trust doctors and the way that I would be treated during hospitalisation as a registered donor	not selected	not selected	not selected	not selected	not selected
1736	I’m afraid	not selected	not selected	not selected	not selected	not selected	not selected
1737	not selected	not selected	not selected	not selected	not selected	I’m still not aware or decided regarding organ donation	not selected
1738	not selected	not selected	not selected	not selected	not selected	I’m still not aware or decided regarding organ donation	not selected
1739	not selected	not selected	not selected	not selected	not selected	I’m still not aware or decided regarding organ donation	not selected
1740	I’m afraid	I do not trust doctors and the way that I would be treated during hospitalisation as a registered donor	not selected	not selected	not selected	not selected	not selected
1741	I’m afraid	not selected	not selected	not selected	not selected	not selected	not selected
1742	I’m afraid	I do not trust doctors and the way that I would be treated during hospitalisation as a registered donor	not selected	not selected	not selected	I’m still not aware or decided regarding organ donation	not selected
1743	not selected	I do not trust doctors and the way that I would be treated during hospitalisation as a registered donor	not selected	not selected	not selected	not selected	not selected
1744	I’m afraid	not selected	not selected	not selected	not selected	not selected	not selected
1745	I’m afraid	not selected	not selected	not selected	not selected	not selected	not selected
1746	not selected	I do not trust doctors and the way that I would be treated during hospitalisation as a registered donor	I do not believe that the transplant would be used correctly	not selected	not selected	not selected	not selected
1747	not selected	not selected	I do not believe that the transplant would be used correctly	not selected	not selected	not selected	not selected
1748	not selected	not selected	not selected	I find it irrelevant and am not really concerned about the matter	not selected	not selected	not selected
1749	I’m afraid	not selected	not selected	not selected	not selected	not selected	not selected
1750	I’m afraid	not selected	not selected	not selected	not selected	I’m still not aware or decided regarding organ donation	not selected
1751	not selected	not selected	not selected	not selected	Against Islamic religion	not selected	not selected
1752	I’m afraid	not selected	not selected	not selected	not selected	not selected	not selected
1753	not selected	not selected	not selected	not selected	not selected	I’m still not aware or decided regarding organ donation	not selected
1754	I’m afraid	not selected	not selected	not selected	not selected	I’m still not aware or decided regarding organ donation	not selected
1755	not selected	not selected	not selected	not selected	not selected	not selected	Other
1756	not selected	not selected	not selected	not selected	not selected	I’m still not aware or decided regarding organ donation	not selected
1757	I’m afraid	not selected	not selected	not selected	not selected	not selected	not selected
1758	I’m afraid	not selected	not selected	not selected	not selected	not selected	not selected
1759	not selected	I do not trust doctors and the way that I would be treated during hospitalisation as a registered donor	not selected	not selected	not selected	not selected	not selected
1760	I’m afraid	I do not trust doctors and the way that I would be treated during hospitalisation as a registered donor	not selected	not selected	not selected	not selected	not selected
1761	I’m afraid	not selected	not selected	not selected	not selected	not selected	not selected
1762	not selected	not selected	not selected	not selected	not selected	I’m still not aware or decided regarding organ donation	not selected
1763	not selected	I do not trust doctors and the way that I would be treated during hospitalisation as a registered donor	not selected	not selected	not selected	I’m still not aware or decided regarding organ donation	not selected
1764	I’m afraid	not selected	not selected	not selected	not selected	not selected	not selected
1765	not selected	not selected	not selected	not selected	not selected	I’m still not aware or decided regarding organ donation	not selected
1766	not selected	not selected	not selected	I find it irrelevant and am not really concerned about the matter	not selected	not selected	not selected
1767	I’m afraid	not selected	not selected	not selected	not selected	I’m still not aware or decided regarding organ donation	not selected
1768	not selected	I do not trust doctors and the way that I would be treated during hospitalisation as a registered donor	not selected	not selected	not selected	I’m still not aware or decided regarding organ donation	not selected
1769	not selected	not selected	not selected	not selected	not selected	I’m still not aware or decided regarding organ donation	not selected
1770	not selected	not selected	not selected	not selected	not selected	I’m still not aware or decided regarding organ donation	not selected
1771	not selected	not selected	not selected	not selected	not selected	I’m still not aware or decided regarding organ donation	not selected
1772	not selected	I do not trust doctors and the way that I would be treated during hospitalisation as a registered donor	not selected	not selected	not selected	not selected	not selected
1773	I’m afraid	I do not trust doctors and the way that I would be treated during hospitalisation as a registered donor	not selected	not selected	not selected	I’m still not aware or decided regarding organ donation	not selected
1774	I’m afraid	I do not trust doctors and the way that I would be treated during hospitalisation as a registered donor	I do not believe that the transplant would be used correctly	not selected	not selected	I’m still not aware or decided regarding organ donation	not selected
1775	not selected	not selected	not selected	not selected	not selected	I’m still not aware or decided regarding organ donation	not selected
1776	I’m afraid	not selected	not selected	not selected	not selected	I’m still not aware or decided regarding organ donation	not selected
1777	I’m afraid	I do not trust doctors and the way that I would be treated during hospitalisation as a registered donor	not selected	not selected	not selected	I’m still not aware or decided regarding organ donation	not selected
1778	not selected	not selected	not selected	not selected	not selected	I’m still not aware or decided regarding organ donation	not selected
1779	not selected	not selected	not selected	not selected	Against Islamic religion	not selected	not selected
1780	I’m afraid	I do not trust doctors and the way that I would be treated during hospitalisation as a registered donor	not selected	not selected	not selected	I’m still not aware or decided regarding organ donation	not selected
1781	not selected	not selected	not selected	not selected	not selected	I’m still not aware or decided regarding organ donation	not selected
1782	I’m afraid	I do not trust doctors and the way that I would be treated during hospitalisation as a registered donor	not selected	I find it irrelevant and am not really concerned about the matter	not selected	I’m still not aware or decided regarding organ donation	not selected
1783	I’m afraid	not selected	not selected	not selected	not selected	not selected	Other
1784	not selected	not selected	not selected	not selected	not selected	I’m still not aware or decided regarding organ donation	not selected
1785	not selected	not selected	not selected	not selected	not selected	I’m still not aware or decided regarding organ donation	not selected
1786	I’m afraid	not selected	not selected	not selected	not selected	I’m still not aware or decided regarding organ donation	not selected
1787	not selected	I do not trust doctors and the way that I would be treated during hospitalisation as a registered donor	I do not believe that the transplant would be used correctly	not selected	not selected	not selected	not selected
1788	not selected	not selected	not selected	not selected	not selected	not selected	Other
1789	I’m afraid	I do not trust doctors and the way that I would be treated during hospitalisation as a registered donor	I do not believe that the transplant would be used correctly	not selected	not selected	I’m still not aware or decided regarding organ donation	not selected
1790	not selected	not selected	not selected	not selected	not selected	I’m still not aware or decided regarding organ donation	not selected
1791	not selected	not selected	not selected	not selected	not selected	I’m still not aware or decided regarding organ donation	not selected
1792	not selected	I do not trust doctors and the way that I would be treated during hospitalisation as a registered donor	not selected	not selected	not selected	I’m still not aware or decided regarding organ donation	not selected
1793	I’m afraid	not selected	not selected	not selected	not selected	I’m still not aware or decided regarding organ donation	not selected
1794	not selected	not selected	not selected	not selected	not selected	I’m still not aware or decided regarding organ donation	not selected
1795	not selected	I do not trust doctors and the way that I would be treated during hospitalisation as a registered donor	not selected	not selected	not selected	not selected	not selected
1796	I’m afraid	not selected	not selected	not selected	not selected	I’m still not aware or decided regarding organ donation	not selected
1797	not selected	not selected	not selected	not selected	not selected	I’m still not aware or decided regarding organ donation	not selected
1798	I’m afraid	not selected	not selected	not selected	not selected	not selected	not selected
1799	I’m afraid	not selected	not selected	not selected	not selected	I’m still not aware or decided regarding organ donation	not selected
1800	I’m afraid	not selected	not selected	not selected	not selected	I’m still not aware or decided regarding organ donation	not selected
1801	not selected	not selected	not selected	not selected	not selected	I’m still not aware or decided regarding organ donation	not selected
1802	not selected	I do not trust doctors and the way that I would be treated during hospitalisation as a registered donor	not selected	not selected	not selected	not selected	not selected
1803	not selected	not selected	not selected	not selected	not selected	I’m still not aware or decided regarding organ donation	not selected
1804	I’m afraid	not selected	not selected	not selected	not selected	not selected	not selected
1805	not selected	not selected	not selected	not selected	not selected	I’m still not aware or decided regarding organ donation	not selected
1806	not selected	not selected	not selected	not selected	not selected	I’m still not aware or decided regarding organ donation	not selected
1807	I’m afraid	not selected	I do not believe that the transplant would be used correctly	not selected	not selected	not selected	not selected
1808	not selected	not selected	not selected	not selected	not selected	I’m still not aware or decided regarding organ donation	not selected
1809	not selected	not selected	not selected	not selected	not selected	I’m still not aware or decided regarding organ donation	not selected
1810	not selected	I do not trust doctors and the way that I would be treated during hospitalisation as a registered donor	not selected	not selected	not selected	not selected	not selected
1811	I’m afraid	not selected	not selected	not selected	not selected	I’m still not aware or decided regarding organ donation	not selected
1812	I’m afraid	I do not trust doctors and the way that I would be treated during hospitalisation as a registered donor	not selected	not selected	not selected	not selected	not selected
1813	I’m afraid	I do not trust doctors and the way that I would be treated during hospitalisation as a registered donor	not selected	not selected	not selected	not selected	not selected
1814	I’m afraid	I do not trust doctors and the way that I would be treated during hospitalisation as a registered donor	not selected	not selected	not selected	I’m still not aware or decided regarding organ donation	not selected
1815	I’m afraid	not selected	not selected	not selected	not selected	I’m still not aware or decided regarding organ donation	not selected
1816	I’m afraid	not selected	not selected	not selected	not selected	I’m still not aware or decided regarding organ donation	not selected
1817	I’m afraid	not selected	not selected	not selected	not selected	I’m still not aware or decided regarding organ donation	not selected
1818	I’m afraid	not selected	not selected	not selected	not selected	I’m still not aware or decided regarding organ donation	not selected
1819	not selected	I do not trust doctors and the way that I would be treated during hospitalisation as a registered donor	not selected	not selected	not selected	not selected	not selected
1820	I’m afraid	not selected	not selected	not selected	not selected	I’m still not aware or decided regarding organ donation	not selected
1821	not selected	I do not trust doctors and the way that I would be treated during hospitalisation as a registered donor	not selected	not selected	not selected	I’m still not aware or decided regarding organ donation	not selected
1822	not selected	not selected	not selected	not selected	not selected	I’m still not aware or decided regarding organ donation	not selected
1823	I’m afraid	I do not trust doctors and the way that I would be treated during hospitalisation as a registered donor	not selected	not selected	not selected	not selected	not selected
1824	not selected	not selected	not selected	not selected	not selected	I’m still not aware or decided regarding organ donation	not selected
1825	I’m afraid	I do not trust doctors and the way that I would be treated during hospitalisation as a registered donor	not selected	not selected	not selected	not selected	not selected
1826	not selected	not selected	not selected	not selected	not selected	I’m still not aware or decided regarding organ donation	not selected
1827	I’m afraid	not selected	not selected	not selected	not selected	not selected	not selected
1828	not selected	I do not trust doctors and the way that I would be treated during hospitalisation as a registered donor	I do not believe that the transplant would be used correctly	not selected	not selected	I’m still not aware or decided regarding organ donation	not selected
1829	I’m afraid	not selected	not selected	not selected	not selected	I’m still not aware or decided regarding organ donation	not selected
1830	I’m afraid	I do not trust doctors and the way that I would be treated during hospitalisation as a registered donor	I do not believe that the transplant would be used correctly	not selected	not selected	I’m still not aware or decided regarding organ donation	not selected
1831	I’m afraid	I do not trust doctors and the way that I would be treated during hospitalisation as a registered donor	I do not believe that the transplant would be used correctly	not selected	not selected	I’m still not aware or decided regarding organ donation	not selected
1832	I’m afraid	not selected	not selected	not selected	not selected	I’m still not aware or decided regarding organ donation	not selected
1833	I’m afraid	not selected	I do not believe that the transplant would be used correctly	not selected	not selected	I’m still not aware or decided regarding organ donation	not selected
1834	I’m afraid	I do not trust doctors and the way that I would be treated during hospitalisation as a registered donor	I do not believe that the transplant would be used correctly	I find it irrelevant and am not really concerned about the matter	not selected	I’m still not aware or decided regarding organ donation	not selected
1835	not selected	not selected	not selected	not selected	not selected	I’m still not aware or decided regarding organ donation	not selected
1836	not selected	not selected	not selected	not selected	not selected	I’m still not aware or decided regarding organ donation	not selected
1837	not selected	I do not trust doctors and the way that I would be treated during hospitalisation as a registered donor	not selected	not selected	not selected	not selected	not selected
1838	I’m afraid	I do not trust doctors and the way that I would be treated during hospitalisation as a registered donor	I do not believe that the transplant would be used correctly	not selected	not selected	I’m still not aware or decided regarding organ donation	not selected
1839	not selected	not selected	not selected	not selected	not selected	I’m still not aware or decided regarding organ donation	not selected
1840	I’m afraid	not selected	not selected	not selected	not selected	not selected	not selected
1841	not selected	I do not trust doctors and the way that I would be treated during hospitalisation as a registered donor	not selected	not selected	not selected	not selected	not selected
1842	not selected	I do not trust doctors and the way that I would be treated during hospitalisation as a registered donor	not selected	not selected	not selected	not selected	not selected
1843	I’m afraid	not selected	not selected	not selected	not selected	I’m still not aware or decided regarding organ donation	not selected
1844	not selected	I do not trust doctors and the way that I would be treated during hospitalisation as a registered donor	I do not believe that the transplant would be used correctly	not selected	not selected	not selected	not selected
1845	I’m afraid	not selected	not selected	not selected	not selected	I’m still not aware or decided regarding organ donation	not selected
1846	not selected	not selected	not selected	not selected	not selected	I’m still not aware or decided regarding organ donation	not selected
1847	I’m afraid	not selected	not selected	not selected	not selected	not selected	not selected
1848	not selected	not selected	not selected	not selected	not selected	not selected	Other
1849	I’m afraid	I do not trust doctors and the way that I would be treated during hospitalisation as a registered donor	I do not believe that the transplant would be used correctly	not selected	not selected	I’m still not aware or decided regarding organ donation	not selected
1850	I’m afraid	I do not trust doctors and the way that I would be treated during hospitalisation as a registered donor	not selected	not selected	not selected	not selected	not selected
1851	I’m afraid	I do not trust doctors and the way that I would be treated during hospitalisation as a registered donor	not selected	not selected	not selected	not selected	not selected
1852	not selected	not selected	not selected	not selected	not selected	I’m still not aware or decided regarding organ donation	not selected
1853	I’m afraid	not selected	not selected	not selected	not selected	not selected	not selected
1854	not selected	I do not trust doctors and the way that I would be treated during hospitalisation as a registered donor	not selected	not selected	not selected	not selected	not selected
1855	not selected	not selected	I do not believe that the transplant would be used correctly	I find it irrelevant and am not really concerned about the matter	not selected	not selected	not selected
1856	I’m afraid	not selected	not selected	not selected	not selected	I’m still not aware or decided regarding organ donation	not selected
1857	I’m afraid	not selected	not selected	not selected	not selected	I’m still not aware or decided regarding organ donation	not selected
1858	I’m afraid	not selected	not selected	not selected	not selected	I’m still not aware or decided regarding organ donation	not selected
1859	not selected	not selected	not selected	not selected	not selected	I’m still not aware or decided regarding organ donation	not selected
1860	not selected	not selected	not selected	not selected	not selected	not selected	Other
1861	not selected	not selected	not selected	not selected	not selected	I’m still not aware or decided regarding organ donation	not selected
1862	not selected	not selected	not selected	not selected	not selected	I’m still not aware or decided regarding organ donation	not selected
1863	I’m afraid	I do not trust doctors and the way that I would be treated during hospitalisation as a registered donor	I do not believe that the transplant would be used correctly	not selected	not selected	I’m still not aware or decided regarding organ donation	not selected
1864	not selected	not selected	not selected	not selected	not selected	not selected	Other
1865	not selected	not selected	not selected	not selected	not selected	not selected	Other
1866	I’m afraid	not selected	not selected	not selected	not selected	I’m still not aware or decided regarding organ donation	not selected
1867	I’m afraid	I do not trust doctors and the way that I would be treated during hospitalisation as a registered donor	not selected	not selected	not selected	I’m still not aware or decided regarding organ donation	not selected
1868	not selected	not selected	not selected	not selected	not selected	I’m still not aware or decided regarding organ donation	not selected
1869	not selected	not selected	not selected	not selected	not selected	I’m still not aware or decided regarding organ donation	not selected
1870	not selected	I do not trust doctors and the way that I would be treated during hospitalisation as a registered donor	not selected	not selected	not selected	I’m still not aware or decided regarding organ donation	not selected
1871	I’m afraid	not selected	not selected	not selected	not selected	not selected	not selected
1872	not selected	not selected	not selected	I find it irrelevant and am not really concerned about the matter	not selected	not selected	not selected
1873	not selected	not selected	not selected	not selected	not selected	not selected	Other
1874	I’m afraid	not selected	not selected	not selected	not selected	not selected	not selected
1875	not selected	I do not trust doctors and the way that I would be treated during hospitalisation as a registered donor	not selected	not selected	not selected	I’m still not aware or decided regarding organ donation	not selected
1876	not selected	not selected	not selected	not selected	not selected	I’m still not aware or decided regarding organ donation	not selected
1877	I’m afraid	not selected	not selected	not selected	not selected	not selected	not selected
1878	I’m afraid	not selected	not selected	not selected	not selected	I’m still not aware or decided regarding organ donation	not selected
1879	I’m afraid	not selected	not selected	not selected	not selected	I’m still not aware or decided regarding organ donation	Other
1880	I’m afraid	not selected	not selected	not selected	not selected	I’m still not aware or decided regarding organ donation	not selected
1881	I’m afraid	I do not trust doctors and the way that I would be treated during hospitalisation as a registered donor	not selected	not selected	not selected	not selected	not selected
1882	not selected	not selected	not selected	not selected	not selected	I’m still not aware or decided regarding organ donation	not selected
1883	I’m afraid	I do not trust doctors and the way that I would be treated during hospitalisation as a registered donor	not selected	not selected	not selected	I’m still not aware or decided regarding organ donation	not selected
1884	not selected	not selected	not selected	not selected	not selected	I’m still not aware or decided regarding organ donation	not selected
1885	not selected	not selected	I do not believe that the transplant would be used correctly	not selected	not selected	I’m still not aware or decided regarding organ donation	not selected
1886	I’m afraid	not selected	not selected	not selected	not selected	not selected	not selected
1887	not selected	not selected	I do not believe that the transplant would be used correctly	not selected	not selected	not selected	not selected
1888	I’m afraid	I do not trust doctors and the way that I would be treated during hospitalisation as a registered donor	not selected	I find it irrelevant and am not really concerned about the matter	not selected	I’m still not aware or decided regarding organ donation	not selected
1889	I’m afraid	I do not trust doctors and the way that I would be treated during hospitalisation as a registered donor	I do not believe that the transplant would be used correctly	not selected	not selected	I’m still not aware or decided regarding organ donation	not selected
1890	I’m afraid	not selected	not selected	not selected	not selected	I’m still not aware or decided regarding organ donation	not selected
1891	I’m afraid	I do not trust doctors and the way that I would be treated during hospitalisation as a registered donor	not selected	not selected	not selected	I’m still not aware or decided regarding organ donation	not selected
1892	I’m afraid	I do not trust doctors and the way that I would be treated during hospitalisation as a registered donor	I do not believe that the transplant would be used correctly	not selected	not selected	not selected	not selected
1893	I’m afraid	not selected	not selected	not selected	not selected	I’m still not aware or decided regarding organ donation	not selected
1894	I’m afraid	not selected	not selected	not selected	not selected	I’m still not aware or decided regarding organ donation	not selected
1895	not selected	not selected	not selected	not selected	Against Islamic religion	not selected	not selected
1896	not selected	I do not trust doctors and the way that I would be treated during hospitalisation as a registered donor	not selected	not selected	not selected	not selected	not selected
1897	not selected	not selected	I do not believe that the transplant would be used correctly	not selected	not selected	not selected	not selected
1898	not selected	not selected	not selected	not selected	not selected	not selected	Other
1899	not selected	I do not trust doctors and the way that I would be treated during hospitalisation as a registered donor	not selected	not selected	not selected	not selected	not selected
1900	not selected	not selected	I do not believe that the transplant would be used correctly	not selected	not selected	not selected	not selected
1901	I’m afraid	not selected	not selected	not selected	not selected	not selected	not selected
1902	not selected	not selected	not selected	not selected	not selected	I’m still not aware or decided regarding organ donation	not selected
1903	not selected	not selected	I do not believe that the transplant would be used correctly	not selected	not selected	not selected	not selected
1904	not selected	not selected	not selected	not selected	not selected	I’m still not aware or decided regarding organ donation	not selected
1905	not selected	I do not trust doctors and the way that I would be treated during hospitalisation as a registered donor	not selected	not selected	not selected	I’m still not aware or decided regarding organ donation	not selected
1906	not selected	not selected	not selected	not selected	Against Islamic religion	not selected	not selected
1907	I’m afraid	not selected	not selected	not selected	not selected	I’m still not aware or decided regarding organ donation	not selected
1908	not selected	not selected	not selected	I find it irrelevant and am not really concerned about the matter	not selected	not selected	not selected
1909	I’m afraid	not selected	not selected	not selected	not selected	not selected	not selected
1910	I’m afraid	I do not trust doctors and the way that I would be treated during hospitalisation as a registered donor	not selected	not selected	not selected	not selected	not selected
1911	I’m afraid	I do not trust doctors and the way that I would be treated during hospitalisation as a registered donor	I do not believe that the transplant would be used correctly	not selected	not selected	I’m still not aware or decided regarding organ donation	not selected
1912	not selected	not selected	not selected	not selected	not selected	I’m still not aware or decided regarding organ donation	not selected
1913	not selected	I do not trust doctors and the way that I would be treated during hospitalisation as a registered donor	not selected	not selected	not selected	I’m still not aware or decided regarding organ donation	not selected
1914	not selected	not selected	not selected	not selected	Against Islamic religion	not selected	not selected
1915	I’m afraid	not selected	not selected	not selected	not selected	I’m still not aware or decided regarding organ donation	not selected
1916	not selected	not selected	not selected	not selected	not selected	not selected	Other
1917	not selected	I do not trust doctors and the way that I would be treated during hospitalisation as a registered donor	not selected	not selected	not selected	I’m still not aware or decided regarding organ donation	not selected
1918	not selected	not selected	not selected	not selected	not selected	I’m still not aware or decided regarding organ donation	not selected
1919	I’m afraid	not selected	not selected	not selected	not selected	not selected	not selected
1920	not selected	I do not trust doctors and the way that I would be treated during hospitalisation as a registered donor	I do not believe that the transplant would be used correctly	not selected	not selected	not selected	not selected
1921	I’m afraid	not selected	not selected	not selected	not selected	not selected	not selected
1922	not selected	I do not trust doctors and the way that I would be treated during hospitalisation as a registered donor	not selected	not selected	not selected	I’m still not aware or decided regarding organ donation	not selected
1923	I’m afraid	I do not trust doctors and the way that I would be treated during hospitalisation as a registered donor	not selected	not selected	not selected	I’m still not aware or decided regarding organ donation	not selected
1924	I’m afraid	not selected	not selected	not selected	not selected	I’m still not aware or decided regarding organ donation	not selected
1925	not selected	not selected	not selected	not selected	not selected	I’m still not aware or decided regarding organ donation	not selected
1926	I’m afraid	not selected	not selected	not selected	not selected	I’m still not aware or decided regarding organ donation	not selected
1927	I’m afraid	I do not trust doctors and the way that I would be treated during hospitalisation as a registered donor	not selected	not selected	not selected	I’m still not aware or decided regarding organ donation	not selected
1928	not selected	not selected	not selected	not selected	not selected	I’m still not aware or decided regarding organ donation	not selected
1929	not selected	I do not trust doctors and the way that I would be treated during hospitalisation as a registered donor	I do not believe that the transplant would be used correctly	not selected	not selected	I’m still not aware or decided regarding organ donation	not selected
1930	I’m afraid	not selected	not selected	not selected	not selected	not selected	not selected
1931	I’m afraid	not selected	not selected	not selected	not selected	I’m still not aware or decided regarding organ donation	not selected
1932	not selected	not selected	not selected	I find it irrelevant and am not really concerned about the matter	not selected	I’m still not aware or decided regarding organ donation	not selected
1933	I’m afraid	I do not trust doctors and the way that I would be treated during hospitalisation as a registered donor	not selected	not selected	not selected	I’m still not aware or decided regarding organ donation	not selected
1934	not selected	not selected	not selected	not selected	not selected	I’m still not aware or decided regarding organ donation	not selected
1935	I’m afraid	not selected	not selected	not selected	not selected	not selected	not selected
1936	not selected	not selected	not selected	not selected	not selected	not selected	Other
1937	I’m afraid	I do not trust doctors and the way that I would be treated during hospitalisation as a registered donor	not selected	not selected	not selected	I’m still not aware or decided regarding organ donation	not selected
1938	I’m afraid	not selected	not selected	not selected	not selected	I’m still not aware or decided regarding organ donation	not selected
1939	not selected	not selected	not selected	not selected	not selected	not selected	Other
1940	not selected	I do not trust doctors and the way that I would be treated during hospitalisation as a registered donor	I do not believe that the transplant would be used correctly	not selected	not selected	not selected	Other
1941	I’m afraid	not selected	not selected	not selected	not selected	not selected	not selected
1942	I’m afraid	not selected	not selected	not selected	Against Islamic religion	not selected	not selected
1943	I’m afraid	not selected	not selected	not selected	not selected	not selected	not selected
1944	not selected	not selected	not selected	not selected	not selected	I’m still not aware or decided regarding organ donation	not selected
1945	not selected	I do not trust doctors and the way that I would be treated during hospitalisation as a registered donor	not selected	not selected	not selected	I’m still not aware or decided regarding organ donation	not selected
1946	I’m afraid	not selected	not selected	not selected	not selected	not selected	not selected
1947	not selected	not selected	not selected	not selected	not selected	I’m still not aware or decided regarding organ donation	not selected
1948	I’m afraid	not selected	not selected	not selected	not selected	not selected	not selected
1949	not selected	not selected	not selected	not selected	not selected	I’m still not aware or decided regarding organ donation	not selected
1950	I’m afraid	I do not trust doctors and the way that I would be treated during hospitalisation as a registered donor	not selected	not selected	not selected	I’m still not aware or decided regarding organ donation	not selected
1951	not selected	not selected	not selected	not selected	not selected	I’m still not aware or decided regarding organ donation	not selected
1952	not selected	not selected	not selected	not selected	not selected	not selected	Other
1953	I’m afraid	I do not trust doctors and the way that I would be treated during hospitalisation as a registered donor	not selected	not selected	not selected	not selected	not selected
1954	I’m afraid	I do not trust doctors and the way that I would be treated during hospitalisation as a registered donor	not selected	not selected	not selected	I’m still not aware or decided regarding organ donation	not selected
1955	I’m afraid	I do not trust doctors and the way that I would be treated during hospitalisation as a registered donor	I do not believe that the transplant would be used correctly	not selected	not selected	not selected	not selected
1956	not selected	I do not trust doctors and the way that I would be treated during hospitalisation as a registered donor	not selected	not selected	not selected	I’m still not aware or decided regarding organ donation	Other
1957	I’m afraid	I do not trust doctors and the way that I would be treated during hospitalisation as a registered donor	not selected	not selected	not selected	not selected	not selected
1958	I’m afraid	I do not trust doctors and the way that I would be treated during hospitalisation as a registered donor	I do not believe that the transplant would be used correctly	not selected	not selected	not selected	not selected
1959	not selected	not selected	not selected	not selected	not selected	not selected	Other
1960	not selected	I do not trust doctors and the way that I would be treated during hospitalisation as a registered donor	I do not believe that the transplant would be used correctly	not selected	not selected	not selected	not selected
1961	not selected	not selected	not selected	not selected	not selected	not selected	Other
1962	not selected	not selected	not selected	not selected	not selected	not selected	Other
1963	not selected	I do not trust doctors and the way that I would be treated during hospitalisation as a registered donor	I do not believe that the transplant would be used correctly	not selected	not selected	not selected	not selected
1964	not selected	I do not trust doctors and the way that I would be treated during hospitalisation as a registered donor	I do not believe that the transplant would be used correctly	not selected	not selected	I’m still not aware or decided regarding organ donation	not selected
1965	I’m afraid	not selected	not selected	not selected	not selected	not selected	not selected
1966	I’m afraid	I do not trust doctors and the way that I would be treated during hospitalisation as a registered donor	I do not believe that the transplant would be used correctly	not selected	not selected	I’m still not aware or decided regarding organ donation	not selected
1967	not selected	not selected	not selected	not selected	not selected	I’m still not aware or decided regarding organ donation	not selected
1968	not selected	not selected	not selected	not selected	not selected	not selected	Other
1969	not selected	not selected	not selected	not selected	not selected	I’m still not aware or decided regarding organ donation	not selected
1970	not selected	not selected	not selected	not selected	not selected	I’m still not aware or decided regarding organ donation	not selected
1971	not selected	I do not trust doctors and the way that I would be treated during hospitalisation as a registered donor	not selected	not selected	not selected	not selected	not selected
1972	not selected	not selected	not selected	not selected	not selected	I’m still not aware or decided regarding organ donation	not selected
1973	I’m afraid	I do not trust doctors and the way that I would be treated during hospitalisation as a registered donor	not selected	not selected	not selected	I’m still not aware or decided regarding organ donation	not selected
1974	not selected	I do not trust doctors and the way that I would be treated during hospitalisation as a registered donor	not selected	not selected	not selected	not selected	not selected
1975	not selected	not selected	not selected	not selected	not selected	not selected	Other
1976	I’m afraid	not selected	not selected	not selected	not selected	I’m still not aware or decided regarding organ donation	not selected
1977	not selected	not selected	not selected	not selected	not selected	I’m still not aware or decided regarding organ donation	not selected
1978	not selected	not selected	not selected	not selected	Against Islamic religion	not selected	not selected
1979	I’m afraid	not selected	not selected	not selected	not selected	I’m still not aware or decided regarding organ donation	not selected
1980	not selected	not selected	not selected	not selected	not selected	I’m still not aware or decided regarding organ donation	not selected
1981	not selected	not selected	not selected	not selected	not selected	I’m still not aware or decided regarding organ donation	not selected
1982	not selected	not selected	not selected	not selected	not selected	I’m still not aware or decided regarding organ donation	not selected
1983	not selected	I do not trust doctors and the way that I would be treated during hospitalisation as a registered donor	I do not believe that the transplant would be used correctly	not selected	not selected	I’m still not aware or decided regarding organ donation	not selected
1984	not selected	I do not trust doctors and the way that I would be treated during hospitalisation as a registered donor	I do not believe that the transplant would be used correctly	not selected	not selected	not selected	not selected
1985	not selected	I do not trust doctors and the way that I would be treated during hospitalisation as a registered donor	not selected	not selected	Against Islamic religion	not selected	not selected
1986	not selected	not selected	not selected	not selected	not selected	I’m still not aware or decided regarding organ donation	not selected
1987	I’m afraid	I do not trust doctors and the way that I would be treated during hospitalisation as a registered donor	not selected	not selected	not selected	I’m still not aware or decided regarding organ donation	not selected
1988	not selected	not selected	not selected	not selected	not selected	I’m still not aware or decided regarding organ donation	not selected
1989	not selected	not selected	not selected	not selected	not selected	I’m still not aware or decided regarding organ donation	not selected
1990	not selected	I do not trust doctors and the way that I would be treated during hospitalisation as a registered donor	not selected	not selected	not selected	not selected	not selected
1991	not selected	not selected	not selected	not selected	not selected	not selected	Other
1992	I’m afraid	not selected	not selected	not selected	not selected	I’m still not aware or decided regarding organ donation	not selected
1993	not selected	I do not trust doctors and the way that I would be treated during hospitalisation as a registered donor	I do not believe that the transplant would be used correctly	not selected	not selected	not selected	not selected
1994	not selected	I do not trust doctors and the way that I would be treated during hospitalisation as a registered donor	not selected	not selected	not selected	I’m still not aware or decided regarding organ donation	not selected
1995	I’m afraid	not selected	not selected	not selected	not selected	I’m still not aware or decided regarding organ donation	not selected
1996	I’m afraid	not selected	not selected	not selected	not selected	not selected	not selected
1997	not selected	not selected	not selected	not selected	not selected	I’m still not aware or decided regarding organ donation	not selected
1998	not selected	I do not trust doctors and the way that I would be treated during hospitalisation as a registered donor	not selected	not selected	not selected	not selected	not selected
[truncated: 127 more rows]
